# Supplementary material for: Benchmarking challenging small variants with linked and long reads
Source: Cell Genom. 2022 Apr 28;2(5):100128. doi: 10.1016/j.xgen.2022.100128 (PMC9706577; doi:10.1016/j.xgen.2022.100128)
Supplement: Table S2. Comparison of new and previous benchmarks, related to Table 1 — Comparison of v4.2.1 to v3.3.2 using hap.py with v2.0 genome stratifications [file mmc2.xlsx]

## Sheet: HG002_GRCh37_truth_v4.2.1_query
Type	Subtype	Subset	Filter	Genotype	QQ.Field	QQ	METRIC.Recall	METRIC.Precision	METRIC.Frac_NA	METRIC.F1_Score	FP.gt	FP.al	Subset.Size	Subset.IS_CONF.Size	Subset.Level	TRUTH.TOTAL	TRUTH.TOTAL.ti	TRUTH.TOTAL.tv	TRUTH.TOTAL.het	TRUTH.TOTAL.homalt	TRUTH.TOTAL.TiTv_ratio	TRUTH.TOTAL.het_hom_ratio	TRUTH.TP	TRUTH.TP.ti	TRUTH.TP.tv	TRUTH.TP.het	TRUTH.TP.homalt	TRUTH.TP.TiTv_ratio	TRUTH.TP.het_hom_ratio	TRUTH.FN	TRUTH.FN.ti	TRUTH.FN.tv	TRUTH.FN.het	TRUTH.FN.homalt	TRUTH.FN.TiTv_ratio	TRUTH.FN.het_hom_ratio	QUERY.TOTAL	QUERY.TOTAL.ti	QUERY.TOTAL.tv	QUERY.TOTAL.het	QUERY.TOTAL.homalt	QUERY.TOTAL.TiTv_ratio	QUERY.TOTAL.het_hom_ratio	QUERY.TP	QUERY.TP.ti	QUERY.TP.tv	QUERY.TP.het	QUERY.TP.homalt	QUERY.TP.TiTv_ratio
INDEL	*	*	ALL	*	QUAL	*	0.847405	0.951635	0	0.896501	1	270	2796132093		0	522390	.	.	293850	194087		1.51401	442676	.	.	249376	165376		1.50793	79714	.	.	44474	28711		1.54902	484486	.	.	302022	173078		1.74501	461054	.	.	286978	165366
INDEL	*	*	PASS	*	QUAL	*	0.847405	0.951635	0	0.896501	1	270	2796132093		0	522390	.	.	293850	194087		1.51401	442676	.	.	249376	165376		1.50793	79714	.	.	44474	28711		1.54902	484486	.	.	302022	173078		1.74501	461054	.	.	286978	165366
INDEL	*	GRCh37_AllHomopolymers_gt6bp_imperfectgt10bp_slop5.bed.gz	ALL	*	QUAL	*	0.852153	0.95002	0	0.898429	0	199	83498987		0	227600	.	.	126268	85146		1.48296	193950	.	.	104629	75602		1.38394	33650	.	.	21639	9544		2.26729	213625	.	.	129708	79424		1.63311	202948	.	.	123147	75601
INDEL	*	GRCh37_AllHomopolymers_gt6bp_imperfectgt10bp_slop5.bed.gz	PASS	*	QUAL	*	0.852153	0.95002	0	0.898429	0	199	83498987		0	227600	.	.	126268	85146		1.48296	193950	.	.	104629	75602		1.38394	33650	.	.	21639	9544		2.26729	213625	.	.	129708	79424		1.63311	202948	.	.	123147	75601
INDEL	*	GRCh37_AllTandemRepeats_201to10000bp_slop5.bed.gz	ALL	*	QUAL	*	0.546121	0.501508	0	0.522865	0	7	34889739		0	5865	.	.	3466	2117		1.63722	3203	.	.	2093	951		2.20084	2662	.	.	1373	1166		1.17753	6630	.	.	4778	1742		2.74282	3325	.	.	2339	952
INDEL	*	GRCh37_AllTandemRepeats_201to10000bp_slop5.bed.gz	PASS	*	QUAL	*	0.546121	0.501508	0	0.522865	0	7	34889739		0	5865	.	.	3466	2117		1.63722	3203	.	.	2093	951		2.20084	2662	.	.	1373	1166		1.17753	6630	.	.	4778	1742		2.74282	3325	.	.	2339	952
INDEL	*	GRCh37_AllTandemRepeats_51to200bp_slop5.bed.gz	ALL	*	QUAL	*	0.705309	0.858203	0	0.77428	0	28	30037113		0	35074	.	.	19121	10280		1.86002	24738	.	.	14512	6165		2.35393	10336	.	.	4609	4115		1.12005	32342	.	.	24210	7119		3.40076	27756	.	.	20741	6155
INDEL	*	GRCh37_AllTandemRepeats_51to200bp_slop5.bed.gz	PASS	*	QUAL	*	0.705309	0.858203	0	0.77428	0	28	30037113		0	35074	.	.	19121	10280		1.86002	24738	.	.	14512	6165		2.35393	10336	.	.	4609	4115		1.12005	32342	.	.	24210	7119		3.40076	27756	.	.	20741	6155
INDEL	*	GRCh37_AllTandemRepeats_gt10000bp_slop5.bed.gz	ALL	*	QUAL	*	0	0	0		0	0	6726259		0	0	.	.	0	0			0	.	.	0	0			0	.	.	0	0			71	.	.	53	16		3.3125	0	.	.	0	0
INDEL	*	GRCh37_AllTandemRepeats_gt10000bp_slop5.bed.gz	PASS	*	QUAL	*	0	0	0		0	0	6726259		0	0	.	.	0	0			0	.	.	0	0			0	.	.	0	0			71	.	.	53	16		3.3125	0	.	.	0	0
INDEL	*	GRCh37_AllTandemRepeats_gt100bp_slop5.bed.gz	ALL	*	QUAL	*	0.637942	0.689477	0	0.662709	0	22	53647560		0	16699	.	.	9823	5437		1.80669	10653	.	.	6807	2856		2.3834	6046	.	.	3016	2581		1.16854	16411	.	.	11948	4070		2.93563	11315	.	.	8202	2851
INDEL	*	GRCh37_AllTandemRepeats_gt100bp_slop5.bed.gz	PASS	*	QUAL	*	0.637942	0.689477	0	0.662709	0	22	53647560		0	16699	.	.	9823	5437		1.80669	10653	.	.	6807	2856		2.3834	6046	.	.	3016	2581		1.16854	16411	.	.	11948	4070		2.93563	11315	.	.	8202	2851
INDEL	*	GRCh37_AllTandemRepeats_lt51bp_slop5.bed.gz	ALL	*	QUAL	*	0.790053	0.935426	0	0.856616	0	43	38752605		0	94138	.	.	49988	27447		1.82126	74374	.	.	41198	20014		2.05846	19764	.	.	8790	7433		1.18256	88565	.	.	62670	21311		2.94073	82846	.	.	58541	20014
INDEL	*	GRCh37_AllTandemRepeats_lt51bp_slop5.bed.gz	PASS	*	QUAL	*	0.790053	0.935426	0	0.856616	0	43	38752605		0	94138	.	.	49988	27447		1.82126	74374	.	.	41198	20014		2.05846	19764	.	.	8790	7433		1.18256	88565	.	.	62670	21311		2.94073	82846	.	.	58541	20014
INDEL	*	GRCh37_AllTandemRepeatsandHomopolymers_slop5.bed.gz	ALL	*	QUAL	*	0.826582	0.937367	0	0.878496	0	251	182687039		0	335802	.	.	184090	117398		1.56808	277568	.	.	151408	98341		1.53962	58234	.	.	32682	19057		1.71496	315713	.	.	202124	104333		1.9373	295939	.	.	188995	98331
INDEL	*	GRCh37_AllTandemRepeatsandHomopolymers_slop5.bed.gz	PASS	*	QUAL	*	0.826582	0.937367	0	0.878496	0	251	182687039		0	335802	.	.	184090	117398		1.56808	277568	.	.	151408	98341		1.53962	58234	.	.	32682	19057		1.71496	315713	.	.	202124	104333		1.9373	295939	.	.	188995	98331
INDEL	*	GRCh37_BadPromoters.gz	ALL	*	QUAL	*	0.609195	0.883333	0	0.721088	0	0	196648		0	87	.	.	47	36		1.30556	53	.	.	27	25		1.08	34	.	.	20	11		1.81818	60	.	.	28	31		0.903226	53	.	.	27	25
INDEL	*	GRCh37_BadPromoters.gz	PASS	*	QUAL	*	0.609195	0.883333	0	0.721088	0	0	196648		0	87	.	.	47	36		1.30556	53	.	.	27	25		1.08	34	.	.	20	11		1.81818	60	.	.	28	31		0.903226	53	.	.	27	25
INDEL	*	GRCh37_HG001_GIABv3.2.2_compoundhet_slop50.bed.gz	ALL	*	QUAL	*	0.792563	0.924432	0	0.853434	0	27	8076714		0	32593	.	.	10479	10532		0.994968	25832	.	.	8169	8414		0.970882	6761	.	.	2310	2118		1.09065	34512	.	.	22308	9005		2.47729	31904	.	.	20529	8412
INDEL	*	GRCh37_HG001_GIABv3.2.2_compoundhet_slop50.bed.gz	PASS	*	QUAL	*	0.792563	0.924432	0	0.853434	0	27	8076714		0	32593	.	.	10479	10532		0.994968	25832	.	.	8169	8414		0.970882	6761	.	.	2310	2118		1.09065	34512	.	.	22308	9005		2.47729	31904	.	.	20529	8412
INDEL	*	GRCh37_HG001_GIABv3.2.2_varswithin50bp.bed.gz	ALL	*	QUAL	*	0.807802	0.928248	0	0.863847	0	166	62513612		0	75344	.	.	37204	33580		1.10792	60863	.	.	30435	26998		1.12731	14481	.	.	6769	6582		1.02841	67817	.	.	37912	28682		1.3218	62951	.	.	34855	26996
INDEL	*	GRCh37_HG001_GIABv3.2.2_varswithin50bp.bed.gz	PASS	*	QUAL	*	0.807802	0.928248	0	0.863847	0	166	62513612		0	75344	.	.	37204	33580		1.10792	60863	.	.	30435	26998		1.12731	14481	.	.	6769	6582		1.02841	67817	.	.	37912	28682		1.3218	62951	.	.	34855	26996
INDEL	*	GRCh37_HG001_GIABv3.3.2_RTG_PG_v3.3.2_SVs_alldifficultregions.bed.gz	ALL	*	QUAL	*	0.811633	0.937816	0	0.870174	1	259	605790322		0	377789	.	.	207593	135811		1.52854	306626	.	.	167773	110991		1.51159	71163	.	.	39820	24820		1.60435	346550	.	.	219394	117844		1.86173	325000	.	.	205367	110981
INDEL	*	GRCh37_HG001_GIABv3.3.2_RTG_PG_v3.3.2_SVs_alldifficultregions.bed.gz	PASS	*	QUAL	*	0.811633	0.937816	0	0.870174	1	259	605790322		0	377789	.	.	207593	135811		1.52854	306626	.	.	167773	110991		1.51159	71163	.	.	39820	24820		1.60435	346550	.	.	219394	117844		1.86173	325000	.	.	205367	110981
INDEL	*	GRCh37_HG001_GIABv3.3.2_RTG_PG_v3.3.2_SVs_notin_alldifficultregions.bed.gz	ALL	*	QUAL	*	0.940896	0.986372	0	0.963098	0	10	2252873248		0	144847	.	.	86561	58219		1.48682	136286	.	.	81888	54336		1.50707	8561	.	.	4673	3883		1.20345	138173	.	.	82917	55182		1.50261	136290	.	.	81896	54336
INDEL	*	GRCh37_HG001_GIABv3.3.2_RTG_PG_v3.3.2_SVs_notin_alldifficultregions.bed.gz	PASS	*	QUAL	*	0.940896	0.986372	0	0.963098	0	10	2252873248		0	144847	.	.	86561	58219		1.48682	136286	.	.	81888	54336		1.50707	8561	.	.	4673	3883		1.20345	138173	.	.	82917	55182		1.50261	136290	.	.	81896	54336
INDEL	*	GRCh37_HG001_GIABv3.3.2_comphetindel10bp_slop50.bed.gz	ALL	*	QUAL	*	0.852863	0.931578	0	0.890484	0	20	4665413		0	28205	.	.	9207	9612		0.957865	24055	.	.	7792	8244		0.945172	4150	.	.	1415	1368		1.03436	31598	.	.	20195	8769		2.303	29436	.	.	18727	8243
INDEL	*	GRCh37_HG001_GIABv3.3.2_comphetindel10bp_slop50.bed.gz	PASS	*	QUAL	*	0.852863	0.931578	0	0.890484	0	20	4665413		0	28205	.	.	9207	9612		0.957865	24055	.	.	7792	8244		0.945172	4150	.	.	1415	1368		1.03436	31598	.	.	20195	8769		2.303	29436	.	.	18727	8243
INDEL	*	GRCh37_HG001_GIABv3.3.2_comphetsnp10bp_slop50.bed.gz	ALL	*	QUAL	*	0.853767	0.921296	0	0.886247	0	2	2357117		0	677	.	.	382	250		1.528	578	.	.	324	215		1.50698	99	.	.	58	35		1.65714	648	.	.	406	228		1.7807	597	.	.	370	214
INDEL	*	GRCh37_HG001_GIABv3.3.2_comphetsnp10bp_slop50.bed.gz	PASS	*	QUAL	*	0.853767	0.921296	0	0.886247	0	2	2357117		0	677	.	.	382	250		1.528	578	.	.	324	215		1.50698	99	.	.	58	35		1.65714	648	.	.	406	228		1.7807	597	.	.	370	214
INDEL	*	GRCh37_HG001_GIABv3.3.2_complexandSVs.bed.gz	ALL	*	QUAL	*	0.763626	0.91153	0	0.831049	0	114	71994204		0	103349	.	.	46680	36996		1.26176	78920	.	.	35315	27886		1.26641	24429	.	.	11365	9110		1.24753	98791	.	.	63972	30427		2.10247	90051	.	.	58119	27881
INDEL	*	GRCh37_HG001_GIABv3.3.2_complexandSVs.bed.gz	PASS	*	QUAL	*	0.763626	0.91153	0	0.831049	0	114	71994204		0	103349	.	.	46680	36996		1.26176	78920	.	.	35315	27886		1.26641	24429	.	.	11365	9110		1.24753	98791	.	.	63972	30427		2.10247	90051	.	.	58119	27881
INDEL	*	GRCh37_HG001_GIABv3.3.2_complexindel10bp_slop50.bed.gz	ALL	*	QUAL	*	0.85102	0.895428	0	0.872659	0	16	1831158		0	9612	.	.	4826	4482		1.07675	8180	.	.	4147	3791		1.09391	1432	.	.	679	691		0.982634	9295	.	.	4992	4226		1.18126	8323	.	.	4460	3792
INDEL	*	GRCh37_HG001_GIABv3.3.2_complexindel10bp_slop50.bed.gz	PASS	*	QUAL	*	0.85102	0.895428	0	0.872659	0	16	1831158		0	9612	.	.	4826	4482		1.07675	8180	.	.	4147	3791		1.09391	1432	.	.	679	691		0.982634	9295	.	.	4992	4226		1.18126	8323	.	.	4460	3792
INDEL	*	GRCh37_HG001_GIABv3.3.2_snpswithin10bp_slop50.bed.gz	ALL	*	QUAL	*	0.841324	0.922073	0	0.87985	0	7	8302341		0	2628	.	.	1382	1130		1.22301	2211	.	.	1197	921		1.29967	417	.	.	185	209		0.885167	2451	.	.	1439	985		1.46091	2260	.	.	1315	921
INDEL	*	GRCh37_HG001_GIABv3.3.2_snpswithin10bp_slop50.bed.gz	PASS	*	QUAL	*	0.841324	0.922073	0	0.87985	0	7	8302341		0	2628	.	.	1382	1130		1.22301	2211	.	.	1197	921		1.29967	417	.	.	185	209		0.885167	2451	.	.	1439	985		1.46091	2260	.	.	1315	921
INDEL	*	GRCh37_HG001_PG2016-1.0_comphetindel10bp_slop50.bed.gz	ALL	*	QUAL	*	0.836452	0.944821	0	0.88734	0	18	3189525		0	19028	.	.	6900	6907		0.998987	15916	.	.	5703	5723		0.996505	3112	.	.	1197	1184		1.01098	19899	.	.	12293	6025		2.04033	18801	.	.	11587	5723
INDEL	*	GRCh37_HG001_PG2016-1.0_comphetindel10bp_slop50.bed.gz	PASS	*	QUAL	*	0.836452	0.944821	0	0.88734	0	18	3189525		0	19028	.	.	6900	6907		0.998987	15916	.	.	5703	5723		0.996505	3112	.	.	1197	1184		1.01098	19899	.	.	12293	6025		2.04033	18801	.	.	11587	5723
INDEL	*	GRCh37_HG001_PG2016-1.0_comphetsnp10bp_slop50.bed.gz	ALL	*	QUAL	*	0.727882	0.903382	0	0.806191	0	4	2470793		0	746	.	.	418	275		1.52	543	.	.	299	207		1.44444	203	.	.	119	68		1.75	621	.	.	391	219		1.78539	561	.	.	346	206
INDEL	*	GRCh37_HG001_PG2016-1.0_comphetsnp10bp_slop50.bed.gz	PASS	*	QUAL	*	0.727882	0.903382	0	0.806191	0	4	2470793		0	746	.	.	418	275		1.52	543	.	.	299	207		1.44444	203	.	.	119	68		1.75	621	.	.	391	219		1.78539	561	.	.	346	206
INDEL	*	GRCh37_HG001_PG2016-1.0_complexindel10bp_slop50.bed.gz	ALL	*	QUAL	*	0.80052	0.930328	0	0.860556	0	19	3017381		0	15004	.	.	7295	5862		1.24446	12011	.	.	5850	4607		1.26981	2993	.	.	1445	1255		1.15139	14353	.	.	9142	5012		1.82402	13353	.	.	8559	4607
INDEL	*	GRCh37_HG001_PG2016-1.0_complexindel10bp_slop50.bed.gz	PASS	*	QUAL	*	0.80052	0.930328	0	0.860556	0	19	3017381		0	15004	.	.	7295	5862		1.24446	12011	.	.	5850	4607		1.26981	2993	.	.	1445	1255		1.15139	14353	.	.	9142	5012		1.82402	13353	.	.	8559	4607
INDEL	*	GRCh37_HG001_PG2016-1.0_snpswithin10bp_slop50.bed.gz	ALL	*	QUAL	*	0.737964	0.915374	0	0.817151	0	4	8407919		0	2721	.	.	1443	1128		1.27926	2008	.	.	1077	818		1.31663	713	.	.	366	310		1.18065	2257	.	.	1359	867		1.56747	2066	.	.	1218	820
INDEL	*	GRCh37_HG001_PG2016-1.0_snpswithin10bp_slop50.bed.gz	PASS	*	QUAL	*	0.737964	0.915374	0	0.817151	0	4	8407919		0	2721	.	.	1443	1128		1.27926	2008	.	.	1077	818		1.31663	713	.	.	366	310		1.18065	2257	.	.	1359	867		1.56747	2066	.	.	1218	820
INDEL	*	GRCh37_HG001_PacBio_MetaSV.bed.gz	ALL	*	QUAL	*	0.367598	0.861075	0	0.515238	0	0	34190094		0	5117	.	.	3014	1832		1.6452	1881	.	.	1104	638		1.73041	3236	.	.	1910	1194		1.59966	2289	.	.	1487	749		1.98531	1971	.	.	1290	638
INDEL	*	GRCh37_HG001_PacBio_MetaSV.bed.gz	PASS	*	QUAL	*	0.367598	0.861075	0	0.515238	0	0	34190094		0	5117	.	.	3014	1832		1.6452	1881	.	.	1104	638		1.73041	3236	.	.	1910	1194		1.59966	2289	.	.	1487	749		1.98531	1971	.	.	1290	638
INDEL	*	GRCh37_HG001_RTG_37.7.3_comphetindel10bp_slop50.bed.gz	ALL	*	QUAL	*	0.776452	0.913866	0	0.839574	0	39	10465388		0	42568	.	.	16289	14317		1.13774	33052	.	.	12474	11071		1.12673	9516	.	.	3815	3246		1.17529	43003	.	.	27905	11929		2.33926	39299	.	.	25287	11070
INDEL	*	GRCh37_HG001_RTG_37.7.3_comphetindel10bp_slop50.bed.gz	PASS	*	QUAL	*	0.776452	0.913866	0	0.839574	0	39	10465388		0	42568	.	.	16289	14317		1.13774	33052	.	.	12474	11071		1.12673	9516	.	.	3815	3246		1.17529	43003	.	.	27905	11929		2.33926	39299	.	.	25287	11070
INDEL	*	GRCh37_HG001_RTG_37.7.3_comphetsnp10bp_slop50.bed.gz	ALL	*	QUAL	*	0.719008	0.901876	0	0.800127	0	4	2840350		0	847	.	.	483	305		1.58361	609	.	.	347	221		1.57014	238	.	.	136	84		1.61905	693	.	.	450	231		1.94805	625	.	.	394	220
INDEL	*	GRCh37_HG001_RTG_37.7.3_comphetsnp10bp_slop50.bed.gz	PASS	*	QUAL	*	0.719008	0.901876	0	0.800127	0	4	2840350		0	847	.	.	483	305		1.58361	609	.	.	347	221		1.57014	238	.	.	136	84		1.61905	693	.	.	450	231		1.94805	625	.	.	394	220
INDEL	*	GRCh37_HG001_RTG_37.7.3_complexindel10bp_slop50.bed.gz	ALL	*	QUAL	*	0.789138	0.91723	0	0.848376	0	63	11456915		0	45902	.	.	22007	17397		1.26499	36223	.	.	17383	13562		1.28174	9679	.	.	4624	3835		1.20574	44243	.	.	28519	14841		1.92164	40581	.	.	26209	13560
INDEL	*	GRCh37_HG001_RTG_37.7.3_complexindel10bp_slop50.bed.gz	PASS	*	QUAL	*	0.789138	0.91723	0	0.848376	0	63	11456915		0	45902	.	.	22007	17397		1.26499	36223	.	.	17383	13562		1.28174	9679	.	.	4624	3835		1.20574	44243	.	.	28519	14841		1.92164	40581	.	.	26209	13560
INDEL	*	GRCh37_HG001_RTG_37.7.3_snpswithin10bp_slop50.bed.gz	ALL	*	QUAL	*	0.752405	0.910966	0	0.824128	0	10	12816978		0	6757	.	.	4176	2298		1.81723	5084	.	.	3251	1629		1.9957	1673	.	.	925	669		1.38266	5672	.	.	3878	1756		2.20843	5167	.	.	3505	1628
INDEL	*	GRCh37_HG001_RTG_37.7.3_snpswithin10bp_slop50.bed.gz	PASS	*	QUAL	*	0.752405	0.910966	0	0.824128	0	10	12816978		0	6757	.	.	4176	2298		1.81723	5084	.	.	3251	1629		1.9957	1673	.	.	925	669		1.38266	5672	.	.	3878	1756		2.20843	5167	.	.	3505	1628
INDEL	*	GRCh37_HG002_GIABv3.2.2_compoundhet_slop50.bed.gz	ALL	*	QUAL	*	0.807351	0.925556	0	0.862422	0	36	8052660		0	35235	.	.	1954	655		2.98321	28447	.	.	1216	470		2.58723	6788	.	.	738	185		3.98919	49769	.	.	40160	526		76.3498	46064	.	.	37139	470
INDEL	*	GRCh37_HG002_GIABv3.2.2_compoundhet_slop50.bed.gz	PASS	*	QUAL	*	0.807351	0.925556	0	0.862422	0	36	8052660		0	35235	.	.	1954	655		2.98321	28447	.	.	1216	470		2.58723	6788	.	.	738	185		3.98919	49769	.	.	40160	526		76.3498	46064	.	.	37139	470
INDEL	*	GRCh37_HG002_GIABv3.2.2_varswithin50bp.bed.gz	ALL	*	QUAL	*	0.807205	0.929959	0	0.864245	0	257	61944103		0	101626	.	.	59743	36754		1.62548	82033	.	.	48984	29309		1.6713	19593	.	.	10759	7445		1.44513	90704	.	.	58341	31081		1.87706	84351	.	.	53881	29307
INDEL	*	GRCh37_HG002_GIABv3.2.2_varswithin50bp.bed.gz	PASS	*	QUAL	*	0.807205	0.929959	0	0.864245	0	257	61944103		0	101626	.	.	59743	36754		1.62548	82033	.	.	48984	29309		1.6713	19593	.	.	10759	7445		1.44513	90704	.	.	58341	31081		1.87706	84351	.	.	53881	29307
INDEL	*	GRCh37_HG002_GIABv3.3.2_comphetindel10bp_slop50.bed.gz	ALL	*	QUAL	*	0.924165	0.918028	0	0.921086	0	48	4719900		0	35498	.	.	4004	1360		2.94412	32806	.	.	3598	1290		2.78915	2692	.	.	406	70		5.8	55763	.	.	44943	1435		31.3192	51192	.	.	41193	1290
INDEL	*	GRCh37_HG002_GIABv3.3.2_comphetindel10bp_slop50.bed.gz	PASS	*	QUAL	*	0.924165	0.918028	0	0.921086	0	48	4719900		0	35498	.	.	4004	1360		2.94412	32806	.	.	3598	1290		2.78915	2692	.	.	406	70		5.8	55763	.	.	44943	1435		31.3192	51192	.	.	41193	1290
INDEL	*	GRCh37_HG002_GIABv3.3.2_comphetsnp10bp_slop50.bed.gz	ALL	*	QUAL	*	0.900699	0.891247	0	0.895948	0	7	2191382		0	715	.	.	443	214		2.07009	644	.	.	402	192		2.09375	71	.	.	41	22		1.86364	754	.	.	536	203		2.64039	672	.	.	468	192
INDEL	*	GRCh37_HG002_GIABv3.3.2_comphetsnp10bp_slop50.bed.gz	PASS	*	QUAL	*	0.900699	0.891247	0	0.895948	0	7	2191382		0	715	.	.	443	214		2.07009	644	.	.	402	192		2.09375	71	.	.	41	22		1.86364	754	.	.	536	203		2.64039	672	.	.	468	192
INDEL	*	GRCh37_HG002_GIABv3.3.2_complexandSVs.bed.gz	ALL	*	QUAL	*	0.595406	0.905357	0	0.718375	0	89	197269094		0	82159	.	.	30719	19661		1.56243	48918	.	.	13517	7478		1.80757	33241	.	.	17202	12183		1.41197	74332	.	.	56483	8463		6.67411	67297	.	.	51117	7470
INDEL	*	GRCh37_HG002_GIABv3.3.2_complexandSVs.bed.gz	PASS	*	QUAL	*	0.595406	0.905357	0	0.718375	0	89	197269094		0	82159	.	.	30719	19661		1.56243	48918	.	.	13517	7478		1.80757	33241	.	.	17202	12183		1.41197	74332	.	.	56483	8463		6.67411	67297	.	.	51117	7470
INDEL	*	GRCh37_HG002_GIABv3.3.2_complexandSVs_alldifficultregions.bed.gz	ALL	*	QUAL	*	0.795995	0.937073	0	0.860792	1	257	689182251		0	382442	.	.	210988	137008		1.53997	304422	.	.	167149	109349		1.52858	78020	.	.	43839	27659		1.58498	344477	.	.	218965	116126		1.88558	322800	.	.	204751	109339
INDEL	*	GRCh37_HG002_GIABv3.3.2_complexandSVs_alldifficultregions.bed.gz	PASS	*	QUAL	*	0.795995	0.937073	0	0.860792	1	257	689182251		0	382442	.	.	210988	137008		1.53997	304422	.	.	167149	109349		1.52858	78020	.	.	43839	27659		1.58498	344477	.	.	218965	116126		1.88558	322800	.	.	204751	109339
INDEL	*	GRCh37_HG002_GIABv3.3.2_complexindel10bp_slop50.bed.gz	ALL	*	QUAL	*	0.936956	0.857833	0	0.89565	0	29	1758028		0	14006	.	.	8496	5469		1.55348	13123	.	.	8063	5030		1.60298	883	.	.	433	439		0.986333	15313	.	.	9505	5796		1.63992	13136	.	.	8103	5026
INDEL	*	GRCh37_HG002_GIABv3.3.2_complexindel10bp_slop50.bed.gz	PASS	*	QUAL	*	0.936956	0.857833	0	0.89565	0	29	1758028		0	14006	.	.	8496	5469		1.55348	13123	.	.	8063	5030		1.60298	883	.	.	433	439		0.986333	15313	.	.	9505	5796		1.63992	13136	.	.	8103	5026
INDEL	*	GRCh37_HG002_GIABv3.3.2_notin_complexandSVs_alldifficultregions.bed.gz	ALL	*	QUAL	*	0.987972	0.98743	0	0.987701	0	13	2169481319		0	140172	.	.	83153	57012		1.45852	138486	.	.	82520	55966		1.47447	1686	.	.	633	1046		0.605163	140249	.	.	83362	56887		1.4654	138486	.	.	82520	55966
INDEL	*	GRCh37_HG002_GIABv3.3.2_notin_complexandSVs_alldifficultregions.bed.gz	PASS	*	QUAL	*	0.987972	0.98743	0	0.987701	0	13	2169481319		0	140172	.	.	83153	57012		1.45852	138486	.	.	82520	55966		1.47447	1686	.	.	633	1046		0.605163	140249	.	.	83362	56887		1.4654	138486	.	.	82520	55966
INDEL	*	GRCh37_HG002_GIABv3.3.2_snpswithin10bp_slop50.bed.gz	ALL	*	QUAL	*	0.899694	0.892285	0	0.895974	0	10	7912603		0	3270	.	.	1879	1233		1.52393	2942	.	.	1716	1104		1.55435	328	.	.	163	129		1.26357	3370	.	.	2131	1200		1.77583	3007	.	.	1874	1100
INDEL	*	GRCh37_HG002_GIABv3.3.2_snpswithin10bp_slop50.bed.gz	PASS	*	QUAL	*	0.899694	0.892285	0	0.895974	0	10	7912603		0	3270	.	.	1879	1233		1.52393	2942	.	.	1716	1104		1.55435	328	.	.	163	129		1.26357	3370	.	.	2131	1200		1.77583	3007	.	.	1874	1100
INDEL	*	GRCh37_HG002_GIABv4.1_CNV_CCSandONT_elliptical_outlier.bed.gz	ALL	*	QUAL	*	0	0	0		0	0	23349072		0	2	.	.	2	0			0	.	.	0	0			2	.	.	2	0			923	.	.	598	301		1.98671	0	.	.	0	0
INDEL	*	GRCh37_HG002_GIABv4.1_CNV_CCSandONT_elliptical_outlier.bed.gz	PASS	*	QUAL	*	0	0	0		0	0	23349072		0	2	.	.	2	0			0	.	.	0	0			2	.	.	2	0			923	.	.	598	301		1.98671	0	.	.	0	0
INDEL	*	GRCh37_HG002_GIABv4.1_CNV_gt2assemblycontigs_ONTCanu_ONTFlye_CCSCanu.bed.gz	ALL	*	QUAL	*	0	0	0		0	0	11218243		0	0	.	.	0	0			0	.	.	0	0			0	.	.	0	0			187	.	.	142	40		3.55	0	.	.	0	0
INDEL	*	GRCh37_HG002_GIABv4.1_CNV_gt2assemblycontigs_ONTCanu_ONTFlye_CCSCanu.bed.gz	PASS	*	QUAL	*	0	0	0		0	0	11218243		0	0	.	.	0	0			0	.	.	0	0			0	.	.	0	0			187	.	.	142	40		3.55	0	.	.	0	0
INDEL	*	GRCh37_HG002_GIABv4.1_CNV_mrcanavarIllumina_CCShighcov_ONThighcov_intersection.bed.gz	ALL	*	QUAL	*	0	0	0		0	0	13521180		0	0	.	.	0	0			0	.	.	0	0			0	.	.	0	0			46	.	.	42	4		10.5	0	.	.	0	0
INDEL	*	GRCh37_HG002_GIABv4.1_CNV_mrcanavarIllumina_CCShighcov_ONThighcov_intersection.bed.gz	PASS	*	QUAL	*	0	0	0		0	0	13521180		0	0	.	.	0	0			0	.	.	0	0			0	.	.	0	0			46	.	.	42	4		10.5	0	.	.	0	0
INDEL	*	GRCh37_HG002_GIABv4.1_CNVsandSVs.bed.gz	ALL	*	QUAL	*	0.009732	0.000947	0	0.001726	0	0	72792070		0	411	.	.	285	111		2.56757	4	.	.	3	1		3	407	.	.	282	110		2.56364	4223	.	.	2674	1411		1.89511	4	.	.	3	1
INDEL	*	GRCh37_HG002_GIABv4.1_CNVsandSVs.bed.gz	PASS	*	QUAL	*	0.009732	0.000947	0	0.001726	0	0	72792070		0	411	.	.	285	111		2.56757	4	.	.	3	1		3	407	.	.	282	110		2.56364	4223	.	.	2674	1411		1.89511	4	.	.	3	1
INDEL	*	GRCh37_HG002_GIABv4.1_comphetindel10bp_slop50..bed.gz	ALL	*	QUAL	*	0.79937	0.953412	0	0.869622	0	46	5013486		0	37806	.	.	2644	752		3.51596	30221	.	.	1762	555		3.17477	7585	.	.	882	197		4.47716	50979	.	.	41339	597		69.2446	48604	.	.	39344	556
INDEL	*	GRCh37_HG002_GIABv4.1_comphetindel10bp_slop50..bed.gz	PASS	*	QUAL	*	0.79937	0.953412	0	0.869622	0	46	5013486		0	37806	.	.	2644	752		3.51596	30221	.	.	1762	555		3.17477	7585	.	.	882	197		4.47716	50979	.	.	41339	597		69.2446	48604	.	.	39344	556
INDEL	*	GRCh37_HG002_GIABv4.1_comphetsnp10bp_slop50.bed.gz	ALL	*	QUAL	*	0.514286	0.934959	0	0.663568	0	0	1362056		0	210	.	.	139	57		2.4386	108	.	.	69	28		2.46429	102	.	.	70	29		2.41379	123	.	.	91	30		3.03333	115	.	.	85	28
INDEL	*	GRCh37_HG002_GIABv4.1_comphetsnp10bp_slop50.bed.gz	PASS	*	QUAL	*	0.514286	0.934959	0	0.663568	0	0	1362056		0	210	.	.	139	57		2.4386	108	.	.	69	28		2.46429	102	.	.	70	29		2.41379	123	.	.	91	30		3.03333	115	.	.	85	28
INDEL	*	GRCh37_HG002_GIABv4.1_complexandSVs.bed.gz	ALL	*	QUAL	*	0.754397	0.901401	0	0.821373	1	106	94281807		0	73350	.	.	25507	13392		1.90464	55335	.	.	18243	9168		1.98986	18015	.	.	7264	4224		1.7197	81776	.	.	61579	11006		5.59504	73713	.	.	55845	9158
INDEL	*	GRCh37_HG002_GIABv4.1_complexandSVs.bed.gz	PASS	*	QUAL	*	0.754397	0.901401	0	0.821373	1	106	94281807		0	73350	.	.	25507	13392		1.90464	55335	.	.	18243	9168		1.98986	18015	.	.	7264	4224		1.7197	81776	.	.	61579	11006		5.59504	73713	.	.	55845	9158
INDEL	*	GRCh37_HG002_GIABv4.1_complexandSVs_alldifficultregions.bed.gz	ALL	*	QUAL	*	0.812618	0.93704	0	0.870405	1	258	608742217		0	376999	.	.	208047	134499		1.54683	306356	.	.	168444	109988		1.53148	70643	.	.	39603	24511		1.61572	346553	.	.	220307	116877		1.88495	324734	.	.	206046	109978
INDEL	*	GRCh37_HG002_GIABv4.1_complexandSVs_alldifficultregions.bed.gz	PASS	*	QUAL	*	0.812618	0.93704	0	0.870405	1	258	608742217		0	376999	.	.	208047	134499		1.54683	306356	.	.	168444	109988		1.53148	70643	.	.	39603	24511		1.61572	346553	.	.	220307	116877		1.88495	324734	.	.	206046	109978
INDEL	*	GRCh37_HG002_GIABv4.1_complexindel10bp_slop50.bed.gz	ALL	*	QUAL	*	0.717696	0.94532	0	0.81593	0	22	1597696		0	14201	.	.	8764	5376		1.63021	10192	.	.	6474	3685		1.75685	4009	.	.	2290	1691		1.35423	10790	.	.	6944	3832		1.81211	10200	.	.	6509	3678
INDEL	*	GRCh37_HG002_GIABv4.1_complexindel10bp_slop50.bed.gz	PASS	*	QUAL	*	0.717696	0.94532	0	0.81593	0	22	1597696		0	14201	.	.	8764	5376		1.63021	10192	.	.	6474	3685		1.75685	4009	.	.	2290	1691		1.35423	10790	.	.	6944	3832		1.81211	10200	.	.	6509	3678
INDEL	*	GRCh37_HG002_GIABv4.1_inversions_slop25percent.bed.gz	ALL	*	QUAL	*	0	0	0		0	0	989091		0	0	.	.	0	0			0	.	.	0	0			0	.	.	0	0			55	.	.	35	19		1.84211	0	.	.	0	0
INDEL	*	GRCh37_HG002_GIABv4.1_inversions_slop25percent.bed.gz	PASS	*	QUAL	*	0	0	0		0	0	989091		0	0	.	.	0	0			0	.	.	0	0			0	.	.	0	0			55	.	.	35	19		1.84211	0	.	.	0	0
INDEL	*	GRCh37_HG002_GIABv4.1_notin_complexandSVs_alldifficultregions.bed.gz	ALL	*	QUAL	*	0.937678	0.98831	0	0.962329	0	12	2249921353		0	145615	.	.	86096	59519		1.44653	136540	.	.	81214	55326		1.46792	9075	.	.	4882	4193		1.16432	138155	.	.	82003	56135		1.46082	136540	.	.	81214	55326
INDEL	*	GRCh37_HG002_GIABv4.1_notin_complexandSVs_alldifficultregions.bed.gz	PASS	*	QUAL	*	0.937678	0.98831	0	0.962329	0	12	2249921353		0	145615	.	.	86096	59519		1.44653	136540	.	.	81214	55326		1.46792	9075	.	.	4882	4193		1.16432	138155	.	.	82003	56135		1.46082	136540	.	.	81214	55326
INDEL	*	GRCh37_HG002_GIABv4.1_othercomplexwithin10bp_slop50.bed.gz	ALL	*	QUAL	*	0.698839	0.94756	0	0.804412	1	31	4615329		0	17479	.	.	11769	5707		2.0622	12215	.	.	8346	3869		2.15715	5264	.	.	3423	1838		1.86235	12891	.	.	8852	4037		2.19272	12215	.	.	8348	3867
INDEL	*	GRCh37_HG002_GIABv4.1_othercomplexwithin10bp_slop50.bed.gz	PASS	*	QUAL	*	0.698839	0.94756	0	0.804412	1	31	4615329		0	17479	.	.	11769	5707		2.0622	12215	.	.	8346	3869		2.15715	5264	.	.	3423	1838		1.86235	12891	.	.	8852	4037		2.19272	12215	.	.	8348	3867
INDEL	*	GRCh37_HG002_GIABv4.1_snpswithin10bp_slop50.bed.gz	ALL	*	QUAL	*	0.699977	0.930909	0	0.799093	0	14	9216243		0	4303	.	.	2452	1679		1.46039	3012	.	.	1768	1132		1.56184	1291	.	.	684	547		1.25046	3300	.	.	2061	1206		1.70896	3072	.	.	1913	1130
INDEL	*	GRCh37_HG002_GIABv4.1_snpswithin10bp_slop50.bed.gz	PASS	*	QUAL	*	0.699977	0.930909	0	0.799093	0	14	9216243		0	4303	.	.	2452	1679		1.46039	3012	.	.	1768	1132		1.56184	1291	.	.	684	547		1.25046	3300	.	.	2061	1206		1.70896	3072	.	.	1913	1130
INDEL	*	GRCh37_HG002_HG003_HG004_allsvs.bed.gz	ALL	*	QUAL	*	0.000238	0.5	0	0.000477	0	0	180827129		0	29362	.	.	16198	11538		1.40388	7	.	.	5	2		2.5	29355	.	.	16193	11536		1.40369	14	.	.	10	4		2.5	7	.	.	5	2
INDEL	*	GRCh37_HG002_HG003_HG004_allsvs.bed.gz	PASS	*	QUAL	*	0.000238	0.5	0	0.000477	0	0	180827129		0	29362	.	.	16198	11538		1.40388	7	.	.	5	2		2.5	29355	.	.	16193	11536		1.40369	14	.	.	10	4		2.5	7	.	.	5	2
INDEL	*	GRCh37_HG002_Tier1plusTier2_v0.6.1.bed.gz	ALL	*	QUAL	*	0	0	0		0	0	32344219		0	286	.	.	190	83		2.28916	0	.	.	0	0			286	.	.	190	83		2.28916	2084	.	.	1384	605		2.2876	0	.	.	0	0
INDEL	*	GRCh37_HG002_Tier1plusTier2_v0.6.1.bed.gz	PASS	*	QUAL	*	0	0	0		0	0	32344219		0	286	.	.	190	83		2.28916	0	.	.	0	0			286	.	.	190	83		2.28916	2084	.	.	1384	605		2.2876	0	.	.	0	0
INDEL	*	GRCh37_HG002_expanded_150_Tier1plusTier2_v0.6.1.bed.gz	ALL	*	QUAL	*	0.009732	0.001251	0	0.002217	0	0	47526690		0	411	.	.	285	111		2.56757	4	.	.	3	1		3	407	.	.	282	110		2.56364	3198	.	.	2016	1070		1.88411	4	.	.	3	1
INDEL	*	GRCh37_HG002_expanded_150_Tier1plusTier2_v0.6.1.bed.gz	PASS	*	QUAL	*	0.009732	0.001251	0	0.002217	0	0	47526690		0	411	.	.	285	111		2.56757	4	.	.	3	1		3	407	.	.	282	110		2.56364	3198	.	.	2016	1070		1.88411	4	.	.	3	1
INDEL	*	GRCh37_HG003_GIABv3.3.2_comphetindel10bp_slop50.bed.gz	ALL	*	QUAL	*	0.890912	0.92854	0	0.909337	0	25	4237572		0	28894	.	.	7027	8685		0.809096	25742	.	.	6123	7832		0.781793	3152	.	.	904	853		1.05979	36188	.	.	23884	8390		2.84672	33602	.	.	22110	7832
INDEL	*	GRCh37_HG003_GIABv3.3.2_comphetindel10bp_slop50.bed.gz	PASS	*	QUAL	*	0.890912	0.92854	0	0.909337	0	25	4237572		0	28894	.	.	7027	8685		0.809096	25742	.	.	6123	7832		0.781793	3152	.	.	904	853		1.05979	36188	.	.	23884	8390		2.84672	33602	.	.	22110	7832
INDEL	*	GRCh37_HG003_GIABv3.3.2_comphetsnp10bp_slop50.bed.gz	ALL	*	QUAL	*	0.825301	0.876543	0	0.850151	0	1	1147495		0	166	.	.	110	40		2.75	137	.	.	94	31		3.03226	29	.	.	16	9		1.77778	162	.	.	129	33		3.90909	142	.	.	111	31
INDEL	*	GRCh37_HG003_GIABv3.3.2_comphetsnp10bp_slop50.bed.gz	PASS	*	QUAL	*	0.825301	0.876543	0	0.850151	0	1	1147495		0	166	.	.	110	40		2.75	137	.	.	94	31		3.03226	29	.	.	16	9		1.77778	162	.	.	129	33		3.90909	142	.	.	111	31
INDEL	*	GRCh37_HG003_GIABv3.3.2_complexandSVs.bed.gz	ALL	*	QUAL	*	0.52385	0.917081	0	0.666809	0	56	195496844		0	70797	.	.	29640	26068		1.13703	37087	.	.	12021	13055		0.920797	33710	.	.	17619	13013		1.35395	49120	.	.	30866	14251		2.16588	45047	.	.	28263	13051
INDEL	*	GRCh37_HG003_GIABv3.3.2_complexandSVs.bed.gz	PASS	*	QUAL	*	0.52385	0.917081	0	0.666809	0	56	195496844		0	70797	.	.	29640	26068		1.13703	37087	.	.	12021	13055		0.920797	33710	.	.	17619	13013		1.35395	49120	.	.	30866	14251		2.16588	45047	.	.	28263	13051
INDEL	*	GRCh37_HG003_GIABv3.3.2_complexandSVs_alldifficultregions.bed.gz	ALL	*	QUAL	*	0.794785	0.938064	0	0.860501	1	258	687993343		0	380230	.	.	209176	136661		1.53062	302201	.	.	165366	108965		1.51761	78029	.	.	43810	27696		1.58182	341740	.	.	216797	115623		1.87503	320574	.	.	202958	108955
INDEL	*	GRCh37_HG003_GIABv3.3.2_complexandSVs_alldifficultregions.bed.gz	PASS	*	QUAL	*	0.794785	0.938064	0	0.860501	1	258	687993343		0	380230	.	.	209176	136661		1.53062	302201	.	.	165366	108965		1.51761	78029	.	.	43810	27696		1.58182	341740	.	.	216797	115623		1.87503	320574	.	.	202958	108955
INDEL	*	GRCh37_HG003_GIABv3.3.2_complexindel10bp_slop50.bed.gz	ALL	*	QUAL	*	0.908415	0.875365	0	0.891584	0	21	1525997		0	9816	.	.	4895	4711		1.03906	8917	.	.	4523	4228		1.06977	899	.	.	372	483		0.770186	10278	.	.	5420	4789		1.13176	8997	.	.	4711	4226
INDEL	*	GRCh37_HG003_GIABv3.3.2_complexindel10bp_slop50.bed.gz	PASS	*	QUAL	*	0.908415	0.875365	0	0.891584	0	21	1525997		0	9816	.	.	4895	4711		1.03906	8917	.	.	4523	4228		1.06977	899	.	.	372	483		0.770186	10278	.	.	5420	4789		1.13176	8997	.	.	4711	4226
INDEL	*	GRCh37_HG003_GIABv3.3.2_notin_complexandSVs_alldifficultregions.bed.gz	ALL	*	QUAL	*	0.988228	0.984095	0	0.986158	0	12	2170670227		0	142375	.	.	84962	57354		1.48136	140699	.	.	84301	56345		1.49616	1676	.	.	661	1009		0.655104	142978	.	.	85527	57386		1.49038	140704	.	.	84311	56345
INDEL	*	GRCh37_HG003_GIABv3.3.2_notin_complexandSVs_alldifficultregions.bed.gz	PASS	*	QUAL	*	0.988228	0.984095	0	0.986158	0	12	2170670227		0	142375	.	.	84962	57354		1.48136	140699	.	.	84301	56345		1.49616	1676	.	.	661	1009		0.655104	142978	.	.	85527	57386		1.49038	140704	.	.	84311	56345
INDEL	*	GRCh37_HG003_GIABv3.3.2_snpswithin10bp_slop50.bed.gz	ALL	*	QUAL	*	0.889002	0.91704	0	0.902803	0	13	7836867		0	2946	.	.	1568	1252		1.2524	2619	.	.	1421	1095		1.29772	327	.	.	147	157		0.936306	2905	.	.	1683	1182		1.42386	2664	.	.	1540	1093
INDEL	*	GRCh37_HG003_GIABv3.3.2_snpswithin10bp_slop50.bed.gz	PASS	*	QUAL	*	0.889002	0.91704	0	0.902803	0	13	7836867		0	2946	.	.	1568	1252		1.2524	2619	.	.	1421	1095		1.29772	327	.	.	147	157		0.936306	2905	.	.	1683	1182		1.42386	2664	.	.	1540	1093
INDEL	*	GRCh37_HG004_GIABv3.3.2_comphetindel10bp_slop50.bed.gz	ALL	*	QUAL	*	0.891307	0.930188	0	0.910332	0	28	4341125		0	29367	.	.	7132	8650		0.824509	26175	.	.	6204	7826		0.792742	3192	.	.	928	824		1.12621	36856	.	.	24385	8420		2.89608	34283	.	.	22689	7826
INDEL	*	GRCh37_HG004_GIABv3.3.2_comphetindel10bp_slop50.bed.gz	PASS	*	QUAL	*	0.891307	0.930188	0	0.910332	0	28	4341125		0	29367	.	.	7132	8650		0.824509	26175	.	.	6204	7826		0.792742	3192	.	.	928	824		1.12621	36856	.	.	24385	8420		2.89608	34283	.	.	22689	7826
INDEL	*	GRCh37_HG004_GIABv3.3.2_comphetsnp10bp_slop50.bed.gz	ALL	*	QUAL	*	0.887324	0.883562	0	0.885439	0	0	1026102		0	142	.	.	91	44		2.06818	126	.	.	81	38		2.13158	16	.	.	10	6		1.66667	146	.	.	103	40		2.575	129	.	.	89	38
INDEL	*	GRCh37_HG004_GIABv3.3.2_comphetsnp10bp_slop50.bed.gz	PASS	*	QUAL	*	0.887324	0.883562	0	0.885439	0	0	1026102		0	142	.	.	91	44		2.06818	126	.	.	81	38		2.13158	16	.	.	10	6		1.66667	146	.	.	103	40		2.575	129	.	.	89	38
INDEL	*	GRCh37_HG004_GIABv3.3.2_complexandSVs.bed.gz	ALL	*	QUAL	*	0.525056	0.919548	0	0.668438	0	52	195546247		0	71280	.	.	29613	26153		1.1323	37426	.	.	11910	13121		0.907705	33854	.	.	17703	13032		1.35843	49657	.	.	31180	14342		2.17403	45662	.	.	28699	13120
INDEL	*	GRCh37_HG004_GIABv3.3.2_complexandSVs.bed.gz	PASS	*	QUAL	*	0.525056	0.919548	0	0.668438	0	52	195546247		0	71280	.	.	29613	26153		1.1323	37426	.	.	11910	13121		0.907705	33854	.	.	17703	13032		1.35843	49657	.	.	31180	14342		2.17403	45662	.	.	28699	13120
INDEL	*	GRCh37_HG004_GIABv3.3.2_complexandSVs_alldifficultregions.bed.gz	ALL	*	QUAL	*	0.79466	0.938091	0	0.860439	1	256	687966242		0	380130	.	.	209099	136637		1.53032	302074	.	.	165273	108930		1.51724	78056	.	.	43826	27707		1.58177	341596	.	.	216689	115586		1.8747	320448	.	.	202867	108920
INDEL	*	GRCh37_HG004_GIABv3.3.2_complexandSVs_alldifficultregions.bed.gz	PASS	*	QUAL	*	0.79466	0.938091	0	0.860439	1	256	687966242		0	380130	.	.	209099	136637		1.53032	302074	.	.	165273	108930		1.51724	78056	.	.	43826	27707		1.58177	341596	.	.	216689	115586		1.8747	320448	.	.	202867	108920
INDEL	*	GRCh37_HG004_GIABv3.3.2_complexindel10bp_slop50.bed.gz	ALL	*	QUAL	*	0.895753	0.880541	0	0.888082	0	15	1549271		0	9842	.	.	4789	4822		0.993156	8816	.	.	4340	4286		1.0126	1026	.	.	449	536		0.837687	10129	.	.	5219	4838		1.07875	8919	.	.	4570	4285
INDEL	*	GRCh37_HG004_GIABv3.3.2_complexindel10bp_slop50.bed.gz	PASS	*	QUAL	*	0.895753	0.880541	0	0.888082	0	15	1549271		0	9842	.	.	4789	4822		0.993156	8816	.	.	4340	4286		1.0126	1026	.	.	449	536		0.837687	10129	.	.	5219	4838		1.07875	8919	.	.	4570	4285
INDEL	*	GRCh37_HG004_GIABv3.3.2_notin_complexandSVs_alldifficultregions.bed.gz	ALL	*	QUAL	*	0.988412	0.983972	0	0.986187	0	14	2170697328		0	142476	.	.	85031	57387		1.48171	140825	.	.	84386	56387		1.49655	1651	.	.	645	1000		0.645	143123	.	.	85628	57431		1.49097	140829	.	.	84394	56387
INDEL	*	GRCh37_HG004_GIABv3.3.2_notin_complexandSVs_alldifficultregions.bed.gz	PASS	*	QUAL	*	0.988412	0.983972	0	0.986187	0	14	2170697328		0	142476	.	.	85031	57387		1.48171	140825	.	.	84386	56387		1.49655	1651	.	.	645	1000		0.645	143123	.	.	85628	57431		1.49097	140829	.	.	84394	56387
INDEL	*	GRCh37_HG004_GIABv3.3.2_snpswithin10bp_slop50.bed.gz	ALL	*	QUAL	*	0.890199	0.91534	0	0.902594	0	10	7880792		0	2969	.	.	1553	1274		1.219	2643	.	.	1414	1112		1.27158	326	.	.	139	162		0.858025	2953	.	.	1722	1202		1.43261	2703	.	.	1565	1112
INDEL	*	GRCh37_HG004_GIABv3.3.2_snpswithin10bp_slop50.bed.gz	PASS	*	QUAL	*	0.890199	0.91534	0	0.902594	0	10	7880792		0	2969	.	.	1553	1274		1.219	2643	.	.	1414	1112		1.27158	326	.	.	139	162		0.858025	2953	.	.	1722	1202		1.43261	2703	.	.	1565	1112
INDEL	*	GRCh37_HG005_GIABv3.3.2_comphetindel10bp_slop50.bed.gz	ALL	*	QUAL	*	0.854624	0.940294	0	0.895415	0	17	2868448		0	18889	.	.	6565	5858		1.12069	16143	.	.	5721	4954		1.15482	2746	.	.	844	904		0.933628	21070	.	.	14022	5234		2.67902	19812	.	.	13175	4954
INDEL	*	GRCh37_HG005_GIABv3.3.2_comphetindel10bp_slop50.bed.gz	PASS	*	QUAL	*	0.854624	0.940294	0	0.895415	0	17	2868448		0	18889	.	.	6565	5858		1.12069	16143	.	.	5721	4954		1.15482	2746	.	.	844	904		0.933628	21070	.	.	14022	5234		2.67902	19812	.	.	13175	4954
INDEL	*	GRCh37_HG005_GIABv3.3.2_comphetsnp10bp_slop50.bed.gz	ALL	*	QUAL	*	0.83871	0.891892	0	0.864484	0	1	539000		0	155	.	.	103	45		2.28889	130	.	.	91	35		2.6	25	.	.	12	10		1.2	148	.	.	108	39		2.76923	132	.	.	96	35
INDEL	*	GRCh37_HG005_GIABv3.3.2_comphetsnp10bp_slop50.bed.gz	PASS	*	QUAL	*	0.83871	0.891892	0	0.864484	0	1	539000		0	155	.	.	103	45		2.28889	130	.	.	91	35		2.6	25	.	.	12	10		1.2	148	.	.	108	39		2.76923	132	.	.	96	35
INDEL	*	GRCh37_HG005_GIABv3.3.2_complexandSVs.bed.gz	ALL	*	QUAL	*	0.674175	0.914902	0	0.776305	0	43	124451135		0	46568	.	.	21055	17844		1.17995	31395	.	.	13678	11661		1.17297	15173	.	.	7377	6183		1.19311	38720	.	.	23929	12771		1.8737	35425	.	.	21900	11660
INDEL	*	GRCh37_HG005_GIABv3.3.2_complexandSVs.bed.gz	PASS	*	QUAL	*	0.674175	0.914902	0	0.776305	0	43	124451135		0	46568	.	.	21055	17844		1.17995	31395	.	.	13678	11661		1.17297	15173	.	.	7377	6183		1.19311	38720	.	.	23929	12771		1.8737	35425	.	.	21900	11660
INDEL	*	GRCh37_HG005_GIABv3.3.2_complexandSVs_alldifficultregions.bed.gz	ALL	*	QUAL	*	0.807567	0.938413	0	0.868087	1	259	643599555		0	375253	.	.	206236	134645		1.5317	303042	.	.	165807	109383		1.51584	72211	.	.	40429	25262		1.60039	342509	.	.	217195	116015		1.87213	321415	.	.	203399	109373
INDEL	*	GRCh37_HG005_GIABv3.3.2_complexandSVs_alldifficultregions.bed.gz	PASS	*	QUAL	*	0.807567	0.938413	0	0.868087	1	259	643599555		0	375253	.	.	206236	134645		1.5317	303042	.	.	165807	109383		1.51584	72211	.	.	40429	25262		1.60039	342509	.	.	217195	116015		1.87213	321415	.	.	203399	109373
INDEL	*	GRCh37_HG005_GIABv3.3.2_complexindel10bp_slop50.bed.gz	ALL	*	QUAL	*	0.857326	0.88461	0	0.870754	0	10	1278406		0	7037	.	.	3197	3683		0.868042	6033	.	.	2814	3106		0.905988	1004	.	.	383	577		0.663778	6881	.	.	3317	3515		0.94367	6087	.	.	2939	3105
INDEL	*	GRCh37_HG005_GIABv3.3.2_complexindel10bp_slop50.bed.gz	PASS	*	QUAL	*	0.857326	0.88461	0	0.870754	0	10	1278406		0	7037	.	.	3197	3683		0.868042	6033	.	.	2814	3106		0.905988	1004	.	.	383	577		0.663778	6881	.	.	3317	3515		0.94367	6087	.	.	2939	3105
INDEL	*	GRCh37_HG005_GIABv3.3.2_notin_complexandSVs_alldifficultregions.bed.gz	ALL	*	QUAL	*	0.949073	0.983511	0	0.965985	0	11	2215064015		0	147368	.	.	87920	59368		1.48093	139863	.	.	83862	55930		1.49941	7505	.	.	4058	3438		1.18034	142213	.	.	85131	56996		1.49363	139868	.	.	83872	55930
INDEL	*	GRCh37_HG005_GIABv3.3.2_notin_complexandSVs_alldifficultregions.bed.gz	PASS	*	QUAL	*	0.949073	0.983511	0	0.965985	0	11	2215064015		0	147368	.	.	87920	59368		1.48093	139863	.	.	83862	55930		1.49941	7505	.	.	4058	3438		1.18034	142213	.	.	85131	56996		1.49363	139868	.	.	83872	55930
INDEL	*	GRCh37_HG005_GIABv3.3.2_snpswithin10bp_slop50.bed.gz	ALL	*	QUAL	*	0.829417	0.914298	0	0.869791	0	8	7640038		0	2468	.	.	1255	1110		1.13063	2047	.	.	1066	894		1.19239	421	.	.	189	216		0.875	2287	.	.	1305	955		1.36649	2091	.	.	1173	894
INDEL	*	GRCh37_HG005_GIABv3.3.2_snpswithin10bp_slop50.bed.gz	PASS	*	QUAL	*	0.829417	0.914298	0	0.869791	0	8	7640038		0	2468	.	.	1255	1110		1.13063	2047	.	.	1066	894		1.19239	421	.	.	189	216		0.875	2287	.	.	1305	955		1.36649	2091	.	.	1173	894
INDEL	*	GRCh37_HG005_HG006_HG007_MetaSV_allsvs.bed.gz	ALL	*	QUAL	*	0.399843	0.875937	0	0.549056	0	8	112675878		0	19070	.	.	10316	7633		1.3515	7625	.	.	4218	2928		1.44057	11445	.	.	6098	4705		1.29607	9068	.	.	5582	3323		1.67981	7943	.	.	4871	2928
INDEL	*	GRCh37_HG005_HG006_HG007_MetaSV_allsvs.bed.gz	PASS	*	QUAL	*	0.399843	0.875937	0	0.549056	0	8	112675878		0	19070	.	.	10316	7633		1.3515	7625	.	.	4218	2928		1.44057	11445	.	.	6098	4705		1.29607	9068	.	.	5582	3323		1.67981	7943	.	.	4871	2928
INDEL	*	GRCh37_L1H_gt500.bed.gz	ALL	*	QUAL	*	0.379913	0.679688	0	0.487395	0	0	2860263		0	229	.	.	128	101		1.26733	87	.	.	55	32		1.71875	142	.	.	73	69		1.05797	128	.	.	86	42		2.04762	87	.	.	55	32
INDEL	*	GRCh37_L1H_gt500.bed.gz	PASS	*	QUAL	*	0.379913	0.679688	0	0.487395	0	0	2860263		0	229	.	.	128	101		1.26733	87	.	.	55	32		1.71875	142	.	.	73	69		1.05797	128	.	.	86	42		2.04762	87	.	.	55	32
INDEL	*	GRCh37_MHC.bed.gz	ALL	*	QUAL	*	0.0006	1	0	0.001198	0	0	4970557		0	1668	.	.	1054	547		1.92687	1	.	.	1	0			1667	.	.	1053	547		1.92505	3	.	.	1	2		0.5	3	.	.	1	2
INDEL	*	GRCh37_MHC.bed.gz	PASS	*	QUAL	*	0.0006	1	0	0.001198	0	0	4970557		0	1668	.	.	1054	547		1.92687	1	.	.	1	0			1667	.	.	1053	547		1.92505	3	.	.	1	2		0.5	3	.	.	1	2
INDEL	*	GRCh37_SimpleRepeat_diTR_11to50_slop5.bed.gz	ALL	*	QUAL	*	0.788367	0.935343	0	0.855589	0	25	13992844		0	64196	.	.	33257	17880		1.86001	50610	.	.	27344	13113		2.08526	13586	.	.	5913	4767		1.2404	61014	.	.	43500	13981		3.11137	57069	.	.	40628	13113
INDEL	*	GRCh37_SimpleRepeat_diTR_11to50_slop5.bed.gz	PASS	*	QUAL	*	0.788367	0.935343	0	0.855589	0	25	13992844		0	64196	.	.	33257	17880		1.86001	50610	.	.	27344	13113		2.08526	13586	.	.	5913	4767		1.2404	61014	.	.	43500	13981		3.11137	57069	.	.	40628	13113
INDEL	*	GRCh37_SimpleRepeat_diTR_51to200_slop5.bed.gz	ALL	*	QUAL	*	0.488086	0.751825	0	0.591906	0	0	310192		0	1301	.	.	332	334		0.994012	635	.	.	183	159		1.15094	666	.	.	149	175		0.851429	1233	.	.	1034	195		5.30256	927	.	.	767	159
INDEL	*	GRCh37_SimpleRepeat_diTR_51to200_slop5.bed.gz	PASS	*	QUAL	*	0.488086	0.751825	0	0.591906	0	0	310192		0	1301	.	.	332	334		0.994012	635	.	.	183	159		1.15094	666	.	.	149	175		0.851429	1233	.	.	1034	195		5.30256	927	.	.	767	159
INDEL	*	GRCh37_SimpleRepeat_diTR_gt200_slop5.bed.gz	ALL	*	QUAL	*	0	0	0		0	0	1117		0	0	.	.	0	0			0	.	.	0	0			0	.	.	0	0			0	.	.	0	0			0	.	.	0	0
INDEL	*	GRCh37_SimpleRepeat_diTR_gt200_slop5.bed.gz	PASS	*	QUAL	*	0	0	0		0	0	1117		0	0	.	.	0	0			0	.	.	0	0			0	.	.	0	0			0	.	.	0	0			0	.	.	0	0
INDEL	*	GRCh37_SimpleRepeat_homopolymer_4to6_slop5.bed.gz	ALL	*	QUAL	*	0.862476	0.954546	0	0.906178	0	86	773644630		0	140041	.	.	82249	51296		1.60342	120782	.	.	71409	43999		1.62297	19259	.	.	10840	7297		1.48554	129339	.	.	81594	45982		1.77448	123460	.	.	77876	43993
INDEL	*	GRCh37_SimpleRepeat_homopolymer_4to6_slop5.bed.gz	PASS	*	QUAL	*	0.862476	0.954546	0	0.906178	0	86	773644630		0	140041	.	.	82249	51296		1.60342	120782	.	.	71409	43999		1.62297	19259	.	.	10840	7297		1.48554	129339	.	.	81594	45982		1.77448	123460	.	.	77876	43993
INDEL	*	GRCh37_SimpleRepeat_homopolymer_7to11_slop5.bed.gz	ALL	*	QUAL	*	0.881794	0.959261	0	0.918898	0	58	49418672		0	108675	.	.	66566	39364		1.69104	95829	.	.	59374	34047		1.74388	12846	.	.	7192	5317		1.35264	100910	.	.	64366	35344		1.82113	96799	.	.	61639	34046
INDEL	*	GRCh37_SimpleRepeat_homopolymer_7to11_slop5.bed.gz	PASS	*	QUAL	*	0.881794	0.959261	0	0.918898	0	58	49418672		0	108675	.	.	66566	39364		1.69104	95829	.	.	59374	34047		1.74388	12846	.	.	7192	5317		1.35264	100910	.	.	64366	35344		1.82113	96799	.	.	61639	34046
INDEL	*	GRCh37_SimpleRepeat_homopolymer_gt11_slop5.bed.gz	ALL	*	QUAL	*	0.817704	0.942192	0	0.875545	0	122	18298592		0	114056	.	.	56335	44569		1.264	93264	.	.	41820	40412		1.03484	20792	.	.	14515	4157		3.4917	107268	.	.	61195	42876		1.42726	101067	.	.	57647	40412
INDEL	*	GRCh37_SimpleRepeat_homopolymer_gt11_slop5.bed.gz	PASS	*	QUAL	*	0.817704	0.942192	0	0.875545	0	122	18298592		0	114056	.	.	56335	44569		1.264	93264	.	.	41820	40412		1.03484	20792	.	.	14515	4157		3.4917	107268	.	.	61195	42876		1.42726	101067	.	.	57647	40412
INDEL	*	GRCh37_SimpleRepeat_imperfecthomopolgt10_slop5.bed.gz	ALL	*	QUAL	*	0.844311	0.942256	0	0.890599	0	184	44319497		0	155701	.	.	82608	58270		1.41768	131460	.	.	65609	53289		1.23119	24241	.	.	16999	4981		3.41277	148640	.	.	88315	56472		1.56387	140057	.	.	83156	53289
INDEL	*	GRCh37_SimpleRepeat_imperfecthomopolgt10_slop5.bed.gz	PASS	*	QUAL	*	0.844311	0.942256	0	0.890599	0	184	44319497		0	155701	.	.	82608	58270		1.41768	131460	.	.	65609	53289		1.23119	24241	.	.	16999	4981		3.41277	148640	.	.	88315	56472		1.56387	140057	.	.	83156	53289
INDEL	*	GRCh37_SimpleRepeat_quadTR_20to50_slop5.bed.gz	ALL	*	QUAL	*	0.789468	0.923523	0	0.85125	0	9	4241491		0	20035	.	.	11231	6094		1.84296	15817	.	.	9197	4385		2.09738	4218	.	.	2034	1709		1.19017	18633	.	.	13137	4658		2.82031	17208	.	.	12068	4385
INDEL	*	GRCh37_SimpleRepeat_quadTR_20to50_slop5.bed.gz	PASS	*	QUAL	*	0.789468	0.923523	0	0.85125	0	9	4241491		0	20035	.	.	11231	6094		1.84296	15817	.	.	9197	4385		2.09738	4218	.	.	2034	1709		1.19017	18633	.	.	13137	4658		2.82031	17208	.	.	12068	4385
INDEL	*	GRCh37_SimpleRepeat_quadTR_51to200_slop5.bed.gz	ALL	*	QUAL	*	0.765714	0.786751	0	0.77609	0	3	642774		0	2625	.	.	1182	568		2.08099	2010	.	.	916	405		2.26173	615	.	.	266	163		1.6319	3306	.	.	2708	488		5.54918	2601	.	.	2119	405
INDEL	*	GRCh37_SimpleRepeat_quadTR_51to200_slop5.bed.gz	PASS	*	QUAL	*	0.765714	0.786751	0	0.77609	0	3	642774		0	2625	.	.	1182	568		2.08099	2010	.	.	916	405		2.26173	615	.	.	266	163		1.6319	3306	.	.	2708	488		5.54918	2601	.	.	2119	405
INDEL	*	GRCh37_SimpleRepeat_quadTR_gt200_slop5.bed.gz	ALL	*	QUAL	*	0	0	0		0	0	2145		0	0	.	.	0	0			0	.	.	0	0			0	.	.	0	0			0	.	.	0	0			0	.	.	0	0
INDEL	*	GRCh37_SimpleRepeat_quadTR_gt200_slop5.bed.gz	PASS	*	QUAL	*	0	0	0		0	0	2145		0	0	.	.	0	0			0	.	.	0	0			0	.	.	0	0			0	.	.	0	0			0	.	.	0	0
INDEL	*	GRCh37_SimpleRepeat_triTR_15to50_slop5.bed.gz	ALL	*	QUAL	*	0.820345	0.945199	0	0.878358	0	4	2993568		0	9329	.	.	5269	2783		1.89328	7653	.	.	4485	2079		2.15729	1676	.	.	784	704		1.11364	8832	.	.	6262	2200		2.84636	8348	.	.	5911	2079
INDEL	*	GRCh37_SimpleRepeat_triTR_15to50_slop5.bed.gz	PASS	*	QUAL	*	0.820345	0.945199	0	0.878358	0	4	2993568		0	9329	.	.	5269	2783		1.89328	7653	.	.	4485	2079		2.15729	1676	.	.	784	704		1.11364	8832	.	.	6262	2200		2.84636	8348	.	.	5911	2079
INDEL	*	GRCh37_SimpleRepeat_triTR_51to200_slop5.bed.gz	ALL	*	QUAL	*	0.808824	0.803279	0	0.806042	0	1	56876		0	204	.	.	54	47		1.14894	165	.	.	41	38		1.07895	39	.	.	13	9		1.44444	305	.	.	252	45		5.6	245	.	.	201	38
INDEL	*	GRCh37_SimpleRepeat_triTR_51to200_slop5.bed.gz	PASS	*	QUAL	*	0.808824	0.803279	0	0.806042	0	1	56876		0	204	.	.	54	47		1.14894	165	.	.	41	38		1.07895	39	.	.	13	9		1.44444	305	.	.	252	45		5.6	245	.	.	201	38
INDEL	*	GRCh37_SimpleRepeat_triTR_gt200_slop5.bed.gz	ALL	*	QUAL	*	0	0	0		0	0	1270		0	0	.	.	0	0			0	.	.	0	0			0	.	.	0	0			0	.	.	0	0			0	.	.	0	0
INDEL	*	GRCh37_SimpleRepeat_triTR_gt200_slop5.bed.gz	PASS	*	QUAL	*	0	0	0		0	0	1270		0	0	.	.	0	0			0	.	.	0	0			0	.	.	0	0			0	.	.	0	0			0	.	.	0	0
INDEL	*	GRCh37_VDJ.bed.gz	ALL	*	QUAL	*	0	0	0		0	0	3232644		0	0	.	.	0	0			0	.	.	0	0			0	.	.	0	0			86	.	.	55	31		1.77419	0	.	.	0	0
INDEL	*	GRCh37_VDJ.bed.gz	PASS	*	QUAL	*	0	0	0		0	0	3232644		0	0	.	.	0	0			0	.	.	0	0			0	.	.	0	0			86	.	.	55	31		1.77419	0	.	.	0	0
INDEL	*	GRCh37_allOtherDifficultregions.bed.gz	ALL	*	QUAL	*	0.020824	0.104167	0	0.03471	0	0	87457214		0	4706	.	.	2841	1767		1.60781	98	.	.	64	34		1.88235	4608	.	.	2777	1733		1.60242	960	.	.	637	310		2.05484	100	.	.	64	36
INDEL	*	GRCh37_allOtherDifficultregions.bed.gz	PASS	*	QUAL	*	0.020824	0.104167	0	0.03471	0	0	87457214		0	4706	.	.	2841	1767		1.60781	98	.	.	64	34		1.88235	4608	.	.	2777	1733		1.60242	960	.	.	637	310		2.05484	100	.	.	64	36
INDEL	*	GRCh37_alldifficultregions.bed.gz	ALL	*	QUAL	*	0.810468	0.938685	0	0.869877	1	255	572112365		0	365695	.	.	201580	129770		1.55336	296384	.	.	162630	105923		1.53536	69311	.	.	38950	23847		1.63333	335315	.	.	213794	112248		1.90466	314755	.	.	200218	105913
INDEL	*	GRCh37_alldifficultregions.bed.gz	PASS	*	QUAL	*	0.810468	0.938685	0	0.869877	1	255	572112365		0	365695	.	.	201580	129770		1.55336	296384	.	.	162630	105923		1.53536	69311	.	.	38950	23847		1.63333	335315	.	.	213794	112248		1.90466	314755	.	.	200218	105913
INDEL	*	GRCh37_alllowmapandsegdupregions.bed.gz	ALL	*	QUAL	*	0.272705	0.701444	0	0.392727	1	22	236134445		0	16571	.	.	9457	6725		1.40625	4519	.	.	2846	1604		1.77431	12052	.	.	6611	5121		1.29096	6508	.	.	4163	2295		1.81394	4565	.	.	2953	1602
INDEL	*	GRCh37_alllowmapandsegdupregions.bed.gz	PASS	*	QUAL	*	0.272705	0.701444	0	0.392727	1	22	236134445		0	16571	.	.	9457	6725		1.40625	4519	.	.	2846	1604		1.77431	12052	.	.	6611	5121		1.29096	6508	.	.	4163	2295		1.81394	4565	.	.	2953	1602
INDEL	*	GRCh37_chainSelf.bed.gz	ALL	*	QUAL	*	0.189253	0.882939	0	0.311695	0	1	187410623		0	13194	.	.	7361	5370		1.37076	2497	.	.	1439	942		1.5276	10697	.	.	5922	4428		1.3374	2913	.	.	1808	1065		1.69765	2572	.	.	1598	942
INDEL	*	GRCh37_chainSelf.bed.gz	PASS	*	QUAL	*	0.189253	0.882939	0	0.311695	0	1	187410623		0	13194	.	.	7361	5370		1.37076	2497	.	.	1439	942		1.5276	10697	.	.	5922	4428		1.3374	2913	.	.	1808	1065		1.69765	2572	.	.	1598	942
INDEL	*	GRCh37_chainSelf_gt10kb.bed.gz	ALL	*	QUAL	*	0.002874	0.575758	0	0.00572	0	0	128662796		0	6610	.	.	3532	2885		1.22426	19	.	.	11	8		1.375	6591	.	.	3521	2877		1.22384	33	.	.	19	14		1.35714	19	.	.	11	8
INDEL	*	GRCh37_chainSelf_gt10kb.bed.gz	PASS	*	QUAL	*	0.002874	0.575758	0	0.00572	0	0	128662796		0	6610	.	.	3532	2885		1.22426	19	.	.	11	8		1.375	6591	.	.	3521	2877		1.22384	33	.	.	19	14		1.35714	19	.	.	11	8
INDEL	*	GRCh37_contigs_lt500kb.bed.gz	ALL	*	QUAL	*	0	0	0		0	0	19498054		0	0	.	.	0	0			0	.	.	0	0			0	.	.	0	0			254	.	.	181	66		2.74242	0	.	.	0	0
INDEL	*	GRCh37_contigs_lt500kb.bed.gz	PASS	*	QUAL	*	0	0	0		0	0	19498054		0	0	.	.	0	0			0	.	.	0	0			0	.	.	0	0			254	.	.	181	66		2.74242	0	.	.	0	0
INDEL	*	GRCh37_gaps_slop15kb.bed.gz	ALL	*	QUAL	*	0	0	0		0	0	8247365		0	0	.	.	0	0			0	.	.	0	0			0	.	.	0	0			242	.	.	151	86		1.75581	0	.	.	0	0
INDEL	*	GRCh37_gaps_slop15kb.bed.gz	PASS	*	QUAL	*	0	0	0		0	0	8247365		0	0	.	.	0	0			0	.	.	0	0			0	.	.	0	0			242	.	.	151	86		1.75581	0	.	.	0	0
INDEL	*	GRCh37_gc15_slop50.bed.gz	ALL	*	QUAL	*	0.759634	0.753506	0	0.756558	0	4	5225444		0	3062	.	.	1879	1033		1.81897	2326	.	.	1487	706		2.10623	736	.	.	392	327		1.19878	3209	.	.	2226	942		2.36306	2418	.	.	1687	704
INDEL	*	GRCh37_gc15_slop50.bed.gz	PASS	*	QUAL	*	0.759634	0.753506	0	0.756558	0	4	5225444		0	3062	.	.	1879	1033		1.81897	2326	.	.	1487	706		2.10623	736	.	.	392	327		1.19878	3209	.	.	2226	942		2.36306	2418	.	.	1687	704
INDEL	*	GRCh37_gc15to20_slop50.bed.gz	ALL	*	QUAL	*	0.840805	0.898664	0	0.868772	0	7	14248583		0	5911	.	.	3534	2023		1.74691	4970	.	.	3026	1634		1.8519	941	.	.	508	389		1.30591	5763	.	.	3865	1791		2.15801	5179	.	.	3456	1634
INDEL	*	GRCh37_gc15to20_slop50.bed.gz	PASS	*	QUAL	*	0.840805	0.898664	0	0.868772	0	7	14248583		0	5911	.	.	3534	2023		1.74691	4970	.	.	3026	1634		1.8519	941	.	.	508	389		1.30591	5763	.	.	3865	1791		2.15801	5179	.	.	3456	1634
INDEL	*	GRCh37_gc20to25_slop50.bed.gz	ALL	*	QUAL	*	0.872367	0.952462	0	0.910657	0	14	116727465		0	34278	.	.	19763	12650		1.56229	29903	.	.	17297	10959		1.57834	4375	.	.	2466	1691		1.45831	32500	.	.	20550	11375		1.80659	30955	.	.	19470	10959
INDEL	*	GRCh37_gc20to25_slop50.bed.gz	PASS	*	QUAL	*	0.872367	0.952462	0	0.910657	0	14	116727465		0	34278	.	.	19763	12650		1.56229	29903	.	.	17297	10959		1.57834	4375	.	.	2466	1691		1.45831	32500	.	.	20550	11375		1.80659	30955	.	.	19470	10959
INDEL	*	GRCh37_gc25to30_slop50.bed.gz	ALL	*	QUAL	*	0.876155	0.960614	0	0.916443	0	30	392852467		0	93585	.	.	53627	34383		1.5597	81995	.	.	46805	30362		1.54157	11590	.	.	6822	4021		1.69659	88585	.	.	55521	31417		1.76723	85096	.	.	53213	30362
INDEL	*	GRCh37_gc25to30_slop50.bed.gz	PASS	*	QUAL	*	0.876155	0.960614	0	0.916443	0	30	392852467		0	93585	.	.	53627	34383		1.5597	81995	.	.	46805	30362		1.54157	11590	.	.	6822	4021		1.69659	88585	.	.	55521	31417		1.76723	85096	.	.	53213	30362
INDEL	*	GRCh37_gc30to55_slop50.bed.gz	ALL	*	QUAL	*	0.85082	0.958581	0	0.901491	1	108	1939359401		0	301266	.	.	169226	111156		1.52242	256323	.	.	144877	94733		1.52932	44943	.	.	24349	16423		1.48262	278832	.	.	174908	98420		1.77716	267283	.	.	167392	94727
INDEL	*	GRCh37_gc30to55_slop50.bed.gz	PASS	*	QUAL	*	0.85082	0.958581	0	0.901491	1	108	1939359401		0	301266	.	.	169226	111156		1.52242	256323	.	.	144877	94733		1.52932	44943	.	.	24349	16423		1.48262	278832	.	.	174908	98420		1.77716	267283	.	.	167392	94727
INDEL	*	GRCh37_gc55to60_slop50.bed.gz	ALL	*	QUAL	*	0.813032	0.942477	0	0.872982	0	47	243486965		0	66113	.	.	35736	25097		1.42392	53752	.	.	28392	21225		1.33767	12361	.	.	7344	3872		1.89669	59906	.	.	36015	22531		1.59846	56460	.	.	33964	21225
INDEL	*	GRCh37_gc55to60_slop50.bed.gz	PASS	*	QUAL	*	0.813032	0.942477	0	0.872982	0	47	243486965		0	66113	.	.	35736	25097		1.42392	53752	.	.	28392	21225		1.33767	12361	.	.	7344	3872		1.89669	59906	.	.	36015	22531		1.59846	56460	.	.	33964	21225
INDEL	*	GRCh37_gc60to65_slop50.bed.gz	ALL	*	QUAL	*	0.783297	0.895823	0	0.835789	0	61	102127406		0	21744	.	.	11813	8551		1.38148	17032	.	.	9080	6885		1.31881	4712	.	.	2733	1666		1.64046	19822	.	.	11790	7681		1.53496	17757	.	.	10570	6885
INDEL	*	GRCh37_gc60to65_slop50.bed.gz	PASS	*	QUAL	*	0.783297	0.895823	0	0.835789	0	61	102127406		0	21744	.	.	11813	8551		1.38148	17032	.	.	9080	6885		1.31881	4712	.	.	2733	1666		1.64046	19822	.	.	11790	7681		1.53496	17757	.	.	10570	6885
INDEL	*	GRCh37_gc65to70_slop50.bed.gz	ALL	*	QUAL	*	0.724569	0.87209	0	0.791514	0	6	34491309		0	4404	.	.	2404	1858		1.29386	3191	.	.	1764	1329		1.32731	1213	.	.	640	529		1.20983	3737	.	.	2172	1523		1.42613	3259	.	.	1903	1329
INDEL	*	GRCh37_gc65to70_slop50.bed.gz	PASS	*	QUAL	*	0.724569	0.87209	0	0.791514	0	6	34491309		0	4404	.	.	2404	1858		1.29386	3191	.	.	1764	1329		1.32731	1213	.	.	640	529		1.20983	3737	.	.	2172	1523		1.42613	3259	.	.	1903	1329
INDEL	*	GRCh37_gc70to75_slop50.bed.gz	ALL	*	QUAL	*	0.715412	0.929032	0	0.808347	0	1	11661526		0	1395	.	.	717	654		1.09633	998	.	.	507	475		1.06737	397	.	.	210	179		1.17318	1085	.	.	576	502		1.14741	1008	.	.	527	475
INDEL	*	GRCh37_gc70to75_slop50.bed.gz	PASS	*	QUAL	*	0.715412	0.929032	0	0.808347	0	1	11661526		0	1395	.	.	717	654		1.09633	998	.	.	507	475		1.06737	397	.	.	210	179		1.17318	1085	.	.	576	502		1.14741	1008	.	.	527	475
INDEL	*	GRCh37_gc75to80_slop50.bed.gz	ALL	*	QUAL	*	0.749112	0.924747	0	0.827715	0	0	5193905		0	845	.	.	425	407		1.04423	633	.	.	320	305		1.04918	212	.	.	105	102		1.02941	691	.	.	360	329		1.09422	639	.	.	332	305
INDEL	*	GRCh37_gc75to80_slop50.bed.gz	PASS	*	QUAL	*	0.749112	0.924747	0	0.827715	0	0	5193905		0	845	.	.	425	407		1.04423	633	.	.	320	305		1.04918	212	.	.	105	102		1.02941	691	.	.	360	329		1.09422	639	.	.	332	305
INDEL	*	GRCh37_gc80to85_slop50.bed.gz	ALL	*	QUAL	*	0.693305	0.850394	0	0.763856	0	2	2569485		0	463	.	.	214	235		0.910638	321	.	.	149	164		0.908537	142	.	.	65	71		0.915493	381	.	.	188	190		0.989474	324	.	.	160	162
INDEL	*	GRCh37_gc80to85_slop50.bed.gz	PASS	*	QUAL	*	0.693305	0.850394	0	0.763856	0	2	2569485		0	463	.	.	214	235		0.910638	321	.	.	149	164		0.908537	142	.	.	65	71		0.915493	381	.	.	188	190		0.989474	324	.	.	160	162
INDEL	*	GRCh37_gc85_slop50.bed.gz	ALL	*	QUAL	*	0.596685	0.864	0	0.705882	0	0	532129		0	181	.	.	87	90		0.966667	108	.	.	54	53		1.01887	73	.	.	33	37		0.891892	125	.	.	64	60		1.06667	108	.	.	54	53
INDEL	*	GRCh37_gc85_slop50.bed.gz	PASS	*	QUAL	*	0.596685	0.864	0	0.705882	0	0	532129		0	181	.	.	87	90		0.966667	108	.	.	54	53		1.01887	73	.	.	33	37		0.891892	125	.	.	64	60		1.06667	108	.	.	54	53
INDEL	*	GRCh37_gclt25orgt65_slop50.bed.gz	ALL	*	QUAL	*	0.83999	0.92454	0	0.880239	0	33	190575384		0	50478	.	.	28989	18931		1.5313	42401	.	.	24579	15608		1.57477	8077	.	.	4410	3323		1.32711	47416	.	.	29953	16686		1.7951	43838	.	.	27554	15604
INDEL	*	GRCh37_gclt25orgt65_slop50.bed.gz	PASS	*	QUAL	*	0.83999	0.92454	0	0.880239	0	33	190575384		0	50478	.	.	28989	18931		1.5313	42401	.	.	24579	15608		1.57477	8077	.	.	4410	3323		1.32711	47416	.	.	29953	16686		1.7951	43838	.	.	27554	15604
INDEL	*	GRCh37_gclt30orgt55_slop50.bed.gz	ALL	*	QUAL	*	0.842489	0.942185	0	0.889552	0	163	919304169		0	222054	.	.	125029	83196		1.50282	187078	.	.	104836	70823		1.48025	34976	.	.	20193	12373		1.63202	206469	.	.	127766	74848		1.70701	194532	.	.	120193	70819
INDEL	*	GRCh37_gclt30orgt55_slop50.bed.gz	PASS	*	QUAL	*	0.842489	0.942185	0	0.889552	0	163	919304169		0	222054	.	.	125029	83196		1.50282	187078	.	.	104836	70823		1.48025	34976	.	.	20193	12373		1.63202	206469	.	.	127766	74848		1.70701	194532	.	.	120193	70819
INDEL	*	GRCh37_gt5segdups_gt10kb_gt99percidentity.bed.gz	ALL	*	QUAL	*	0	0	0		0	0	1232701		0	0	.	.	0	0			0	.	.	0	0			0	.	.	0	0			0	.	.	0	0			0	.	.	0	0
INDEL	*	GRCh37_gt5segdups_gt10kb_gt99percidentity.bed.gz	PASS	*	QUAL	*	0	0	0		0	0	1232701		0	0	.	.	0	0			0	.	.	0	0			0	.	.	0	0			0	.	.	0	0			0	.	.	0	0
INDEL	*	GRCh37_hg38_minimap2_asm20_N10_gt1contig_gt1kb.bed.gz	ALL	*	QUAL	*	0	0	0		0	0	16365516		0	53	.	.	23	26		0.884615	0	.	.	0	0			53	.	.	23	26		0.884615	267	.	.	169	94		1.79787	0	.	.	0	0
INDEL	*	GRCh37_hg38_minimap2_asm20_N10_gt1contig_gt1kb.bed.gz	PASS	*	QUAL	*	0	0	0		0	0	16365516		0	53	.	.	23	26		0.884615	0	.	.	0	0			53	.	.	23	26		0.884615	267	.	.	169	94		1.79787	0	.	.	0	0
INDEL	*	GRCh37_hg38_minimap2_asm20_N10_nocovgt1kb.bed.gz	ALL	*	QUAL	*	0	0	0		0	0	4731770		0	0	.	.	0	0			0	.	.	0	0			0	.	.	0	0			12	.	.	11	1		11	0	.	.	0	0
INDEL	*	GRCh37_hg38_minimap2_asm20_N10_nocovgt1kb.bed.gz	PASS	*	QUAL	*	0	0	0		0	0	4731770		0	0	.	.	0	0			0	.	.	0	0			0	.	.	0	0			12	.	.	11	1		11	0	.	.	0	0
INDEL	*	GRCh37_hs37d5_decoy_alignments.bed.gz	ALL	*	QUAL	*	0.003531	0.5	0	0.007013	0	0	49246236		0	2832	.	.	1671	1130		1.47876	10	.	.	8	2		4	2822	.	.	1663	1128		1.47429	20	.	.	16	4		4	10	.	.	8	2
INDEL	*	GRCh37_hs37d5_decoy_alignments.bed.gz	PASS	*	QUAL	*	0.003531	0.5	0	0.007013	0	0	49246236		0	2832	.	.	1671	1130		1.47876	10	.	.	8	2		4	2822	.	.	1663	1128		1.47429	20	.	.	16	4		4	10	.	.	8	2
INDEL	*	GRCh37_lowmappabilityall.bed.gz	ALL	*	QUAL	*	0.448515	0.659673	0	0.533977	1	22	150351249		0	7206	.	.	4272	2815		1.51758	3232	.	.	2086	1082		1.92791	3974	.	.	2186	1733		1.2614	4957	.	.	3221	1699		1.89582	3270	.	.	2179	1082
INDEL	*	GRCh37_lowmappabilityall.bed.gz	PASS	*	QUAL	*	0.448515	0.659673	0	0.533977	1	22	150351249		0	7206	.	.	4272	2815		1.51758	3232	.	.	2086	1082		1.92791	3974	.	.	2186	1733		1.2614	4957	.	.	3221	1699		1.89582	3270	.	.	2179	1082
INDEL	*	GRCh37_missing_and_multiple_alignments_of_GRCh38.bed.gz	ALL	*	QUAL	*	0	0	0		0	0	17979597		0	0	.	.	0	0			0	.	.	0	0			0	.	.	0	0			222	.	.	141	77		1.83117	0	.	.	0	0
INDEL	*	GRCh37_missing_and_multiple_alignments_of_GRCh38.bed.gz	PASS	*	QUAL	*	0	0	0		0	0	17979597		0	0	.	.	0	0			0	.	.	0	0			0	.	.	0	0			222	.	.	141	77		1.83117	0	.	.	0	0
INDEL	*	GRCh37_nonunique_l100_m2_e1.bed.gz	ALL	*	QUAL	*	0.448515	0.659673	0	0.533977	1	22	150330831		0	7206	.	.	4272	2815		1.51758	3232	.	.	2086	1082		1.92791	3974	.	.	2186	1733		1.2614	4957	.	.	3221	1699		1.89582	3270	.	.	2179	1082
INDEL	*	GRCh37_nonunique_l100_m2_e1.bed.gz	PASS	*	QUAL	*	0.448515	0.659673	0	0.533977	1	22	150330831		0	7206	.	.	4272	2815		1.51758	3232	.	.	2086	1082		1.92791	3974	.	.	2186	1733		1.2614	4957	.	.	3221	1699		1.89582	3270	.	.	2179	1082
INDEL	*	GRCh37_nonunique_l250_m0_e0.bed.gz	ALL	*	QUAL	*	0.114878	0.469231	0	0.184569	1	0	45585179		0	531	.	.	349	181		1.92818	61	.	.	44	17		2.58824	470	.	.	305	164		1.85976	130	.	.	81	47		1.7234	61	.	.	44	17
INDEL	*	GRCh37_nonunique_l250_m0_e0.bed.gz	PASS	*	QUAL	*	0.114878	0.469231	0	0.184569	1	0	45585179		0	531	.	.	349	181		1.92818	61	.	.	44	17		2.58824	470	.	.	305	164		1.85976	130	.	.	81	47		1.7234	61	.	.	44	17
INDEL	*	GRCh37_notinAllHomopolymers_gt6bp_imperfectgt10bp_slop5.bed.gz	ALL	*	QUAL	*	0.843644	0.952732	0	0.894876	1	76	2775164583		0	295576	.	.	168117	109059		1.54152	249361	.	.	145201	89849		1.61606	46215	.	.	22916	19210		1.19292	271599	.	.	172972	93743		1.84517	258761	.	.	164420	89840
INDEL	*	GRCh37_notinAllHomopolymers_gt6bp_imperfectgt10bp_slop5.bed.gz	PASS	*	QUAL	*	0.843644	0.952732	0	0.894876	1	76	2775164583		0	295576	.	.	168117	109059		1.54152	249361	.	.	145201	89849		1.61606	46215	.	.	22916	19210		1.19292	271599	.	.	172972	93743		1.84517	258761	.	.	164420	89840
INDEL	*	GRCh37_notinAllTandemRepeatsandHomopolymers_slop5.bed.gz	ALL	*	QUAL	*	0.884884	0.978272	0	0.929237	1	19	2675976531		0	187028	.	.	110195	76697		1.43676	165498	.	.	98368	67027		1.46759	21530	.	.	11827	9670		1.22306	169181	.	.	100315	68738		1.45938	165505	.	.	98383	67027
INDEL	*	GRCh37_notinAllTandemRepeatsandHomopolymers_slop5.bed.gz	PASS	*	QUAL	*	0.884884	0.978272	0	0.929237	1	19	2675976531		0	187028	.	.	110195	76697		1.43676	165498	.	.	98368	67027		1.46759	21530	.	.	11827	9670		1.22306	169181	.	.	100315	68738		1.45938	165505	.	.	98383	67027
INDEL	*	GRCh37_notinalldifficultregions.bed.gz	ALL	*	QUAL	*	0.933667	0.980699	0	0.956605	0	15	2286551205		0	156890	.	.	92568	64216		1.44151	146483	.	.	87031	59360		1.46616	10407	.	.	5537	4856		1.14024	149373	.	.	88528	60733		1.45766	146490	.	.	87045	59360
INDEL	*	GRCh37_notinalldifficultregions.bed.gz	PASS	*	QUAL	*	0.933667	0.980699	0	0.956605	0	15	2286551205		0	156890	.	.	92568	64216		1.44151	146483	.	.	87031	59360		1.46616	10407	.	.	5537	4856		1.14024	149373	.	.	88528	60733		1.45766	146490	.	.	87045	59360
INDEL	*	GRCh37_notinalllowmapandsegdupregions.bed.gz	ALL	*	QUAL	*	0.86623	0.955416	0	0.90864	0	235	2622529125		0	505630	.	.	284308	187240		1.51841	437992	.	.	246442	163680		1.50563	67638	.	.	37866	23560		1.60722	477620	.	.	297729	170585		1.74534	456326	.	.	283964	163672
INDEL	*	GRCh37_notinalllowmapandsegdupregions.bed.gz	PASS	*	QUAL	*	0.86623	0.955416	0	0.90864	0	235	2622529125		0	505630	.	.	284308	187240		1.51841	437992	.	.	246442	163680		1.50563	67638	.	.	37866	23560		1.60722	477620	.	.	297729	170585		1.74534	456326	.	.	283964	163672
INDEL	*	GRCh37_notinchainSelf.bed.gz	ALL	*	QUAL	*	0.864453	0.952069	0	0.906148	1	269	2671252947		0	509182	.	.	286464	188715		1.51797	440164	.	.	247918	164429		1.50775	69018	.	.	38546	24286		1.58717	481546	.	.	300194	172008		1.74523	458465	.	.	285368	164419
INDEL	*	GRCh37_notinchainSelf.bed.gz	PASS	*	QUAL	*	0.864453	0.952069	0	0.906148	1	269	2671252947		0	509182	.	.	286464	188715		1.51797	440164	.	.	247918	164429		1.50775	69018	.	.	38546	24286		1.58717	481546	.	.	300194	172008		1.74523	458465	.	.	285368	164419
INDEL	*	GRCh37_notinchainSelf_gt10kb.bed.gz	ALL	*	QUAL	*	0.858227	0.951661	0	0.902532	1	270	2730000774		0	515781	.	.	290318	191203		1.51838	442657	.	.	249365	165368		1.50794	73124	.	.	40953	25835		1.58518	484453	.	.	302003	173064		1.74504	461035	.	.	286967	165358
INDEL	*	GRCh37_notinchainSelf_gt10kb.bed.gz	PASS	*	QUAL	*	0.858227	0.951661	0	0.902532	1	270	2730000774		0	515781	.	.	290318	191203		1.51838	442657	.	.	249365	165368		1.50794	73124	.	.	40953	25835		1.58518	484453	.	.	302003	173064		1.74504	461035	.	.	286967	165358
INDEL	*	GRCh37_notinlowmappabilityall.bed.gz	ALL	*	QUAL	*	0.853383	0.955013	0	0.901342	0	237	2708312321		0	514511	.	.	289316	190835		1.51605	439075	.	.	247130	164066		1.50628	75436	.	.	42186	26769		1.57593	478959	.	.	298608	171035		1.74589	457412	.	.	284668	164054
INDEL	*	GRCh37_notinlowmappabilityall.bed.gz	PASS	*	QUAL	*	0.853383	0.955013	0	0.901342	0	237	2708312321		0	514511	.	.	289316	190835		1.51605	439075	.	.	247130	164066		1.50628	75436	.	.	42186	26769		1.57593	478959	.	.	298608	171035		1.74589	457412	.	.	284668	164054
INDEL	*	GRCh37_notinrefseq_union_cds.bed.gz	ALL	*	QUAL	*	0.847452	0.95164	0	0.896529	1	270	2824716074		0	521928	.	.	293606	193873		1.51442	442309	.	.	249179	165208		1.50827	79619	.	.	44427	28665		1.54987	484097	.	.	301811	172901		1.74557	460686	.	.	286779	165198
INDEL	*	GRCh37_notinrefseq_union_cds.bed.gz	PASS	*	QUAL	*	0.847452	0.95164	0	0.896529	1	270	2824716074		0	521928	.	.	293606	193873		1.51442	442309	.	.	249179	165208		1.50827	79619	.	.	44427	28665		1.54987	484097	.	.	301811	172901		1.74557	460686	.	.	286779	165198
INDEL	*	GRCh37_notinsegdups.bed.gz	ALL	*	QUAL	*	0.863812	0.95166	0	0.905611	1	270	2701314269		0	512462	.	.	288391	189923		1.51846	442671	.	.	249374	165373		1.50795	69791	.	.	39017	24550		1.58929	484468	.	.	302012	173072		1.74501	461049	.	.	286976	165363
INDEL	*	GRCh37_notinsegdups.bed.gz	PASS	*	QUAL	*	0.863812	0.95166	0	0.905611	1	270	2701314269		0	512462	.	.	288391	189923		1.51846	442671	.	.	249374	165373		1.50795	69791	.	.	39017	24550		1.58929	484468	.	.	302012	173072		1.74501	461049	.	.	286976	165363
INDEL	*	GRCh37_notinsegdups_gt10kb.bed.gz	ALL	*	QUAL	*	0.861083	0.951641	0	0.9041	1	270	2715980947		0	514090	.	.	289318	190574		1.51814	442674	.	.	249375	165375		1.50794	71416	.	.	39943	25199		1.5851	484481	.	.	302019	173076		1.74501	461052	.	.	286977	165365
INDEL	*	GRCh37_notinsegdups_gt10kb.bed.gz	PASS	*	QUAL	*	0.861083	0.951641	0	0.9041	1	270	2715980947		0	514090	.	.	289318	190574		1.51814	442674	.	.	249375	165375		1.50794	71416	.	.	39943	25199		1.5851	484481	.	.	302019	173076		1.74501	461052	.	.	286977	165365
INDEL	*	GRCh37_refseq_cds.bed.gz	ALL	*	QUAL	*	0.786925	0.950437	0	0.860987	0	0	33947396		0	413	.	.	245	164		1.4939	325	.	.	199	124		1.60484	88	.	.	46	40		1.15	343	.	.	213	129		1.65116	326	.	.	201	124
INDEL	*	GRCh37_refseq_cds.bed.gz	PASS	*	QUAL	*	0.786925	0.950437	0	0.860987	0	0	33947396		0	413	.	.	245	164		1.4939	325	.	.	199	124		1.60484	88	.	.	46	40		1.15	343	.	.	213	129		1.65116	326	.	.	201	124
INDEL	*	GRCh37_segdups.bed.gz	ALL	*	QUAL	*	0.000605	0.4375	0	0.001208	0	0	157349301		0	9924	.	.	5456	4162		1.31091	6	.	.	1	4		0.25	9918	.	.	5455	4158		1.31193	16	.	.	9	6		1.5	7	.	.	3	4
INDEL	*	GRCh37_segdups.bed.gz	PASS	*	QUAL	*	0.000605	0.4375	0	0.001208	0	0	157349301		0	9924	.	.	5456	4162		1.31091	6	.	.	1	4		0.25	9918	.	.	5455	4158		1.31193	16	.	.	9	6		1.5	7	.	.	3	4
INDEL	*	GRCh37_segdups_gt10kb.bed.gz	ALL	*	QUAL	*	0.000241	0.4	0	0.000482	0	0	142682623		0	8299	.	.	4532	3512		1.29043	2	.	.	1	1		1	8297	.	.	4531	3511		1.29052	5	.	.	3	2		1.5	2	.	.	1	1
INDEL	*	GRCh37_segdups_gt10kb.bed.gz	PASS	*	QUAL	*	0.000241	0.4	0	0.000482	0	0	142682623		0	8299	.	.	4532	3512		1.29043	2	.	.	1	1		1	8297	.	.	4531	3511		1.29052	5	.	.	3	2		1.5	2	.	.	1	1
INDEL	*	TS_boundary	ALL	*	QUAL	*	0.800302	0.918943	0	0.855528	0	20	3049494275		0	17246	.	.	9879	4879		2.0248	13802	.	.	8150	3641		2.2384	3444	.	.	1729	1238		1.39661	17173	.	.	13225	3947		3.35065	15781	.	.	12140	3640
INDEL	*	TS_boundary	PASS	*	QUAL	*	0.800302	0.918943	0	0.855528	0	20	3049494275		0	17246	.	.	9879	4879		2.0248	13802	.	.	8150	3641		2.2384	3444	.	.	1729	1238		1.39661	17173	.	.	13225	3947		3.35065	15781	.	.	12140	3640
INDEL	C16_PLUS	*	ALL	*	QUAL	*	0	0	0		0	0	2796132093		0	1	.	.	0	0			0	.	.	0	0			1	.	.	0	0			0	.	.	0	0			0	.	.	0	0
INDEL	C16_PLUS	*	PASS	*	QUAL	*	0	0	0		0	0	2796132093		0	1	.	.	0	0			0	.	.	0	0			1	.	.	0	0			0	.	.	0	0			0	.	.	0	0
INDEL	C16_PLUS	GRCh37_AllHomopolymers_gt6bp_imperfectgt10bp_slop5.bed.gz	ALL	*	QUAL	*	0	0	0		0	0	83498987		0	0	.	.	0	0			0	.	.	0	0			0	.	.	0	0			0	.	.	0	0			0	.	.	0	0
INDEL	C16_PLUS	GRCh37_AllHomopolymers_gt6bp_imperfectgt10bp_slop5.bed.gz	PASS	*	QUAL	*	0	0	0		0	0	83498987		0	0	.	.	0	0			0	.	.	0	0			0	.	.	0	0			0	.	.	0	0			0	.	.	0	0
INDEL	C16_PLUS	GRCh37_AllTandemRepeats_201to10000bp_slop5.bed.gz	ALL	*	QUAL	*	0	0	0		0	0	34889739		0	0	.	.	0	0			0	.	.	0	0			0	.	.	0	0			0	.	.	0	0			0	.	.	0	0
INDEL	C16_PLUS	GRCh37_AllTandemRepeats_201to10000bp_slop5.bed.gz	PASS	*	QUAL	*	0	0	0		0	0	34889739		0	0	.	.	0	0			0	.	.	0	0			0	.	.	0	0			0	.	.	0	0			0	.	.	0	0
INDEL	C16_PLUS	GRCh37_AllTandemRepeats_51to200bp_slop5.bed.gz	ALL	*	QUAL	*	0	0	0		0	0	30037113		0	0	.	.	0	0			0	.	.	0	0			0	.	.	0	0			0	.	.	0	0			0	.	.	0	0
INDEL	C16_PLUS	GRCh37_AllTandemRepeats_51to200bp_slop5.bed.gz	PASS	*	QUAL	*	0	0	0		0	0	30037113		0	0	.	.	0	0			0	.	.	0	0			0	.	.	0	0			0	.	.	0	0			0	.	.	0	0
INDEL	C16_PLUS	GRCh37_AllTandemRepeats_gt10000bp_slop5.bed.gz	ALL	*	QUAL	*	0	0	0		0	0	6726259		0	0	.	.	0	0			0	.	.	0	0			0	.	.	0	0			0	.	.	0	0			0	.	.	0	0
INDEL	C16_PLUS	GRCh37_AllTandemRepeats_gt10000bp_slop5.bed.gz	PASS	*	QUAL	*	0	0	0		0	0	6726259		0	0	.	.	0	0			0	.	.	0	0			0	.	.	0	0			0	.	.	0	0			0	.	.	0	0
INDEL	C16_PLUS	GRCh37_AllTandemRepeats_gt100bp_slop5.bed.gz	ALL	*	QUAL	*	0	0	0		0	0	53647560		0	0	.	.	0	0			0	.	.	0	0			0	.	.	0	0			0	.	.	0	0			0	.	.	0	0
INDEL	C16_PLUS	GRCh37_AllTandemRepeats_gt100bp_slop5.bed.gz	PASS	*	QUAL	*	0	0	0		0	0	53647560		0	0	.	.	0	0			0	.	.	0	0			0	.	.	0	0			0	.	.	0	0			0	.	.	0	0
INDEL	C16_PLUS	GRCh37_AllTandemRepeats_lt51bp_slop5.bed.gz	ALL	*	QUAL	*	0	0	0		0	0	38752605		0	1	.	.	0	0			0	.	.	0	0			1	.	.	0	0			0	.	.	0	0			0	.	.	0	0
INDEL	C16_PLUS	GRCh37_AllTandemRepeats_lt51bp_slop5.bed.gz	PASS	*	QUAL	*	0	0	0		0	0	38752605		0	1	.	.	0	0			0	.	.	0	0			1	.	.	0	0			0	.	.	0	0			0	.	.	0	0
INDEL	C16_PLUS	GRCh37_AllTandemRepeatsandHomopolymers_slop5.bed.gz	ALL	*	QUAL	*	0	0	0		0	0	182687039		0	1	.	.	0	0			0	.	.	0	0			1	.	.	0	0			0	.	.	0	0			0	.	.	0	0
INDEL	C16_PLUS	GRCh37_AllTandemRepeatsandHomopolymers_slop5.bed.gz	PASS	*	QUAL	*	0	0	0		0	0	182687039		0	1	.	.	0	0			0	.	.	0	0			1	.	.	0	0			0	.	.	0	0			0	.	.	0	0
INDEL	C16_PLUS	GRCh37_BadPromoters.gz	ALL	*	QUAL	*	0	0	0		0	0	196648		0	0	.	.	0	0			0	.	.	0	0			0	.	.	0	0			0	.	.	0	0			0	.	.	0	0
INDEL	C16_PLUS	GRCh37_BadPromoters.gz	PASS	*	QUAL	*	0	0	0		0	0	196648		0	0	.	.	0	0			0	.	.	0	0			0	.	.	0	0			0	.	.	0	0			0	.	.	0	0
INDEL	C16_PLUS	GRCh37_HG001_GIABv3.2.2_compoundhet_slop50.bed.gz	ALL	*	QUAL	*	0	0	0		0	0	8076714		0	0	.	.	0	0			0	.	.	0	0			0	.	.	0	0			0	.	.	0	0			0	.	.	0	0
INDEL	C16_PLUS	GRCh37_HG001_GIABv3.2.2_compoundhet_slop50.bed.gz	PASS	*	QUAL	*	0	0	0		0	0	8076714		0	0	.	.	0	0			0	.	.	0	0			0	.	.	0	0			0	.	.	0	0			0	.	.	0	0
INDEL	C16_PLUS	GRCh37_HG001_GIABv3.2.2_varswithin50bp.bed.gz	ALL	*	QUAL	*	0	0	0		0	0	62513612		0	1	.	.	0	0			0	.	.	0	0			1	.	.	0	0			0	.	.	0	0			0	.	.	0	0
INDEL	C16_PLUS	GRCh37_HG001_GIABv3.2.2_varswithin50bp.bed.gz	PASS	*	QUAL	*	0	0	0		0	0	62513612		0	1	.	.	0	0			0	.	.	0	0			1	.	.	0	0			0	.	.	0	0			0	.	.	0	0
INDEL	C16_PLUS	GRCh37_HG001_GIABv3.3.2_RTG_PG_v3.3.2_SVs_alldifficultregions.bed.gz	ALL	*	QUAL	*	0	0	0		0	0	605790322		0	1	.	.	0	0			0	.	.	0	0			1	.	.	0	0			0	.	.	0	0			0	.	.	0	0
INDEL	C16_PLUS	GRCh37_HG001_GIABv3.3.2_RTG_PG_v3.3.2_SVs_alldifficultregions.bed.gz	PASS	*	QUAL	*	0	0	0		0	0	605790322		0	1	.	.	0	0			0	.	.	0	0			1	.	.	0	0			0	.	.	0	0			0	.	.	0	0
INDEL	C16_PLUS	GRCh37_HG001_GIABv3.3.2_RTG_PG_v3.3.2_SVs_notin_alldifficultregions.bed.gz	ALL	*	QUAL	*	0	0	0		0	0	2252873248		0	0	.	.	0	0			0	.	.	0	0			0	.	.	0	0			0	.	.	0	0			0	.	.	0	0
INDEL	C16_PLUS	GRCh37_HG001_GIABv3.3.2_RTG_PG_v3.3.2_SVs_notin_alldifficultregions.bed.gz	PASS	*	QUAL	*	0	0	0		0	0	2252873248		0	0	.	.	0	0			0	.	.	0	0			0	.	.	0	0			0	.	.	0	0			0	.	.	0	0
INDEL	C16_PLUS	GRCh37_HG001_GIABv3.3.2_comphetindel10bp_slop50.bed.gz	ALL	*	QUAL	*	0	0	0		0	0	4665413		0	0	.	.	0	0			0	.	.	0	0			0	.	.	0	0			0	.	.	0	0			0	.	.	0	0
INDEL	C16_PLUS	GRCh37_HG001_GIABv3.3.2_comphetindel10bp_slop50.bed.gz	PASS	*	QUAL	*	0	0	0		0	0	4665413		0	0	.	.	0	0			0	.	.	0	0			0	.	.	0	0			0	.	.	0	0			0	.	.	0	0
INDEL	C16_PLUS	GRCh37_HG001_GIABv3.3.2_comphetsnp10bp_slop50.bed.gz	ALL	*	QUAL	*	0	0	0		0	0	2357117		0	0	.	.	0	0			0	.	.	0	0			0	.	.	0	0			0	.	.	0	0			0	.	.	0	0
INDEL	C16_PLUS	GRCh37_HG001_GIABv3.3.2_comphetsnp10bp_slop50.bed.gz	PASS	*	QUAL	*	0	0	0		0	0	2357117		0	0	.	.	0	0			0	.	.	0	0			0	.	.	0	0			0	.	.	0	0			0	.	.	0	0
INDEL	C16_PLUS	GRCh37_HG001_GIABv3.3.2_complexandSVs.bed.gz	ALL	*	QUAL	*	0	0	0		0	0	71994204		0	1	.	.	0	0			0	.	.	0	0			1	.	.	0	0			0	.	.	0	0			0	.	.	0	0
INDEL	C16_PLUS	GRCh37_HG001_GIABv3.3.2_complexandSVs.bed.gz	PASS	*	QUAL	*	0	0	0		0	0	71994204		0	1	.	.	0	0			0	.	.	0	0			1	.	.	0	0			0	.	.	0	0			0	.	.	0	0
INDEL	C16_PLUS	GRCh37_HG001_GIABv3.3.2_complexindel10bp_slop50.bed.gz	ALL	*	QUAL	*	0	0	0		0	0	1831158		0	0	.	.	0	0			0	.	.	0	0			0	.	.	0	0			0	.	.	0	0			0	.	.	0	0
INDEL	C16_PLUS	GRCh37_HG001_GIABv3.3.2_complexindel10bp_slop50.bed.gz	PASS	*	QUAL	*	0	0	0		0	0	1831158		0	0	.	.	0	0			0	.	.	0	0			0	.	.	0	0			0	.	.	0	0			0	.	.	0	0
INDEL	C16_PLUS	GRCh37_HG001_GIABv3.3.2_snpswithin10bp_slop50.bed.gz	ALL	*	QUAL	*	0	0	0		0	0	8302341		0	0	.	.	0	0			0	.	.	0	0			0	.	.	0	0			0	.	.	0	0			0	.	.	0	0
INDEL	C16_PLUS	GRCh37_HG001_GIABv3.3.2_snpswithin10bp_slop50.bed.gz	PASS	*	QUAL	*	0	0	0		0	0	8302341		0	0	.	.	0	0			0	.	.	0	0			0	.	.	0	0			0	.	.	0	0			0	.	.	0	0
INDEL	C16_PLUS	GRCh37_HG001_PG2016-1.0_comphetindel10bp_slop50.bed.gz	ALL	*	QUAL	*	0	0	0		0	0	3189525		0	0	.	.	0	0			0	.	.	0	0			0	.	.	0	0			0	.	.	0	0			0	.	.	0	0
INDEL	C16_PLUS	GRCh37_HG001_PG2016-1.0_comphetindel10bp_slop50.bed.gz	PASS	*	QUAL	*	0	0	0		0	0	3189525		0	0	.	.	0	0			0	.	.	0	0			0	.	.	0	0			0	.	.	0	0			0	.	.	0	0
INDEL	C16_PLUS	GRCh37_HG001_PG2016-1.0_comphetsnp10bp_slop50.bed.gz	ALL	*	QUAL	*	0	0	0		0	0	2470793		0	0	.	.	0	0			0	.	.	0	0			0	.	.	0	0			0	.	.	0	0			0	.	.	0	0
INDEL	C16_PLUS	GRCh37_HG001_PG2016-1.0_comphetsnp10bp_slop50.bed.gz	PASS	*	QUAL	*	0	0	0		0	0	2470793		0	0	.	.	0	0			0	.	.	0	0			0	.	.	0	0			0	.	.	0	0			0	.	.	0	0
INDEL	C16_PLUS	GRCh37_HG001_PG2016-1.0_complexindel10bp_slop50.bed.gz	ALL	*	QUAL	*	0	0	0		0	0	3017381		0	0	.	.	0	0			0	.	.	0	0			0	.	.	0	0			0	.	.	0	0			0	.	.	0	0
INDEL	C16_PLUS	GRCh37_HG001_PG2016-1.0_complexindel10bp_slop50.bed.gz	PASS	*	QUAL	*	0	0	0		0	0	3017381		0	0	.	.	0	0			0	.	.	0	0			0	.	.	0	0			0	.	.	0	0			0	.	.	0	0
INDEL	C16_PLUS	GRCh37_HG001_PG2016-1.0_snpswithin10bp_slop50.bed.gz	ALL	*	QUAL	*	0	0	0		0	0	8407919		0	0	.	.	0	0			0	.	.	0	0			0	.	.	0	0			0	.	.	0	0			0	.	.	0	0
INDEL	C16_PLUS	GRCh37_HG001_PG2016-1.0_snpswithin10bp_slop50.bed.gz	PASS	*	QUAL	*	0	0	0		0	0	8407919		0	0	.	.	0	0			0	.	.	0	0			0	.	.	0	0			0	.	.	0	0			0	.	.	0	0
INDEL	C16_PLUS	GRCh37_HG001_PacBio_MetaSV.bed.gz	ALL	*	QUAL	*	0	0	0		0	0	34190094		0	0	.	.	0	0			0	.	.	0	0			0	.	.	0	0			0	.	.	0	0			0	.	.	0	0
INDEL	C16_PLUS	GRCh37_HG001_PacBio_MetaSV.bed.gz	PASS	*	QUAL	*	0	0	0		0	0	34190094		0	0	.	.	0	0			0	.	.	0	0			0	.	.	0	0			0	.	.	0	0			0	.	.	0	0
INDEL	C16_PLUS	GRCh37_HG001_RTG_37.7.3_comphetindel10bp_slop50.bed.gz	ALL	*	QUAL	*	0	0	0		0	0	10465388		0	1	.	.	0	0			0	.	.	0	0			1	.	.	0	0			0	.	.	0	0			0	.	.	0	0
INDEL	C16_PLUS	GRCh37_HG001_RTG_37.7.3_comphetindel10bp_slop50.bed.gz	PASS	*	QUAL	*	0	0	0		0	0	10465388		0	1	.	.	0	0			0	.	.	0	0			1	.	.	0	0			0	.	.	0	0			0	.	.	0	0
INDEL	C16_PLUS	GRCh37_HG001_RTG_37.7.3_comphetsnp10bp_slop50.bed.gz	ALL	*	QUAL	*	0	0	0		0	0	2840350		0	0	.	.	0	0			0	.	.	0	0			0	.	.	0	0			0	.	.	0	0			0	.	.	0	0
INDEL	C16_PLUS	GRCh37_HG001_RTG_37.7.3_comphetsnp10bp_slop50.bed.gz	PASS	*	QUAL	*	0	0	0		0	0	2840350		0	0	.	.	0	0			0	.	.	0	0			0	.	.	0	0			0	.	.	0	0			0	.	.	0	0
INDEL	C16_PLUS	GRCh37_HG001_RTG_37.7.3_complexindel10bp_slop50.bed.gz	ALL	*	QUAL	*	0	0	0		0	0	11456915		0	0	.	.	0	0			0	.	.	0	0			0	.	.	0	0			0	.	.	0	0			0	.	.	0	0
INDEL	C16_PLUS	GRCh37_HG001_RTG_37.7.3_complexindel10bp_slop50.bed.gz	PASS	*	QUAL	*	0	0	0		0	0	11456915		0	0	.	.	0	0			0	.	.	0	0			0	.	.	0	0			0	.	.	0	0			0	.	.	0	0
INDEL	C16_PLUS	GRCh37_HG001_RTG_37.7.3_snpswithin10bp_slop50.bed.gz	ALL	*	QUAL	*	0	0	0		0	0	12816978		0	0	.	.	0	0			0	.	.	0	0			0	.	.	0	0			0	.	.	0	0			0	.	.	0	0
INDEL	C16_PLUS	GRCh37_HG001_RTG_37.7.3_snpswithin10bp_slop50.bed.gz	PASS	*	QUAL	*	0	0	0		0	0	12816978		0	0	.	.	0	0			0	.	.	0	0			0	.	.	0	0			0	.	.	0	0			0	.	.	0	0
INDEL	C16_PLUS	GRCh37_HG002_GIABv3.2.2_compoundhet_slop50.bed.gz	ALL	*	QUAL	*	0	0	0		0	0	8052660		0	0	.	.	0	0			0	.	.	0	0			0	.	.	0	0			0	.	.	0	0			0	.	.	0	0
INDEL	C16_PLUS	GRCh37_HG002_GIABv3.2.2_compoundhet_slop50.bed.gz	PASS	*	QUAL	*	0	0	0		0	0	8052660		0	0	.	.	0	0			0	.	.	0	0			0	.	.	0	0			0	.	.	0	0			0	.	.	0	0
INDEL	C16_PLUS	GRCh37_HG002_GIABv3.2.2_varswithin50bp.bed.gz	ALL	*	QUAL	*	0	0	0		0	0	61944103		0	1	.	.	0	0			0	.	.	0	0			1	.	.	0	0			0	.	.	0	0			0	.	.	0	0
INDEL	C16_PLUS	GRCh37_HG002_GIABv3.2.2_varswithin50bp.bed.gz	PASS	*	QUAL	*	0	0	0		0	0	61944103		0	1	.	.	0	0			0	.	.	0	0			1	.	.	0	0			0	.	.	0	0			0	.	.	0	0
INDEL	C16_PLUS	GRCh37_HG002_GIABv3.3.2_comphetindel10bp_slop50.bed.gz	ALL	*	QUAL	*	0	0	0		0	0	4719900		0	0	.	.	0	0			0	.	.	0	0			0	.	.	0	0			0	.	.	0	0			0	.	.	0	0
INDEL	C16_PLUS	GRCh37_HG002_GIABv3.3.2_comphetindel10bp_slop50.bed.gz	PASS	*	QUAL	*	0	0	0		0	0	4719900		0	0	.	.	0	0			0	.	.	0	0			0	.	.	0	0			0	.	.	0	0			0	.	.	0	0
INDEL	C16_PLUS	GRCh37_HG002_GIABv3.3.2_comphetsnp10bp_slop50.bed.gz	ALL	*	QUAL	*	0	0	0		0	0	2191382		0	0	.	.	0	0			0	.	.	0	0			0	.	.	0	0			0	.	.	0	0			0	.	.	0	0
INDEL	C16_PLUS	GRCh37_HG002_GIABv3.3.2_comphetsnp10bp_slop50.bed.gz	PASS	*	QUAL	*	0	0	0		0	0	2191382		0	0	.	.	0	0			0	.	.	0	0			0	.	.	0	0			0	.	.	0	0			0	.	.	0	0
INDEL	C16_PLUS	GRCh37_HG002_GIABv3.3.2_complexandSVs.bed.gz	ALL	*	QUAL	*	0	0	0		0	0	197269094		0	1	.	.	0	0			0	.	.	0	0			1	.	.	0	0			0	.	.	0	0			0	.	.	0	0
INDEL	C16_PLUS	GRCh37_HG002_GIABv3.3.2_complexandSVs.bed.gz	PASS	*	QUAL	*	0	0	0		0	0	197269094		0	1	.	.	0	0			0	.	.	0	0			1	.	.	0	0			0	.	.	0	0			0	.	.	0	0
INDEL	C16_PLUS	GRCh37_HG002_GIABv3.3.2_complexandSVs_alldifficultregions.bed.gz	ALL	*	QUAL	*	0	0	0		0	0	689182251		0	1	.	.	0	0			0	.	.	0	0			1	.	.	0	0			0	.	.	0	0			0	.	.	0	0
INDEL	C16_PLUS	GRCh37_HG002_GIABv3.3.2_complexandSVs_alldifficultregions.bed.gz	PASS	*	QUAL	*	0	0	0		0	0	689182251		0	1	.	.	0	0			0	.	.	0	0			1	.	.	0	0			0	.	.	0	0			0	.	.	0	0
INDEL	C16_PLUS	GRCh37_HG002_GIABv3.3.2_complexindel10bp_slop50.bed.gz	ALL	*	QUAL	*	0	0	0		0	0	1758028		0	0	.	.	0	0			0	.	.	0	0			0	.	.	0	0			0	.	.	0	0			0	.	.	0	0
INDEL	C16_PLUS	GRCh37_HG002_GIABv3.3.2_complexindel10bp_slop50.bed.gz	PASS	*	QUAL	*	0	0	0		0	0	1758028		0	0	.	.	0	0			0	.	.	0	0			0	.	.	0	0			0	.	.	0	0			0	.	.	0	0
INDEL	C16_PLUS	GRCh37_HG002_GIABv3.3.2_notin_complexandSVs_alldifficultregions.bed.gz	ALL	*	QUAL	*	0	0	0		0	0	2169481319		0	0	.	.	0	0			0	.	.	0	0			0	.	.	0	0			0	.	.	0	0			0	.	.	0	0
INDEL	C16_PLUS	GRCh37_HG002_GIABv3.3.2_notin_complexandSVs_alldifficultregions.bed.gz	PASS	*	QUAL	*	0	0	0		0	0	2169481319		0	0	.	.	0	0			0	.	.	0	0			0	.	.	0	0			0	.	.	0	0			0	.	.	0	0
INDEL	C16_PLUS	GRCh37_HG002_GIABv3.3.2_snpswithin10bp_slop50.bed.gz	ALL	*	QUAL	*	0	0	0		0	0	7912603		0	0	.	.	0	0			0	.	.	0	0			0	.	.	0	0			0	.	.	0	0			0	.	.	0	0
INDEL	C16_PLUS	GRCh37_HG002_GIABv3.3.2_snpswithin10bp_slop50.bed.gz	PASS	*	QUAL	*	0	0	0		0	0	7912603		0	0	.	.	0	0			0	.	.	0	0			0	.	.	0	0			0	.	.	0	0			0	.	.	0	0
INDEL	C16_PLUS	GRCh37_HG002_GIABv4.1_CNV_CCSandONT_elliptical_outlier.bed.gz	ALL	*	QUAL	*	0	0	0		0	0	23349072		0	0	.	.	0	0			0	.	.	0	0			0	.	.	0	0			0	.	.	0	0			0	.	.	0	0
INDEL	C16_PLUS	GRCh37_HG002_GIABv4.1_CNV_CCSandONT_elliptical_outlier.bed.gz	PASS	*	QUAL	*	0	0	0		0	0	23349072		0	0	.	.	0	0			0	.	.	0	0			0	.	.	0	0			0	.	.	0	0			0	.	.	0	0
INDEL	C16_PLUS	GRCh37_HG002_GIABv4.1_CNV_gt2assemblycontigs_ONTCanu_ONTFlye_CCSCanu.bed.gz	ALL	*	QUAL	*	0	0	0		0	0	11218243		0	0	.	.	0	0			0	.	.	0	0			0	.	.	0	0			0	.	.	0	0			0	.	.	0	0
INDEL	C16_PLUS	GRCh37_HG002_GIABv4.1_CNV_gt2assemblycontigs_ONTCanu_ONTFlye_CCSCanu.bed.gz	PASS	*	QUAL	*	0	0	0		0	0	11218243		0	0	.	.	0	0			0	.	.	0	0			0	.	.	0	0			0	.	.	0	0			0	.	.	0	0
INDEL	C16_PLUS	GRCh37_HG002_GIABv4.1_CNV_mrcanavarIllumina_CCShighcov_ONThighcov_intersection.bed.gz	ALL	*	QUAL	*	0	0	0		0	0	13521180		0	0	.	.	0	0			0	.	.	0	0			0	.	.	0	0			0	.	.	0	0			0	.	.	0	0
INDEL	C16_PLUS	GRCh37_HG002_GIABv4.1_CNV_mrcanavarIllumina_CCShighcov_ONThighcov_intersection.bed.gz	PASS	*	QUAL	*	0	0	0		0	0	13521180		0	0	.	.	0	0			0	.	.	0	0			0	.	.	0	0			0	.	.	0	0			0	.	.	0	0
INDEL	C16_PLUS	GRCh37_HG002_GIABv4.1_CNVsandSVs.bed.gz	ALL	*	QUAL	*	0	0	0		0	0	72792070		0	1	.	.	0	0			0	.	.	0	0			1	.	.	0	0			0	.	.	0	0			0	.	.	0	0
INDEL	C16_PLUS	GRCh37_HG002_GIABv4.1_CNVsandSVs.bed.gz	PASS	*	QUAL	*	0	0	0		0	0	72792070		0	1	.	.	0	0			0	.	.	0	0			1	.	.	0	0			0	.	.	0	0			0	.	.	0	0
INDEL	C16_PLUS	GRCh37_HG002_GIABv4.1_comphetindel10bp_slop50..bed.gz	ALL	*	QUAL	*	0	0	0		0	0	5013486		0	1	.	.	0	0			0	.	.	0	0			1	.	.	0	0			0	.	.	0	0			0	.	.	0	0
INDEL	C16_PLUS	GRCh37_HG002_GIABv4.1_comphetindel10bp_slop50..bed.gz	PASS	*	QUAL	*	0	0	0		0	0	5013486		0	1	.	.	0	0			0	.	.	0	0			1	.	.	0	0			0	.	.	0	0			0	.	.	0	0
INDEL	C16_PLUS	GRCh37_HG002_GIABv4.1_comphetsnp10bp_slop50.bed.gz	ALL	*	QUAL	*	0	0	0		0	0	1362056		0	0	.	.	0	0			0	.	.	0	0			0	.	.	0	0			0	.	.	0	0			0	.	.	0	0
INDEL	C16_PLUS	GRCh37_HG002_GIABv4.1_comphetsnp10bp_slop50.bed.gz	PASS	*	QUAL	*	0	0	0		0	0	1362056		0	0	.	.	0	0			0	.	.	0	0			0	.	.	0	0			0	.	.	0	0			0	.	.	0	0
INDEL	C16_PLUS	GRCh37_HG002_GIABv4.1_complexandSVs.bed.gz	ALL	*	QUAL	*	0	0	0		0	0	94281807		0	1	.	.	0	0			0	.	.	0	0			1	.	.	0	0			0	.	.	0	0			0	.	.	0	0
INDEL	C16_PLUS	GRCh37_HG002_GIABv4.1_complexandSVs.bed.gz	PASS	*	QUAL	*	0	0	0		0	0	94281807		0	1	.	.	0	0			0	.	.	0	0			1	.	.	0	0			0	.	.	0	0			0	.	.	0	0
INDEL	C16_PLUS	GRCh37_HG002_GIABv4.1_complexandSVs_alldifficultregions.bed.gz	ALL	*	QUAL	*	0	0	0		0	0	608742217		0	1	.	.	0	0			0	.	.	0	0			1	.	.	0	0			0	.	.	0	0			0	.	.	0	0
INDEL	C16_PLUS	GRCh37_HG002_GIABv4.1_complexandSVs_alldifficultregions.bed.gz	PASS	*	QUAL	*	0	0	0		0	0	608742217		0	1	.	.	0	0			0	.	.	0	0			1	.	.	0	0			0	.	.	0	0			0	.	.	0	0
INDEL	C16_PLUS	GRCh37_HG002_GIABv4.1_complexindel10bp_slop50.bed.gz	ALL	*	QUAL	*	0	0	0		0	0	1597696		0	0	.	.	0	0			0	.	.	0	0			0	.	.	0	0			0	.	.	0	0			0	.	.	0	0
INDEL	C16_PLUS	GRCh37_HG002_GIABv4.1_complexindel10bp_slop50.bed.gz	PASS	*	QUAL	*	0	0	0		0	0	1597696		0	0	.	.	0	0			0	.	.	0	0			0	.	.	0	0			0	.	.	0	0			0	.	.	0	0
INDEL	C16_PLUS	GRCh37_HG002_GIABv4.1_inversions_slop25percent.bed.gz	ALL	*	QUAL	*	0	0	0		0	0	989091		0	0	.	.	0	0			0	.	.	0	0			0	.	.	0	0			0	.	.	0	0			0	.	.	0	0
INDEL	C16_PLUS	GRCh37_HG002_GIABv4.1_inversions_slop25percent.bed.gz	PASS	*	QUAL	*	0	0	0		0	0	989091		0	0	.	.	0	0			0	.	.	0	0			0	.	.	0	0			0	.	.	0	0			0	.	.	0	0
INDEL	C16_PLUS	GRCh37_HG002_GIABv4.1_notin_complexandSVs_alldifficultregions.bed.gz	ALL	*	QUAL	*	0	0	0		0	0	2249921353		0	0	.	.	0	0			0	.	.	0	0			0	.	.	0	0			0	.	.	0	0			0	.	.	0	0
INDEL	C16_PLUS	GRCh37_HG002_GIABv4.1_notin_complexandSVs_alldifficultregions.bed.gz	PASS	*	QUAL	*	0	0	0		0	0	2249921353		0	0	.	.	0	0			0	.	.	0	0			0	.	.	0	0			0	.	.	0	0			0	.	.	0	0
INDEL	C16_PLUS	GRCh37_HG002_GIABv4.1_othercomplexwithin10bp_slop50.bed.gz	ALL	*	QUAL	*	0	0	0		0	0	4615329		0	0	.	.	0	0			0	.	.	0	0			0	.	.	0	0			0	.	.	0	0			0	.	.	0	0
INDEL	C16_PLUS	GRCh37_HG002_GIABv4.1_othercomplexwithin10bp_slop50.bed.gz	PASS	*	QUAL	*	0	0	0		0	0	4615329		0	0	.	.	0	0			0	.	.	0	0			0	.	.	0	0			0	.	.	0	0			0	.	.	0	0
INDEL	C16_PLUS	GRCh37_HG002_GIABv4.1_snpswithin10bp_slop50.bed.gz	ALL	*	QUAL	*	0	0	0		0	0	9216243		0	0	.	.	0	0			0	.	.	0	0			0	.	.	0	0			0	.	.	0	0			0	.	.	0	0
INDEL	C16_PLUS	GRCh37_HG002_GIABv4.1_snpswithin10bp_slop50.bed.gz	PASS	*	QUAL	*	0	0	0		0	0	9216243		0	0	.	.	0	0			0	.	.	0	0			0	.	.	0	0			0	.	.	0	0			0	.	.	0	0
INDEL	C16_PLUS	GRCh37_HG002_HG003_HG004_allsvs.bed.gz	ALL	*	QUAL	*	0	0	0		0	0	180827129		0	1	.	.	0	0			0	.	.	0	0			1	.	.	0	0			0	.	.	0	0			0	.	.	0	0
INDEL	C16_PLUS	GRCh37_HG002_HG003_HG004_allsvs.bed.gz	PASS	*	QUAL	*	0	0	0		0	0	180827129		0	1	.	.	0	0			0	.	.	0	0			1	.	.	0	0			0	.	.	0	0			0	.	.	0	0
INDEL	C16_PLUS	GRCh37_HG002_Tier1plusTier2_v0.6.1.bed.gz	ALL	*	QUAL	*	0	0	0		0	0	32344219		0	1	.	.	0	0			0	.	.	0	0			1	.	.	0	0			0	.	.	0	0			0	.	.	0	0
INDEL	C16_PLUS	GRCh37_HG002_Tier1plusTier2_v0.6.1.bed.gz	PASS	*	QUAL	*	0	0	0		0	0	32344219		0	1	.	.	0	0			0	.	.	0	0			1	.	.	0	0			0	.	.	0	0			0	.	.	0	0
INDEL	C16_PLUS	GRCh37_HG002_expanded_150_Tier1plusTier2_v0.6.1.bed.gz	ALL	*	QUAL	*	0	0	0		0	0	47526690		0	1	.	.	0	0			0	.	.	0	0			1	.	.	0	0			0	.	.	0	0			0	.	.	0	0
INDEL	C16_PLUS	GRCh37_HG002_expanded_150_Tier1plusTier2_v0.6.1.bed.gz	PASS	*	QUAL	*	0	0	0		0	0	47526690		0	1	.	.	0	0			0	.	.	0	0			1	.	.	0	0			0	.	.	0	0			0	.	.	0	0
INDEL	C16_PLUS	GRCh37_HG003_GIABv3.3.2_comphetindel10bp_slop50.bed.gz	ALL	*	QUAL	*	0	0	0		0	0	4237572		0	0	.	.	0	0			0	.	.	0	0			0	.	.	0	0			0	.	.	0	0			0	.	.	0	0
INDEL	C16_PLUS	GRCh37_HG003_GIABv3.3.2_comphetindel10bp_slop50.bed.gz	PASS	*	QUAL	*	0	0	0		0	0	4237572		0	0	.	.	0	0			0	.	.	0	0			0	.	.	0	0			0	.	.	0	0			0	.	.	0	0
INDEL	C16_PLUS	GRCh37_HG003_GIABv3.3.2_comphetsnp10bp_slop50.bed.gz	ALL	*	QUAL	*	0	0	0		0	0	1147495		0	0	.	.	0	0			0	.	.	0	0			0	.	.	0	0			0	.	.	0	0			0	.	.	0	0
INDEL	C16_PLUS	GRCh37_HG003_GIABv3.3.2_comphetsnp10bp_slop50.bed.gz	PASS	*	QUAL	*	0	0	0		0	0	1147495		0	0	.	.	0	0			0	.	.	0	0			0	.	.	0	0			0	.	.	0	0			0	.	.	0	0
INDEL	C16_PLUS	GRCh37_HG003_GIABv3.3.2_complexandSVs.bed.gz	ALL	*	QUAL	*	0	0	0		0	0	195496844		0	1	.	.	0	0			0	.	.	0	0			1	.	.	0	0			0	.	.	0	0			0	.	.	0	0
INDEL	C16_PLUS	GRCh37_HG003_GIABv3.3.2_complexandSVs.bed.gz	PASS	*	QUAL	*	0	0	0		0	0	195496844		0	1	.	.	0	0			0	.	.	0	0			1	.	.	0	0			0	.	.	0	0			0	.	.	0	0
INDEL	C16_PLUS	GRCh37_HG003_GIABv3.3.2_complexandSVs_alldifficultregions.bed.gz	ALL	*	QUAL	*	0	0	0		0	0	687993343		0	1	.	.	0	0			0	.	.	0	0			1	.	.	0	0			0	.	.	0	0			0	.	.	0	0
INDEL	C16_PLUS	GRCh37_HG003_GIABv3.3.2_complexandSVs_alldifficultregions.bed.gz	PASS	*	QUAL	*	0	0	0		0	0	687993343		0	1	.	.	0	0			0	.	.	0	0			1	.	.	0	0			0	.	.	0	0			0	.	.	0	0
INDEL	C16_PLUS	GRCh37_HG003_GIABv3.3.2_complexindel10bp_slop50.bed.gz	ALL	*	QUAL	*	0	0	0		0	0	1525997		0	0	.	.	0	0			0	.	.	0	0			0	.	.	0	0			0	.	.	0	0			0	.	.	0	0
INDEL	C16_PLUS	GRCh37_HG003_GIABv3.3.2_complexindel10bp_slop50.bed.gz	PASS	*	QUAL	*	0	0	0		0	0	1525997		0	0	.	.	0	0			0	.	.	0	0			0	.	.	0	0			0	.	.	0	0			0	.	.	0	0
INDEL	C16_PLUS	GRCh37_HG003_GIABv3.3.2_notin_complexandSVs_alldifficultregions.bed.gz	ALL	*	QUAL	*	0	0	0		0	0	2170670227		0	0	.	.	0	0			0	.	.	0	0			0	.	.	0	0			0	.	.	0	0			0	.	.	0	0
INDEL	C16_PLUS	GRCh37_HG003_GIABv3.3.2_notin_complexandSVs_alldifficultregions.bed.gz	PASS	*	QUAL	*	0	0	0		0	0	2170670227		0	0	.	.	0	0			0	.	.	0	0			0	.	.	0	0			0	.	.	0	0			0	.	.	0	0
INDEL	C16_PLUS	GRCh37_HG003_GIABv3.3.2_snpswithin10bp_slop50.bed.gz	ALL	*	QUAL	*	0	0	0		0	0	7836867		0	0	.	.	0	0			0	.	.	0	0			0	.	.	0	0			0	.	.	0	0			0	.	.	0	0
INDEL	C16_PLUS	GRCh37_HG003_GIABv3.3.2_snpswithin10bp_slop50.bed.gz	PASS	*	QUAL	*	0	0	0		0	0	7836867		0	0	.	.	0	0			0	.	.	0	0			0	.	.	0	0			0	.	.	0	0			0	.	.	0	0
INDEL	C16_PLUS	GRCh37_HG004_GIABv3.3.2_comphetindel10bp_slop50.bed.gz	ALL	*	QUAL	*	0	0	0		0	0	4341125		0	0	.	.	0	0			0	.	.	0	0			0	.	.	0	0			0	.	.	0	0			0	.	.	0	0
INDEL	C16_PLUS	GRCh37_HG004_GIABv3.3.2_comphetindel10bp_slop50.bed.gz	PASS	*	QUAL	*	0	0	0		0	0	4341125		0	0	.	.	0	0			0	.	.	0	0			0	.	.	0	0			0	.	.	0	0			0	.	.	0	0
INDEL	C16_PLUS	GRCh37_HG004_GIABv3.3.2_comphetsnp10bp_slop50.bed.gz	ALL	*	QUAL	*	0	0	0		0	0	1026102		0	0	.	.	0	0			0	.	.	0	0			0	.	.	0	0			0	.	.	0	0			0	.	.	0	0
INDEL	C16_PLUS	GRCh37_HG004_GIABv3.3.2_comphetsnp10bp_slop50.bed.gz	PASS	*	QUAL	*	0	0	0		0	0	1026102		0	0	.	.	0	0			0	.	.	0	0			0	.	.	0	0			0	.	.	0	0			0	.	.	0	0
INDEL	C16_PLUS	GRCh37_HG004_GIABv3.3.2_complexandSVs.bed.gz	ALL	*	QUAL	*	0	0	0		0	0	195546247		0	1	.	.	0	0			0	.	.	0	0			1	.	.	0	0			0	.	.	0	0			0	.	.	0	0
INDEL	C16_PLUS	GRCh37_HG004_GIABv3.3.2_complexandSVs.bed.gz	PASS	*	QUAL	*	0	0	0		0	0	195546247		0	1	.	.	0	0			0	.	.	0	0			1	.	.	0	0			0	.	.	0	0			0	.	.	0	0
INDEL	C16_PLUS	GRCh37_HG004_GIABv3.3.2_complexandSVs_alldifficultregions.bed.gz	ALL	*	QUAL	*	0	0	0		0	0	687966242		0	1	.	.	0	0			0	.	.	0	0			1	.	.	0	0			0	.	.	0	0			0	.	.	0	0
INDEL	C16_PLUS	GRCh37_HG004_GIABv3.3.2_complexandSVs_alldifficultregions.bed.gz	PASS	*	QUAL	*	0	0	0		0	0	687966242		0	1	.	.	0	0			0	.	.	0	0			1	.	.	0	0			0	.	.	0	0			0	.	.	0	0
INDEL	C16_PLUS	GRCh37_HG004_GIABv3.3.2_complexindel10bp_slop50.bed.gz	ALL	*	QUAL	*	0	0	0		0	0	1549271		0	0	.	.	0	0			0	.	.	0	0			0	.	.	0	0			0	.	.	0	0			0	.	.	0	0
INDEL	C16_PLUS	GRCh37_HG004_GIABv3.3.2_complexindel10bp_slop50.bed.gz	PASS	*	QUAL	*	0	0	0		0	0	1549271		0	0	.	.	0	0			0	.	.	0	0			0	.	.	0	0			0	.	.	0	0			0	.	.	0	0
INDEL	C16_PLUS	GRCh37_HG004_GIABv3.3.2_notin_complexandSVs_alldifficultregions.bed.gz	ALL	*	QUAL	*	0	0	0		0	0	2170697328		0	0	.	.	0	0			0	.	.	0	0			0	.	.	0	0			0	.	.	0	0			0	.	.	0	0
INDEL	C16_PLUS	GRCh37_HG004_GIABv3.3.2_notin_complexandSVs_alldifficultregions.bed.gz	PASS	*	QUAL	*	0	0	0		0	0	2170697328		0	0	.	.	0	0			0	.	.	0	0			0	.	.	0	0			0	.	.	0	0			0	.	.	0	0
INDEL	C16_PLUS	GRCh37_HG004_GIABv3.3.2_snpswithin10bp_slop50.bed.gz	ALL	*	QUAL	*	0	0	0		0	0	7880792		0	0	.	.	0	0			0	.	.	0	0			0	.	.	0	0			0	.	.	0	0			0	.	.	0	0
INDEL	C16_PLUS	GRCh37_HG004_GIABv3.3.2_snpswithin10bp_slop50.bed.gz	PASS	*	QUAL	*	0	0	0		0	0	7880792		0	0	.	.	0	0			0	.	.	0	0			0	.	.	0	0			0	.	.	0	0			0	.	.	0	0
INDEL	C16_PLUS	GRCh37_HG005_GIABv3.3.2_comphetindel10bp_slop50.bed.gz	ALL	*	QUAL	*	0	0	0		0	0	2868448		0	0	.	.	0	0			0	.	.	0	0			0	.	.	0	0			0	.	.	0	0			0	.	.	0	0
INDEL	C16_PLUS	GRCh37_HG005_GIABv3.3.2_comphetindel10bp_slop50.bed.gz	PASS	*	QUAL	*	0	0	0		0	0	2868448		0	0	.	.	0	0			0	.	.	0	0			0	.	.	0	0			0	.	.	0	0			0	.	.	0	0
INDEL	C16_PLUS	GRCh37_HG005_GIABv3.3.2_comphetsnp10bp_slop50.bed.gz	ALL	*	QUAL	*	0	0	0		0	0	539000		0	0	.	.	0	0			0	.	.	0	0			0	.	.	0	0			0	.	.	0	0			0	.	.	0	0
INDEL	C16_PLUS	GRCh37_HG005_GIABv3.3.2_comphetsnp10bp_slop50.bed.gz	PASS	*	QUAL	*	0	0	0		0	0	539000		0	0	.	.	0	0			0	.	.	0	0			0	.	.	0	0			0	.	.	0	0			0	.	.	0	0
INDEL	C16_PLUS	GRCh37_HG005_GIABv3.3.2_complexandSVs.bed.gz	ALL	*	QUAL	*	0	0	0		0	0	124451135		0	1	.	.	0	0			0	.	.	0	0			1	.	.	0	0			0	.	.	0	0			0	.	.	0	0
INDEL	C16_PLUS	GRCh37_HG005_GIABv3.3.2_complexandSVs.bed.gz	PASS	*	QUAL	*	0	0	0		0	0	124451135		0	1	.	.	0	0			0	.	.	0	0			1	.	.	0	0			0	.	.	0	0			0	.	.	0	0
INDEL	C16_PLUS	GRCh37_HG005_GIABv3.3.2_complexandSVs_alldifficultregions.bed.gz	ALL	*	QUAL	*	0	0	0		0	0	643599555		0	1	.	.	0	0			0	.	.	0	0			1	.	.	0	0			0	.	.	0	0			0	.	.	0	0
INDEL	C16_PLUS	GRCh37_HG005_GIABv3.3.2_complexandSVs_alldifficultregions.bed.gz	PASS	*	QUAL	*	0	0	0		0	0	643599555		0	1	.	.	0	0			0	.	.	0	0			1	.	.	0	0			0	.	.	0	0			0	.	.	0	0
INDEL	C16_PLUS	GRCh37_HG005_GIABv3.3.2_complexindel10bp_slop50.bed.gz	ALL	*	QUAL	*	0	0	0		0	0	1278406		0	0	.	.	0	0			0	.	.	0	0			0	.	.	0	0			0	.	.	0	0			0	.	.	0	0
INDEL	C16_PLUS	GRCh37_HG005_GIABv3.3.2_complexindel10bp_slop50.bed.gz	PASS	*	QUAL	*	0	0	0		0	0	1278406		0	0	.	.	0	0			0	.	.	0	0			0	.	.	0	0			0	.	.	0	0			0	.	.	0	0
INDEL	C16_PLUS	GRCh37_HG005_GIABv3.3.2_notin_complexandSVs_alldifficultregions.bed.gz	ALL	*	QUAL	*	0	0	0		0	0	2215064015		0	0	.	.	0	0			0	.	.	0	0			0	.	.	0	0			0	.	.	0	0			0	.	.	0	0
INDEL	C16_PLUS	GRCh37_HG005_GIABv3.3.2_notin_complexandSVs_alldifficultregions.bed.gz	PASS	*	QUAL	*	0	0	0		0	0	2215064015		0	0	.	.	0	0			0	.	.	0	0			0	.	.	0	0			0	.	.	0	0			0	.	.	0	0
INDEL	C16_PLUS	GRCh37_HG005_GIABv3.3.2_snpswithin10bp_slop50.bed.gz	ALL	*	QUAL	*	0	0	0		0	0	7640038		0	0	.	.	0	0			0	.	.	0	0			0	.	.	0	0			0	.	.	0	0			0	.	.	0	0
INDEL	C16_PLUS	GRCh37_HG005_GIABv3.3.2_snpswithin10bp_slop50.bed.gz	PASS	*	QUAL	*	0	0	0		0	0	7640038		0	0	.	.	0	0			0	.	.	0	0			0	.	.	0	0			0	.	.	0	0			0	.	.	0	0
INDEL	C16_PLUS	GRCh37_HG005_HG006_HG007_MetaSV_allsvs.bed.gz	ALL	*	QUAL	*	0	0	0		0	0	112675878		0	1	.	.	0	0			0	.	.	0	0			1	.	.	0	0			0	.	.	0	0			0	.	.	0	0
INDEL	C16_PLUS	GRCh37_HG005_HG006_HG007_MetaSV_allsvs.bed.gz	PASS	*	QUAL	*	0	0	0		0	0	112675878		0	1	.	.	0	0			0	.	.	0	0			1	.	.	0	0			0	.	.	0	0			0	.	.	0	0
INDEL	C16_PLUS	GRCh37_L1H_gt500.bed.gz	ALL	*	QUAL	*	0	0	0		0	0	2860263		0	0	.	.	0	0			0	.	.	0	0			0	.	.	0	0			0	.	.	0	0			0	.	.	0	0
INDEL	C16_PLUS	GRCh37_L1H_gt500.bed.gz	PASS	*	QUAL	*	0	0	0		0	0	2860263		0	0	.	.	0	0			0	.	.	0	0			0	.	.	0	0			0	.	.	0	0			0	.	.	0	0
INDEL	C16_PLUS	GRCh37_MHC.bed.gz	ALL	*	QUAL	*	0	0	0		0	0	4970557		0	1	.	.	0	0			0	.	.	0	0			1	.	.	0	0			0	.	.	0	0			0	.	.	0	0
INDEL	C16_PLUS	GRCh37_MHC.bed.gz	PASS	*	QUAL	*	0	0	0		0	0	4970557		0	1	.	.	0	0			0	.	.	0	0			1	.	.	0	0			0	.	.	0	0			0	.	.	0	0
INDEL	C16_PLUS	GRCh37_SimpleRepeat_diTR_11to50_slop5.bed.gz	ALL	*	QUAL	*	0	0	0		0	0	13992844		0	0	.	.	0	0			0	.	.	0	0			0	.	.	0	0			0	.	.	0	0			0	.	.	0	0
INDEL	C16_PLUS	GRCh37_SimpleRepeat_diTR_11to50_slop5.bed.gz	PASS	*	QUAL	*	0	0	0		0	0	13992844		0	0	.	.	0	0			0	.	.	0	0			0	.	.	0	0			0	.	.	0	0			0	.	.	0	0
INDEL	C16_PLUS	GRCh37_SimpleRepeat_diTR_51to200_slop5.bed.gz	ALL	*	QUAL	*	0	0	0		0	0	310192		0	0	.	.	0	0			0	.	.	0	0			0	.	.	0	0			0	.	.	0	0			0	.	.	0	0
INDEL	C16_PLUS	GRCh37_SimpleRepeat_diTR_51to200_slop5.bed.gz	PASS	*	QUAL	*	0	0	0		0	0	310192		0	0	.	.	0	0			0	.	.	0	0			0	.	.	0	0			0	.	.	0	0			0	.	.	0	0
INDEL	C16_PLUS	GRCh37_SimpleRepeat_diTR_gt200_slop5.bed.gz	ALL	*	QUAL	*	0	0	0		0	0	1117		0	0	.	.	0	0			0	.	.	0	0			0	.	.	0	0			0	.	.	0	0			0	.	.	0	0
INDEL	C16_PLUS	GRCh37_SimpleRepeat_diTR_gt200_slop5.bed.gz	PASS	*	QUAL	*	0	0	0		0	0	1117		0	0	.	.	0	0			0	.	.	0	0			0	.	.	0	0			0	.	.	0	0			0	.	.	0	0
INDEL	C16_PLUS	GRCh37_SimpleRepeat_homopolymer_4to6_slop5.bed.gz	ALL	*	QUAL	*	0	0	0		0	0	773644630		0	1	.	.	0	0			0	.	.	0	0			1	.	.	0	0			0	.	.	0	0			0	.	.	0	0
INDEL	C16_PLUS	GRCh37_SimpleRepeat_homopolymer_4to6_slop5.bed.gz	PASS	*	QUAL	*	0	0	0		0	0	773644630		0	1	.	.	0	0			0	.	.	0	0			1	.	.	0	0			0	.	.	0	0			0	.	.	0	0
INDEL	C16_PLUS	GRCh37_SimpleRepeat_homopolymer_7to11_slop5.bed.gz	ALL	*	QUAL	*	0	0	0		0	0	49418672		0	0	.	.	0	0			0	.	.	0	0			0	.	.	0	0			0	.	.	0	0			0	.	.	0	0
INDEL	C16_PLUS	GRCh37_SimpleRepeat_homopolymer_7to11_slop5.bed.gz	PASS	*	QUAL	*	0	0	0		0	0	49418672		0	0	.	.	0	0			0	.	.	0	0			0	.	.	0	0			0	.	.	0	0			0	.	.	0	0
INDEL	C16_PLUS	GRCh37_SimpleRepeat_homopolymer_gt11_slop5.bed.gz	ALL	*	QUAL	*	0	0	0		0	0	18298592		0	0	.	.	0	0			0	.	.	0	0			0	.	.	0	0			0	.	.	0	0			0	.	.	0	0
INDEL	C16_PLUS	GRCh37_SimpleRepeat_homopolymer_gt11_slop5.bed.gz	PASS	*	QUAL	*	0	0	0		0	0	18298592		0	0	.	.	0	0			0	.	.	0	0			0	.	.	0	0			0	.	.	0	0			0	.	.	0	0
INDEL	C16_PLUS	GRCh37_SimpleRepeat_imperfecthomopolgt10_slop5.bed.gz	ALL	*	QUAL	*	0	0	0		0	0	44319497		0	0	.	.	0	0			0	.	.	0	0			0	.	.	0	0			0	.	.	0	0			0	.	.	0	0
INDEL	C16_PLUS	GRCh37_SimpleRepeat_imperfecthomopolgt10_slop5.bed.gz	PASS	*	QUAL	*	0	0	0		0	0	44319497		0	0	.	.	0	0			0	.	.	0	0			0	.	.	0	0			0	.	.	0	0			0	.	.	0	0
INDEL	C16_PLUS	GRCh37_SimpleRepeat_quadTR_20to50_slop5.bed.gz	ALL	*	QUAL	*	0	0	0		0	0	4241491		0	1	.	.	0	0			0	.	.	0	0			1	.	.	0	0			0	.	.	0	0			0	.	.	0	0
INDEL	C16_PLUS	GRCh37_SimpleRepeat_quadTR_20to50_slop5.bed.gz	PASS	*	QUAL	*	0	0	0		0	0	4241491		0	1	.	.	0	0			0	.	.	0	0			1	.	.	0	0			0	.	.	0	0			0	.	.	0	0
INDEL	C16_PLUS	GRCh37_SimpleRepeat_quadTR_51to200_slop5.bed.gz	ALL	*	QUAL	*	0	0	0		0	0	642774		0	0	.	.	0	0			0	.	.	0	0			0	.	.	0	0			0	.	.	0	0			0	.	.	0	0
INDEL	C16_PLUS	GRCh37_SimpleRepeat_quadTR_51to200_slop5.bed.gz	PASS	*	QUAL	*	0	0	0		0	0	642774		0	0	.	.	0	0			0	.	.	0	0			0	.	.	0	0			0	.	.	0	0			0	.	.	0	0
INDEL	C16_PLUS	GRCh37_SimpleRepeat_quadTR_gt200_slop5.bed.gz	ALL	*	QUAL	*	0	0	0		0	0	2145		0	0	.	.	0	0			0	.	.	0	0			0	.	.	0	0			0	.	.	0	0			0	.	.	0	0
INDEL	C16_PLUS	GRCh37_SimpleRepeat_quadTR_gt200_slop5.bed.gz	PASS	*	QUAL	*	0	0	0		0	0	2145		0	0	.	.	0	0			0	.	.	0	0			0	.	.	0	0			0	.	.	0	0			0	.	.	0	0
INDEL	C16_PLUS	GRCh37_SimpleRepeat_triTR_15to50_slop5.bed.gz	ALL	*	QUAL	*	0	0	0		0	0	2993568		0	0	.	.	0	0			0	.	.	0	0			0	.	.	0	0			0	.	.	0	0			0	.	.	0	0
INDEL	C16_PLUS	GRCh37_SimpleRepeat_triTR_15to50_slop5.bed.gz	PASS	*	QUAL	*	0	0	0		0	0	2993568		0	0	.	.	0	0			0	.	.	0	0			0	.	.	0	0			0	.	.	0	0			0	.	.	0	0
INDEL	C16_PLUS	GRCh37_SimpleRepeat_triTR_51to200_slop5.bed.gz	ALL	*	QUAL	*	0	0	0		0	0	56876		0	0	.	.	0	0			0	.	.	0	0			0	.	.	0	0			0	.	.	0	0			0	.	.	0	0
INDEL	C16_PLUS	GRCh37_SimpleRepeat_triTR_51to200_slop5.bed.gz	PASS	*	QUAL	*	0	0	0		0	0	56876		0	0	.	.	0	0			0	.	.	0	0			0	.	.	0	0			0	.	.	0	0			0	.	.	0	0
INDEL	C16_PLUS	GRCh37_SimpleRepeat_triTR_gt200_slop5.bed.gz	ALL	*	QUAL	*	0	0	0		0	0	1270		0	0	.	.	0	0			0	.	.	0	0			0	.	.	0	0			0	.	.	0	0			0	.	.	0	0
INDEL	C16_PLUS	GRCh37_SimpleRepeat_triTR_gt200_slop5.bed.gz	PASS	*	QUAL	*	0	0	0		0	0	1270		0	0	.	.	0	0			0	.	.	0	0			0	.	.	0	0			0	.	.	0	0			0	.	.	0	0
INDEL	C16_PLUS	GRCh37_VDJ.bed.gz	ALL	*	QUAL	*	0	0	0		0	0	3232644		0	0	.	.	0	0			0	.	.	0	0			0	.	.	0	0			0	.	.	0	0			0	.	.	0	0
INDEL	C16_PLUS	GRCh37_VDJ.bed.gz	PASS	*	QUAL	*	0	0	0		0	0	3232644		0	0	.	.	0	0			0	.	.	0	0			0	.	.	0	0			0	.	.	0	0			0	.	.	0	0
INDEL	C16_PLUS	GRCh37_allOtherDifficultregions.bed.gz	ALL	*	QUAL	*	0	0	0		0	0	87457214		0	1	.	.	0	0			0	.	.	0	0			1	.	.	0	0			0	.	.	0	0			0	.	.	0	0
INDEL	C16_PLUS	GRCh37_allOtherDifficultregions.bed.gz	PASS	*	QUAL	*	0	0	0		0	0	87457214		0	1	.	.	0	0			0	.	.	0	0			1	.	.	0	0			0	.	.	0	0			0	.	.	0	0
INDEL	C16_PLUS	GRCh37_alldifficultregions.bed.gz	ALL	*	QUAL	*	0	0	0		0	0	572112365		0	1	.	.	0	0			0	.	.	0	0			1	.	.	0	0			0	.	.	0	0			0	.	.	0	0
INDEL	C16_PLUS	GRCh37_alldifficultregions.bed.gz	PASS	*	QUAL	*	0	0	0		0	0	572112365		0	1	.	.	0	0			0	.	.	0	0			1	.	.	0	0			0	.	.	0	0			0	.	.	0	0
INDEL	C16_PLUS	GRCh37_alllowmapandsegdupregions.bed.gz	ALL	*	QUAL	*	0	0	0		0	0	236134445		0	0	.	.	0	0			0	.	.	0	0			0	.	.	0	0			0	.	.	0	0			0	.	.	0	0
INDEL	C16_PLUS	GRCh37_alllowmapandsegdupregions.bed.gz	PASS	*	QUAL	*	0	0	0		0	0	236134445		0	0	.	.	0	0			0	.	.	0	0			0	.	.	0	0			0	.	.	0	0			0	.	.	0	0
INDEL	C16_PLUS	GRCh37_chainSelf.bed.gz	ALL	*	QUAL	*	0	0	0		0	0	187410623		0	0	.	.	0	0			0	.	.	0	0			0	.	.	0	0			0	.	.	0	0			0	.	.	0	0
INDEL	C16_PLUS	GRCh37_chainSelf.bed.gz	PASS	*	QUAL	*	0	0	0		0	0	187410623		0	0	.	.	0	0			0	.	.	0	0			0	.	.	0	0			0	.	.	0	0			0	.	.	0	0
INDEL	C16_PLUS	GRCh37_chainSelf_gt10kb.bed.gz	ALL	*	QUAL	*	0	0	0		0	0	128662796		0	0	.	.	0	0			0	.	.	0	0			0	.	.	0	0			0	.	.	0	0			0	.	.	0	0
INDEL	C16_PLUS	GRCh37_chainSelf_gt10kb.bed.gz	PASS	*	QUAL	*	0	0	0		0	0	128662796		0	0	.	.	0	0			0	.	.	0	0			0	.	.	0	0			0	.	.	0	0			0	.	.	0	0
INDEL	C16_PLUS	GRCh37_contigs_lt500kb.bed.gz	ALL	*	QUAL	*	0	0	0		0	0	19498054		0	0	.	.	0	0			0	.	.	0	0			0	.	.	0	0			0	.	.	0	0			0	.	.	0	0
INDEL	C16_PLUS	GRCh37_contigs_lt500kb.bed.gz	PASS	*	QUAL	*	0	0	0		0	0	19498054		0	0	.	.	0	0			0	.	.	0	0			0	.	.	0	0			0	.	.	0	0			0	.	.	0	0
INDEL	C16_PLUS	GRCh37_gaps_slop15kb.bed.gz	ALL	*	QUAL	*	0	0	0		0	0	8247365		0	0	.	.	0	0			0	.	.	0	0			0	.	.	0	0			0	.	.	0	0			0	.	.	0	0
INDEL	C16_PLUS	GRCh37_gaps_slop15kb.bed.gz	PASS	*	QUAL	*	0	0	0		0	0	8247365		0	0	.	.	0	0			0	.	.	0	0			0	.	.	0	0			0	.	.	0	0			0	.	.	0	0
INDEL	C16_PLUS	GRCh37_gc15_slop50.bed.gz	ALL	*	QUAL	*	0	0	0		0	0	5225444		0	0	.	.	0	0			0	.	.	0	0			0	.	.	0	0			0	.	.	0	0			0	.	.	0	0
INDEL	C16_PLUS	GRCh37_gc15_slop50.bed.gz	PASS	*	QUAL	*	0	0	0		0	0	5225444		0	0	.	.	0	0			0	.	.	0	0			0	.	.	0	0			0	.	.	0	0			0	.	.	0	0
INDEL	C16_PLUS	GRCh37_gc15to20_slop50.bed.gz	ALL	*	QUAL	*	0	0	0		0	0	14248583		0	0	.	.	0	0			0	.	.	0	0			0	.	.	0	0			0	.	.	0	0			0	.	.	0	0
INDEL	C16_PLUS	GRCh37_gc15to20_slop50.bed.gz	PASS	*	QUAL	*	0	0	0		0	0	14248583		0	0	.	.	0	0			0	.	.	0	0			0	.	.	0	0			0	.	.	0	0			0	.	.	0	0
INDEL	C16_PLUS	GRCh37_gc20to25_slop50.bed.gz	ALL	*	QUAL	*	0	0	0		0	0	116727465		0	0	.	.	0	0			0	.	.	0	0			0	.	.	0	0			0	.	.	0	0			0	.	.	0	0
INDEL	C16_PLUS	GRCh37_gc20to25_slop50.bed.gz	PASS	*	QUAL	*	0	0	0		0	0	116727465		0	0	.	.	0	0			0	.	.	0	0			0	.	.	0	0			0	.	.	0	0			0	.	.	0	0
INDEL	C16_PLUS	GRCh37_gc25to30_slop50.bed.gz	ALL	*	QUAL	*	0	0	0		0	0	392852467		0	0	.	.	0	0			0	.	.	0	0			0	.	.	0	0			0	.	.	0	0			0	.	.	0	0
INDEL	C16_PLUS	GRCh37_gc25to30_slop50.bed.gz	PASS	*	QUAL	*	0	0	0		0	0	392852467		0	0	.	.	0	0			0	.	.	0	0			0	.	.	0	0			0	.	.	0	0			0	.	.	0	0
INDEL	C16_PLUS	GRCh37_gc30to55_slop50.bed.gz	ALL	*	QUAL	*	0	0	0		0	0	1939359401		0	1	.	.	0	0			0	.	.	0	0			1	.	.	0	0			0	.	.	0	0			0	.	.	0	0
INDEL	C16_PLUS	GRCh37_gc30to55_slop50.bed.gz	PASS	*	QUAL	*	0	0	0		0	0	1939359401		0	1	.	.	0	0			0	.	.	0	0			1	.	.	0	0			0	.	.	0	0			0	.	.	0	0
INDEL	C16_PLUS	GRCh37_gc55to60_slop50.bed.gz	ALL	*	QUAL	*	0	0	0		0	0	243486965		0	1	.	.	0	0			0	.	.	0	0			1	.	.	0	0			0	.	.	0	0			0	.	.	0	0
INDEL	C16_PLUS	GRCh37_gc55to60_slop50.bed.gz	PASS	*	QUAL	*	0	0	0		0	0	243486965		0	1	.	.	0	0			0	.	.	0	0			1	.	.	0	0			0	.	.	0	0			0	.	.	0	0
INDEL	C16_PLUS	GRCh37_gc60to65_slop50.bed.gz	ALL	*	QUAL	*	0	0	0		0	0	102127406		0	0	.	.	0	0			0	.	.	0	0			0	.	.	0	0			0	.	.	0	0			0	.	.	0	0
INDEL	C16_PLUS	GRCh37_gc60to65_slop50.bed.gz	PASS	*	QUAL	*	0	0	0		0	0	102127406		0	0	.	.	0	0			0	.	.	0	0			0	.	.	0	0			0	.	.	0	0			0	.	.	0	0
INDEL	C16_PLUS	GRCh37_gc65to70_slop50.bed.gz	ALL	*	QUAL	*	0	0	0		0	0	34491309		0	0	.	.	0	0			0	.	.	0	0			0	.	.	0	0			0	.	.	0	0			0	.	.	0	0
INDEL	C16_PLUS	GRCh37_gc65to70_slop50.bed.gz	PASS	*	QUAL	*	0	0	0		0	0	34491309		0	0	.	.	0	0			0	.	.	0	0			0	.	.	0	0			0	.	.	0	0			0	.	.	0	0
INDEL	C16_PLUS	GRCh37_gc70to75_slop50.bed.gz	ALL	*	QUAL	*	0	0	0		0	0	11661526		0	0	.	.	0	0			0	.	.	0	0			0	.	.	0	0			0	.	.	0	0			0	.	.	0	0
INDEL	C16_PLUS	GRCh37_gc70to75_slop50.bed.gz	PASS	*	QUAL	*	0	0	0		0	0	11661526		0	0	.	.	0	0			0	.	.	0	0			0	.	.	0	0			0	.	.	0	0			0	.	.	0	0
INDEL	C16_PLUS	GRCh37_gc75to80_slop50.bed.gz	ALL	*	QUAL	*	0	0	0		0	0	5193905		0	0	.	.	0	0			0	.	.	0	0			0	.	.	0	0			0	.	.	0	0			0	.	.	0	0
INDEL	C16_PLUS	GRCh37_gc75to80_slop50.bed.gz	PASS	*	QUAL	*	0	0	0		0	0	5193905		0	0	.	.	0	0			0	.	.	0	0			0	.	.	0	0			0	.	.	0	0			0	.	.	0	0
INDEL	C16_PLUS	GRCh37_gc80to85_slop50.bed.gz	ALL	*	QUAL	*	0	0	0		0	0	2569485		0	0	.	.	0	0			0	.	.	0	0			0	.	.	0	0			0	.	.	0	0			0	.	.	0	0
INDEL	C16_PLUS	GRCh37_gc80to85_slop50.bed.gz	PASS	*	QUAL	*	0	0	0		0	0	2569485		0	0	.	.	0	0			0	.	.	0	0			0	.	.	0	0			0	.	.	0	0			0	.	.	0	0
INDEL	C16_PLUS	GRCh37_gc85_slop50.bed.gz	ALL	*	QUAL	*	0	0	0		0	0	532129		0	0	.	.	0	0			0	.	.	0	0			0	.	.	0	0			0	.	.	0	0			0	.	.	0	0
INDEL	C16_PLUS	GRCh37_gc85_slop50.bed.gz	PASS	*	QUAL	*	0	0	0		0	0	532129		0	0	.	.	0	0			0	.	.	0	0			0	.	.	0	0			0	.	.	0	0			0	.	.	0	0
INDEL	C16_PLUS	GRCh37_gclt25orgt65_slop50.bed.gz	ALL	*	QUAL	*	0	0	0		0	0	190575384		0	0	.	.	0	0			0	.	.	0	0			0	.	.	0	0			0	.	.	0	0			0	.	.	0	0
INDEL	C16_PLUS	GRCh37_gclt25orgt65_slop50.bed.gz	PASS	*	QUAL	*	0	0	0		0	0	190575384		0	0	.	.	0	0			0	.	.	0	0			0	.	.	0	0			0	.	.	0	0			0	.	.	0	0
INDEL	C16_PLUS	GRCh37_gclt30orgt55_slop50.bed.gz	ALL	*	QUAL	*	0	0	0		0	0	919304169		0	1	.	.	0	0			0	.	.	0	0			1	.	.	0	0			0	.	.	0	0			0	.	.	0	0
INDEL	C16_PLUS	GRCh37_gclt30orgt55_slop50.bed.gz	PASS	*	QUAL	*	0	0	0		0	0	919304169		0	1	.	.	0	0			0	.	.	0	0			1	.	.	0	0			0	.	.	0	0			0	.	.	0	0
INDEL	C16_PLUS	GRCh37_gt5segdups_gt10kb_gt99percidentity.bed.gz	ALL	*	QUAL	*	0	0	0		0	0	1232701		0	0	.	.	0	0			0	.	.	0	0			0	.	.	0	0			0	.	.	0	0			0	.	.	0	0
INDEL	C16_PLUS	GRCh37_gt5segdups_gt10kb_gt99percidentity.bed.gz	PASS	*	QUAL	*	0	0	0		0	0	1232701		0	0	.	.	0	0			0	.	.	0	0			0	.	.	0	0			0	.	.	0	0			0	.	.	0	0
INDEL	C16_PLUS	GRCh37_hg38_minimap2_asm20_N10_gt1contig_gt1kb.bed.gz	ALL	*	QUAL	*	0	0	0		0	0	16365516		0	0	.	.	0	0			0	.	.	0	0			0	.	.	0	0			0	.	.	0	0			0	.	.	0	0
INDEL	C16_PLUS	GRCh37_hg38_minimap2_asm20_N10_gt1contig_gt1kb.bed.gz	PASS	*	QUAL	*	0	0	0		0	0	16365516		0	0	.	.	0	0			0	.	.	0	0			0	.	.	0	0			0	.	.	0	0			0	.	.	0	0
INDEL	C16_PLUS	GRCh37_hg38_minimap2_asm20_N10_nocovgt1kb.bed.gz	ALL	*	QUAL	*	0	0	0		0	0	4731770		0	0	.	.	0	0			0	.	.	0	0			0	.	.	0	0			0	.	.	0	0			0	.	.	0	0
INDEL	C16_PLUS	GRCh37_hg38_minimap2_asm20_N10_nocovgt1kb.bed.gz	PASS	*	QUAL	*	0	0	0		0	0	4731770		0	0	.	.	0	0			0	.	.	0	0			0	.	.	0	0			0	.	.	0	0			0	.	.	0	0
INDEL	C16_PLUS	GRCh37_hs37d5_decoy_alignments.bed.gz	ALL	*	QUAL	*	0	0	0		0	0	49246236		0	0	.	.	0	0			0	.	.	0	0			0	.	.	0	0			0	.	.	0	0			0	.	.	0	0
INDEL	C16_PLUS	GRCh37_hs37d5_decoy_alignments.bed.gz	PASS	*	QUAL	*	0	0	0		0	0	49246236		0	0	.	.	0	0			0	.	.	0	0			0	.	.	0	0			0	.	.	0	0			0	.	.	0	0
INDEL	C16_PLUS	GRCh37_lowmappabilityall.bed.gz	ALL	*	QUAL	*	0	0	0		0	0	150351249		0	0	.	.	0	0			0	.	.	0	0			0	.	.	0	0			0	.	.	0	0			0	.	.	0	0
INDEL	C16_PLUS	GRCh37_lowmappabilityall.bed.gz	PASS	*	QUAL	*	0	0	0		0	0	150351249		0	0	.	.	0	0			0	.	.	0	0			0	.	.	0	0			0	.	.	0	0			0	.	.	0	0
INDEL	C16_PLUS	GRCh37_missing_and_multiple_alignments_of_GRCh38.bed.gz	ALL	*	QUAL	*	0	0	0		0	0	17979597		0	0	.	.	0	0			0	.	.	0	0			0	.	.	0	0			0	.	.	0	0			0	.	.	0	0
INDEL	C16_PLUS	GRCh37_missing_and_multiple_alignments_of_GRCh38.bed.gz	PASS	*	QUAL	*	0	0	0		0	0	17979597		0	0	.	.	0	0			0	.	.	0	0			0	.	.	0	0			0	.	.	0	0			0	.	.	0	0
INDEL	C16_PLUS	GRCh37_nonunique_l100_m2_e1.bed.gz	ALL	*	QUAL	*	0	0	0		0	0	150330831		0	0	.	.	0	0			0	.	.	0	0			0	.	.	0	0			0	.	.	0	0			0	.	.	0	0
INDEL	C16_PLUS	GRCh37_nonunique_l100_m2_e1.bed.gz	PASS	*	QUAL	*	0	0	0		0	0	150330831		0	0	.	.	0	0			0	.	.	0	0			0	.	.	0	0			0	.	.	0	0			0	.	.	0	0
INDEL	C16_PLUS	GRCh37_nonunique_l250_m0_e0.bed.gz	ALL	*	QUAL	*	0	0	0		0	0	45585179		0	0	.	.	0	0			0	.	.	0	0			0	.	.	0	0			0	.	.	0	0			0	.	.	0	0
INDEL	C16_PLUS	GRCh37_nonunique_l250_m0_e0.bed.gz	PASS	*	QUAL	*	0	0	0		0	0	45585179		0	0	.	.	0	0			0	.	.	0	0			0	.	.	0	0			0	.	.	0	0			0	.	.	0	0
INDEL	C16_PLUS	GRCh37_notinAllHomopolymers_gt6bp_imperfectgt10bp_slop5.bed.gz	ALL	*	QUAL	*	0	0	0		0	0	2775164583		0	1	.	.	0	0			0	.	.	0	0			1	.	.	0	0			0	.	.	0	0			0	.	.	0	0
INDEL	C16_PLUS	GRCh37_notinAllHomopolymers_gt6bp_imperfectgt10bp_slop5.bed.gz	PASS	*	QUAL	*	0	0	0		0	0	2775164583		0	1	.	.	0	0			0	.	.	0	0			1	.	.	0	0			0	.	.	0	0			0	.	.	0	0
INDEL	C16_PLUS	GRCh37_notinAllTandemRepeatsandHomopolymers_slop5.bed.gz	ALL	*	QUAL	*	0	0	0		0	0	2675976531		0	0	.	.	0	0			0	.	.	0	0			0	.	.	0	0			0	.	.	0	0			0	.	.	0	0
INDEL	C16_PLUS	GRCh37_notinAllTandemRepeatsandHomopolymers_slop5.bed.gz	PASS	*	QUAL	*	0	0	0		0	0	2675976531		0	0	.	.	0	0			0	.	.	0	0			0	.	.	0	0			0	.	.	0	0			0	.	.	0	0
INDEL	C16_PLUS	GRCh37_notinalldifficultregions.bed.gz	ALL	*	QUAL	*	0	0	0		0	0	2286551205		0	0	.	.	0	0			0	.	.	0	0			0	.	.	0	0			0	.	.	0	0			0	.	.	0	0
INDEL	C16_PLUS	GRCh37_notinalldifficultregions.bed.gz	PASS	*	QUAL	*	0	0	0		0	0	2286551205		0	0	.	.	0	0			0	.	.	0	0			0	.	.	0	0			0	.	.	0	0			0	.	.	0	0
INDEL	C16_PLUS	GRCh37_notinalllowmapandsegdupregions.bed.gz	ALL	*	QUAL	*	0	0	0		0	0	2622529125		0	1	.	.	0	0			0	.	.	0	0			1	.	.	0	0			0	.	.	0	0			0	.	.	0	0
INDEL	C16_PLUS	GRCh37_notinalllowmapandsegdupregions.bed.gz	PASS	*	QUAL	*	0	0	0		0	0	2622529125		0	1	.	.	0	0			0	.	.	0	0			1	.	.	0	0			0	.	.	0	0			0	.	.	0	0
INDEL	C16_PLUS	GRCh37_notinchainSelf.bed.gz	ALL	*	QUAL	*	0	0	0		0	0	2671252947		0	1	.	.	0	0			0	.	.	0	0			1	.	.	0	0			0	.	.	0	0			0	.	.	0	0
INDEL	C16_PLUS	GRCh37_notinchainSelf.bed.gz	PASS	*	QUAL	*	0	0	0		0	0	2671252947		0	1	.	.	0	0			0	.	.	0	0			1	.	.	0	0			0	.	.	0	0			0	.	.	0	0
INDEL	C16_PLUS	GRCh37_notinchainSelf_gt10kb.bed.gz	ALL	*	QUAL	*	0	0	0		0	0	2730000774		0	1	.	.	0	0			0	.	.	0	0			1	.	.	0	0			0	.	.	0	0			0	.	.	0	0
INDEL	C16_PLUS	GRCh37_notinchainSelf_gt10kb.bed.gz	PASS	*	QUAL	*	0	0	0		0	0	2730000774		0	1	.	.	0	0			0	.	.	0	0			1	.	.	0	0			0	.	.	0	0			0	.	.	0	0
INDEL	C16_PLUS	GRCh37_notinlowmappabilityall.bed.gz	ALL	*	QUAL	*	0	0	0		0	0	2708312321		0	1	.	.	0	0			0	.	.	0	0			1	.	.	0	0			0	.	.	0	0			0	.	.	0	0
INDEL	C16_PLUS	GRCh37_notinlowmappabilityall.bed.gz	PASS	*	QUAL	*	0	0	0		0	0	2708312321		0	1	.	.	0	0			0	.	.	0	0			1	.	.	0	0			0	.	.	0	0			0	.	.	0	0
INDEL	C16_PLUS	GRCh37_notinrefseq_union_cds.bed.gz	ALL	*	QUAL	*	0	0	0		0	0	2824716074		0	1	.	.	0	0			0	.	.	0	0			1	.	.	0	0			0	.	.	0	0			0	.	.	0	0
INDEL	C16_PLUS	GRCh37_notinrefseq_union_cds.bed.gz	PASS	*	QUAL	*	0	0	0		0	0	2824716074		0	1	.	.	0	0			0	.	.	0	0			1	.	.	0	0			0	.	.	0	0			0	.	.	0	0
INDEL	C16_PLUS	GRCh37_notinsegdups.bed.gz	ALL	*	QUAL	*	0	0	0		0	0	2701314269		0	1	.	.	0	0			0	.	.	0	0			1	.	.	0	0			0	.	.	0	0			0	.	.	0	0
INDEL	C16_PLUS	GRCh37_notinsegdups.bed.gz	PASS	*	QUAL	*	0	0	0		0	0	2701314269		0	1	.	.	0	0			0	.	.	0	0			1	.	.	0	0			0	.	.	0	0			0	.	.	0	0
INDEL	C16_PLUS	GRCh37_notinsegdups_gt10kb.bed.gz	ALL	*	QUAL	*	0	0	0		0	0	2715980947		0	1	.	.	0	0			0	.	.	0	0			1	.	.	0	0			0	.	.	0	0			0	.	.	0	0
INDEL	C16_PLUS	GRCh37_notinsegdups_gt10kb.bed.gz	PASS	*	QUAL	*	0	0	0		0	0	2715980947		0	1	.	.	0	0			0	.	.	0	0			1	.	.	0	0			0	.	.	0	0			0	.	.	0	0
INDEL	C16_PLUS	GRCh37_refseq_cds.bed.gz	ALL	*	QUAL	*	0	0	0		0	0	33947396		0	0	.	.	0	0			0	.	.	0	0			0	.	.	0	0			0	.	.	0	0			0	.	.	0	0
INDEL	C16_PLUS	GRCh37_refseq_cds.bed.gz	PASS	*	QUAL	*	0	0	0		0	0	33947396		0	0	.	.	0	0			0	.	.	0	0			0	.	.	0	0			0	.	.	0	0			0	.	.	0	0
INDEL	C16_PLUS	GRCh37_segdups.bed.gz	ALL	*	QUAL	*	0	0	0		0	0	157349301		0	0	.	.	0	0			0	.	.	0	0			0	.	.	0	0			0	.	.	0	0			0	.	.	0	0
INDEL	C16_PLUS	GRCh37_segdups.bed.gz	PASS	*	QUAL	*	0	0	0		0	0	157349301		0	0	.	.	0	0			0	.	.	0	0			0	.	.	0	0			0	.	.	0	0			0	.	.	0	0
INDEL	C16_PLUS	GRCh37_segdups_gt10kb.bed.gz	ALL	*	QUAL	*	0	0	0		0	0	142682623		0	0	.	.	0	0			0	.	.	0	0			0	.	.	0	0			0	.	.	0	0			0	.	.	0	0
INDEL	C16_PLUS	GRCh37_segdups_gt10kb.bed.gz	PASS	*	QUAL	*	0	0	0		0	0	142682623		0	0	.	.	0	0			0	.	.	0	0			0	.	.	0	0			0	.	.	0	0			0	.	.	0	0
INDEL	C16_PLUS	TS_boundary	ALL	*	QUAL	*	0	0	0		0	0	3049494275		0	1	.	.	0	0			0	.	.	0	0			1	.	.	0	0			0	.	.	0	0			0	.	.	0	0
INDEL	C16_PLUS	TS_boundary	PASS	*	QUAL	*	0	0	0		0	0	3049494275		0	1	.	.	0	0			0	.	.	0	0			1	.	.	0	0			0	.	.	0	0			0	.	.	0	0
INDEL	C1_5	*	ALL	*	QUAL	*	0	0	0		0	0	2796132093		0	0	.	.	0	0			0	.	.	0	0			0	.	.	0	0			0	.	.	0	0			0	.	.	0	0
INDEL	C1_5	*	PASS	*	QUAL	*	0	0	0		0	0	2796132093		0	0	.	.	0	0			0	.	.	0	0			0	.	.	0	0			0	.	.	0	0			0	.	.	0	0
INDEL	C1_5	GRCh37_AllHomopolymers_gt6bp_imperfectgt10bp_slop5.bed.gz	ALL	*	QUAL	*	0	0	0		0	0	83498987		0	0	.	.	0	0			0	.	.	0	0			0	.	.	0	0			0	.	.	0	0			0	.	.	0	0
INDEL	C1_5	GRCh37_AllHomopolymers_gt6bp_imperfectgt10bp_slop5.bed.gz	PASS	*	QUAL	*	0	0	0		0	0	83498987		0	0	.	.	0	0			0	.	.	0	0			0	.	.	0	0			0	.	.	0	0			0	.	.	0	0
INDEL	C1_5	GRCh37_AllTandemRepeats_201to10000bp_slop5.bed.gz	ALL	*	QUAL	*	0	0	0		0	0	34889739		0	0	.	.	0	0			0	.	.	0	0			0	.	.	0	0			0	.	.	0	0			0	.	.	0	0
INDEL	C1_5	GRCh37_AllTandemRepeats_201to10000bp_slop5.bed.gz	PASS	*	QUAL	*	0	0	0		0	0	34889739		0	0	.	.	0	0			0	.	.	0	0			0	.	.	0	0			0	.	.	0	0			0	.	.	0	0
INDEL	C1_5	GRCh37_AllTandemRepeats_51to200bp_slop5.bed.gz	ALL	*	QUAL	*	0	0	0		0	0	30037113		0	0	.	.	0	0			0	.	.	0	0			0	.	.	0	0			0	.	.	0	0			0	.	.	0	0
INDEL	C1_5	GRCh37_AllTandemRepeats_51to200bp_slop5.bed.gz	PASS	*	QUAL	*	0	0	0		0	0	30037113		0	0	.	.	0	0			0	.	.	0	0			0	.	.	0	0			0	.	.	0	0			0	.	.	0	0
INDEL	C1_5	GRCh37_AllTandemRepeats_gt10000bp_slop5.bed.gz	ALL	*	QUAL	*	0	0	0		0	0	6726259		0	0	.	.	0	0			0	.	.	0	0			0	.	.	0	0			0	.	.	0	0			0	.	.	0	0
INDEL	C1_5	GRCh37_AllTandemRepeats_gt10000bp_slop5.bed.gz	PASS	*	QUAL	*	0	0	0		0	0	6726259		0	0	.	.	0	0			0	.	.	0	0			0	.	.	0	0			0	.	.	0	0			0	.	.	0	0
INDEL	C1_5	GRCh37_AllTandemRepeats_gt100bp_slop5.bed.gz	ALL	*	QUAL	*	0	0	0		0	0	53647560		0	0	.	.	0	0			0	.	.	0	0			0	.	.	0	0			0	.	.	0	0			0	.	.	0	0
INDEL	C1_5	GRCh37_AllTandemRepeats_gt100bp_slop5.bed.gz	PASS	*	QUAL	*	0	0	0		0	0	53647560		0	0	.	.	0	0			0	.	.	0	0			0	.	.	0	0			0	.	.	0	0			0	.	.	0	0
INDEL	C1_5	GRCh37_AllTandemRepeats_lt51bp_slop5.bed.gz	ALL	*	QUAL	*	0	0	0		0	0	38752605		0	0	.	.	0	0			0	.	.	0	0			0	.	.	0	0			0	.	.	0	0			0	.	.	0	0
INDEL	C1_5	GRCh37_AllTandemRepeats_lt51bp_slop5.bed.gz	PASS	*	QUAL	*	0	0	0		0	0	38752605		0	0	.	.	0	0			0	.	.	0	0			0	.	.	0	0			0	.	.	0	0			0	.	.	0	0
INDEL	C1_5	GRCh37_AllTandemRepeatsandHomopolymers_slop5.bed.gz	ALL	*	QUAL	*	0	0	0		0	0	182687039		0	0	.	.	0	0			0	.	.	0	0			0	.	.	0	0			0	.	.	0	0			0	.	.	0	0
INDEL	C1_5	GRCh37_AllTandemRepeatsandHomopolymers_slop5.bed.gz	PASS	*	QUAL	*	0	0	0		0	0	182687039		0	0	.	.	0	0			0	.	.	0	0			0	.	.	0	0			0	.	.	0	0			0	.	.	0	0
INDEL	C1_5	GRCh37_BadPromoters.gz	ALL	*	QUAL	*	0	0	0		0	0	196648		0	0	.	.	0	0			0	.	.	0	0			0	.	.	0	0			0	.	.	0	0			0	.	.	0	0
INDEL	C1_5	GRCh37_BadPromoters.gz	PASS	*	QUAL	*	0	0	0		0	0	196648		0	0	.	.	0	0			0	.	.	0	0			0	.	.	0	0			0	.	.	0	0			0	.	.	0	0
INDEL	C1_5	GRCh37_HG001_GIABv3.2.2_compoundhet_slop50.bed.gz	ALL	*	QUAL	*	0	0	0		0	0	8076714		0	0	.	.	0	0			0	.	.	0	0			0	.	.	0	0			0	.	.	0	0			0	.	.	0	0
INDEL	C1_5	GRCh37_HG001_GIABv3.2.2_compoundhet_slop50.bed.gz	PASS	*	QUAL	*	0	0	0		0	0	8076714		0	0	.	.	0	0			0	.	.	0	0			0	.	.	0	0			0	.	.	0	0			0	.	.	0	0
INDEL	C1_5	GRCh37_HG001_GIABv3.2.2_varswithin50bp.bed.gz	ALL	*	QUAL	*	0	0	0		0	0	62513612		0	0	.	.	0	0			0	.	.	0	0			0	.	.	0	0			0	.	.	0	0			0	.	.	0	0
INDEL	C1_5	GRCh37_HG001_GIABv3.2.2_varswithin50bp.bed.gz	PASS	*	QUAL	*	0	0	0		0	0	62513612		0	0	.	.	0	0			0	.	.	0	0			0	.	.	0	0			0	.	.	0	0			0	.	.	0	0
INDEL	C1_5	GRCh37_HG001_GIABv3.3.2_RTG_PG_v3.3.2_SVs_alldifficultregions.bed.gz	ALL	*	QUAL	*	0	0	0		0	0	605790322		0	0	.	.	0	0			0	.	.	0	0			0	.	.	0	0			0	.	.	0	0			0	.	.	0	0
INDEL	C1_5	GRCh37_HG001_GIABv3.3.2_RTG_PG_v3.3.2_SVs_alldifficultregions.bed.gz	PASS	*	QUAL	*	0	0	0		0	0	605790322		0	0	.	.	0	0			0	.	.	0	0			0	.	.	0	0			0	.	.	0	0			0	.	.	0	0
INDEL	C1_5	GRCh37_HG001_GIABv3.3.2_RTG_PG_v3.3.2_SVs_notin_alldifficultregions.bed.gz	ALL	*	QUAL	*	0	0	0		0	0	2252873248		0	0	.	.	0	0			0	.	.	0	0			0	.	.	0	0			0	.	.	0	0			0	.	.	0	0
INDEL	C1_5	GRCh37_HG001_GIABv3.3.2_RTG_PG_v3.3.2_SVs_notin_alldifficultregions.bed.gz	PASS	*	QUAL	*	0	0	0		0	0	2252873248		0	0	.	.	0	0			0	.	.	0	0			0	.	.	0	0			0	.	.	0	0			0	.	.	0	0
INDEL	C1_5	GRCh37_HG001_GIABv3.3.2_comphetindel10bp_slop50.bed.gz	ALL	*	QUAL	*	0	0	0		0	0	4665413		0	0	.	.	0	0			0	.	.	0	0			0	.	.	0	0			0	.	.	0	0			0	.	.	0	0
INDEL	C1_5	GRCh37_HG001_GIABv3.3.2_comphetindel10bp_slop50.bed.gz	PASS	*	QUAL	*	0	0	0		0	0	4665413		0	0	.	.	0	0			0	.	.	0	0			0	.	.	0	0			0	.	.	0	0			0	.	.	0	0
INDEL	C1_5	GRCh37_HG001_GIABv3.3.2_comphetsnp10bp_slop50.bed.gz	ALL	*	QUAL	*	0	0	0		0	0	2357117		0	0	.	.	0	0			0	.	.	0	0			0	.	.	0	0			0	.	.	0	0			0	.	.	0	0
INDEL	C1_5	GRCh37_HG001_GIABv3.3.2_comphetsnp10bp_slop50.bed.gz	PASS	*	QUAL	*	0	0	0		0	0	2357117		0	0	.	.	0	0			0	.	.	0	0			0	.	.	0	0			0	.	.	0	0			0	.	.	0	0
INDEL	C1_5	GRCh37_HG001_GIABv3.3.2_complexandSVs.bed.gz	ALL	*	QUAL	*	0	0	0		0	0	71994204		0	0	.	.	0	0			0	.	.	0	0			0	.	.	0	0			0	.	.	0	0			0	.	.	0	0
INDEL	C1_5	GRCh37_HG001_GIABv3.3.2_complexandSVs.bed.gz	PASS	*	QUAL	*	0	0	0		0	0	71994204		0	0	.	.	0	0			0	.	.	0	0			0	.	.	0	0			0	.	.	0	0			0	.	.	0	0
INDEL	C1_5	GRCh37_HG001_GIABv3.3.2_complexindel10bp_slop50.bed.gz	ALL	*	QUAL	*	0	0	0		0	0	1831158		0	0	.	.	0	0			0	.	.	0	0			0	.	.	0	0			0	.	.	0	0			0	.	.	0	0
INDEL	C1_5	GRCh37_HG001_GIABv3.3.2_complexindel10bp_slop50.bed.gz	PASS	*	QUAL	*	0	0	0		0	0	1831158		0	0	.	.	0	0			0	.	.	0	0			0	.	.	0	0			0	.	.	0	0			0	.	.	0	0
INDEL	C1_5	GRCh37_HG001_GIABv3.3.2_snpswithin10bp_slop50.bed.gz	ALL	*	QUAL	*	0	0	0		0	0	8302341		0	0	.	.	0	0			0	.	.	0	0			0	.	.	0	0			0	.	.	0	0			0	.	.	0	0
INDEL	C1_5	GRCh37_HG001_GIABv3.3.2_snpswithin10bp_slop50.bed.gz	PASS	*	QUAL	*	0	0	0		0	0	8302341		0	0	.	.	0	0			0	.	.	0	0			0	.	.	0	0			0	.	.	0	0			0	.	.	0	0
INDEL	C1_5	GRCh37_HG001_PG2016-1.0_comphetindel10bp_slop50.bed.gz	ALL	*	QUAL	*	0	0	0		0	0	3189525		0	0	.	.	0	0			0	.	.	0	0			0	.	.	0	0			0	.	.	0	0			0	.	.	0	0
INDEL	C1_5	GRCh37_HG001_PG2016-1.0_comphetindel10bp_slop50.bed.gz	PASS	*	QUAL	*	0	0	0		0	0	3189525		0	0	.	.	0	0			0	.	.	0	0			0	.	.	0	0			0	.	.	0	0			0	.	.	0	0
INDEL	C1_5	GRCh37_HG001_PG2016-1.0_comphetsnp10bp_slop50.bed.gz	ALL	*	QUAL	*	0	0	0		0	0	2470793		0	0	.	.	0	0			0	.	.	0	0			0	.	.	0	0			0	.	.	0	0			0	.	.	0	0
INDEL	C1_5	GRCh37_HG001_PG2016-1.0_comphetsnp10bp_slop50.bed.gz	PASS	*	QUAL	*	0	0	0		0	0	2470793		0	0	.	.	0	0			0	.	.	0	0			0	.	.	0	0			0	.	.	0	0			0	.	.	0	0
INDEL	C1_5	GRCh37_HG001_PG2016-1.0_complexindel10bp_slop50.bed.gz	ALL	*	QUAL	*	0	0	0		0	0	3017381		0	0	.	.	0	0			0	.	.	0	0			0	.	.	0	0			0	.	.	0	0			0	.	.	0	0
INDEL	C1_5	GRCh37_HG001_PG2016-1.0_complexindel10bp_slop50.bed.gz	PASS	*	QUAL	*	0	0	0		0	0	3017381		0	0	.	.	0	0			0	.	.	0	0			0	.	.	0	0			0	.	.	0	0			0	.	.	0	0
INDEL	C1_5	GRCh37_HG001_PG2016-1.0_snpswithin10bp_slop50.bed.gz	ALL	*	QUAL	*	0	0	0		0	0	8407919		0	0	.	.	0	0			0	.	.	0	0			0	.	.	0	0			0	.	.	0	0			0	.	.	0	0
INDEL	C1_5	GRCh37_HG001_PG2016-1.0_snpswithin10bp_slop50.bed.gz	PASS	*	QUAL	*	0	0	0		0	0	8407919		0	0	.	.	0	0			0	.	.	0	0			0	.	.	0	0			0	.	.	0	0			0	.	.	0	0
INDEL	C1_5	GRCh37_HG001_PacBio_MetaSV.bed.gz	ALL	*	QUAL	*	0	0	0		0	0	34190094		0	0	.	.	0	0			0	.	.	0	0			0	.	.	0	0			0	.	.	0	0			0	.	.	0	0
INDEL	C1_5	GRCh37_HG001_PacBio_MetaSV.bed.gz	PASS	*	QUAL	*	0	0	0		0	0	34190094		0	0	.	.	0	0			0	.	.	0	0			0	.	.	0	0			0	.	.	0	0			0	.	.	0	0
INDEL	C1_5	GRCh37_HG001_RTG_37.7.3_comphetindel10bp_slop50.bed.gz	ALL	*	QUAL	*	0	0	0		0	0	10465388		0	0	.	.	0	0			0	.	.	0	0			0	.	.	0	0			0	.	.	0	0			0	.	.	0	0
INDEL	C1_5	GRCh37_HG001_RTG_37.7.3_comphetindel10bp_slop50.bed.gz	PASS	*	QUAL	*	0	0	0		0	0	10465388		0	0	.	.	0	0			0	.	.	0	0			0	.	.	0	0			0	.	.	0	0			0	.	.	0	0
INDEL	C1_5	GRCh37_HG001_RTG_37.7.3_comphetsnp10bp_slop50.bed.gz	ALL	*	QUAL	*	0	0	0		0	0	2840350		0	0	.	.	0	0			0	.	.	0	0			0	.	.	0	0			0	.	.	0	0			0	.	.	0	0
INDEL	C1_5	GRCh37_HG001_RTG_37.7.3_comphetsnp10bp_slop50.bed.gz	PASS	*	QUAL	*	0	0	0		0	0	2840350		0	0	.	.	0	0			0	.	.	0	0			0	.	.	0	0			0	.	.	0	0			0	.	.	0	0
INDEL	C1_5	GRCh37_HG001_RTG_37.7.3_complexindel10bp_slop50.bed.gz	ALL	*	QUAL	*	0	0	0		0	0	11456915		0	0	.	.	0	0			0	.	.	0	0			0	.	.	0	0			0	.	.	0	0			0	.	.	0	0
INDEL	C1_5	GRCh37_HG001_RTG_37.7.3_complexindel10bp_slop50.bed.gz	PASS	*	QUAL	*	0	0	0		0	0	11456915		0	0	.	.	0	0			0	.	.	0	0			0	.	.	0	0			0	.	.	0	0			0	.	.	0	0
INDEL	C1_5	GRCh37_HG001_RTG_37.7.3_snpswithin10bp_slop50.bed.gz	ALL	*	QUAL	*	0	0	0		0	0	12816978		0	0	.	.	0	0			0	.	.	0	0			0	.	.	0	0			0	.	.	0	0			0	.	.	0	0
INDEL	C1_5	GRCh37_HG001_RTG_37.7.3_snpswithin10bp_slop50.bed.gz	PASS	*	QUAL	*	0	0	0		0	0	12816978		0	0	.	.	0	0			0	.	.	0	0			0	.	.	0	0			0	.	.	0	0			0	.	.	0	0
INDEL	C1_5	GRCh37_HG002_GIABv3.2.2_compoundhet_slop50.bed.gz	ALL	*	QUAL	*	0	0	0		0	0	8052660		0	0	.	.	0	0			0	.	.	0	0			0	.	.	0	0			0	.	.	0	0			0	.	.	0	0
INDEL	C1_5	GRCh37_HG002_GIABv3.2.2_compoundhet_slop50.bed.gz	PASS	*	QUAL	*	0	0	0		0	0	8052660		0	0	.	.	0	0			0	.	.	0	0			0	.	.	0	0			0	.	.	0	0			0	.	.	0	0
INDEL	C1_5	GRCh37_HG002_GIABv3.2.2_varswithin50bp.bed.gz	ALL	*	QUAL	*	0	0	0		0	0	61944103		0	0	.	.	0	0			0	.	.	0	0			0	.	.	0	0			0	.	.	0	0			0	.	.	0	0
INDEL	C1_5	GRCh37_HG002_GIABv3.2.2_varswithin50bp.bed.gz	PASS	*	QUAL	*	0	0	0		0	0	61944103		0	0	.	.	0	0			0	.	.	0	0			0	.	.	0	0			0	.	.	0	0			0	.	.	0	0
INDEL	C1_5	GRCh37_HG002_GIABv3.3.2_comphetindel10bp_slop50.bed.gz	ALL	*	QUAL	*	0	0	0		0	0	4719900		0	0	.	.	0	0			0	.	.	0	0			0	.	.	0	0			0	.	.	0	0			0	.	.	0	0
INDEL	C1_5	GRCh37_HG002_GIABv3.3.2_comphetindel10bp_slop50.bed.gz	PASS	*	QUAL	*	0	0	0		0	0	4719900		0	0	.	.	0	0			0	.	.	0	0			0	.	.	0	0			0	.	.	0	0			0	.	.	0	0
INDEL	C1_5	GRCh37_HG002_GIABv3.3.2_comphetsnp10bp_slop50.bed.gz	ALL	*	QUAL	*	0	0	0		0	0	2191382		0	0	.	.	0	0			0	.	.	0	0			0	.	.	0	0			0	.	.	0	0			0	.	.	0	0
INDEL	C1_5	GRCh37_HG002_GIABv3.3.2_comphetsnp10bp_slop50.bed.gz	PASS	*	QUAL	*	0	0	0		0	0	2191382		0	0	.	.	0	0			0	.	.	0	0			0	.	.	0	0			0	.	.	0	0			0	.	.	0	0
INDEL	C1_5	GRCh37_HG002_GIABv3.3.2_complexandSVs.bed.gz	ALL	*	QUAL	*	0	0	0		0	0	197269094		0	0	.	.	0	0			0	.	.	0	0			0	.	.	0	0			0	.	.	0	0			0	.	.	0	0
INDEL	C1_5	GRCh37_HG002_GIABv3.3.2_complexandSVs.bed.gz	PASS	*	QUAL	*	0	0	0		0	0	197269094		0	0	.	.	0	0			0	.	.	0	0			0	.	.	0	0			0	.	.	0	0			0	.	.	0	0
INDEL	C1_5	GRCh37_HG002_GIABv3.3.2_complexandSVs_alldifficultregions.bed.gz	ALL	*	QUAL	*	0	0	0		0	0	689182251		0	0	.	.	0	0			0	.	.	0	0			0	.	.	0	0			0	.	.	0	0			0	.	.	0	0
INDEL	C1_5	GRCh37_HG002_GIABv3.3.2_complexandSVs_alldifficultregions.bed.gz	PASS	*	QUAL	*	0	0	0		0	0	689182251		0	0	.	.	0	0			0	.	.	0	0			0	.	.	0	0			0	.	.	0	0			0	.	.	0	0
INDEL	C1_5	GRCh37_HG002_GIABv3.3.2_complexindel10bp_slop50.bed.gz	ALL	*	QUAL	*	0	0	0		0	0	1758028		0	0	.	.	0	0			0	.	.	0	0			0	.	.	0	0			0	.	.	0	0			0	.	.	0	0
INDEL	C1_5	GRCh37_HG002_GIABv3.3.2_complexindel10bp_slop50.bed.gz	PASS	*	QUAL	*	0	0	0		0	0	1758028		0	0	.	.	0	0			0	.	.	0	0			0	.	.	0	0			0	.	.	0	0			0	.	.	0	0
INDEL	C1_5	GRCh37_HG002_GIABv3.3.2_notin_complexandSVs_alldifficultregions.bed.gz	ALL	*	QUAL	*	0	0	0		0	0	2169481319		0	0	.	.	0	0			0	.	.	0	0			0	.	.	0	0			0	.	.	0	0			0	.	.	0	0
INDEL	C1_5	GRCh37_HG002_GIABv3.3.2_notin_complexandSVs_alldifficultregions.bed.gz	PASS	*	QUAL	*	0	0	0		0	0	2169481319		0	0	.	.	0	0			0	.	.	0	0			0	.	.	0	0			0	.	.	0	0			0	.	.	0	0
INDEL	C1_5	GRCh37_HG002_GIABv3.3.2_snpswithin10bp_slop50.bed.gz	ALL	*	QUAL	*	0	0	0		0	0	7912603		0	0	.	.	0	0			0	.	.	0	0			0	.	.	0	0			0	.	.	0	0			0	.	.	0	0
INDEL	C1_5	GRCh37_HG002_GIABv3.3.2_snpswithin10bp_slop50.bed.gz	PASS	*	QUAL	*	0	0	0		0	0	7912603		0	0	.	.	0	0			0	.	.	0	0			0	.	.	0	0			0	.	.	0	0			0	.	.	0	0
INDEL	C1_5	GRCh37_HG002_GIABv4.1_CNV_CCSandONT_elliptical_outlier.bed.gz	ALL	*	QUAL	*	0	0	0		0	0	23349072		0	0	.	.	0	0			0	.	.	0	0			0	.	.	0	0			0	.	.	0	0			0	.	.	0	0
INDEL	C1_5	GRCh37_HG002_GIABv4.1_CNV_CCSandONT_elliptical_outlier.bed.gz	PASS	*	QUAL	*	0	0	0		0	0	23349072		0	0	.	.	0	0			0	.	.	0	0			0	.	.	0	0			0	.	.	0	0			0	.	.	0	0
INDEL	C1_5	GRCh37_HG002_GIABv4.1_CNV_gt2assemblycontigs_ONTCanu_ONTFlye_CCSCanu.bed.gz	ALL	*	QUAL	*	0	0	0		0	0	11218243		0	0	.	.	0	0			0	.	.	0	0			0	.	.	0	0			0	.	.	0	0			0	.	.	0	0
INDEL	C1_5	GRCh37_HG002_GIABv4.1_CNV_gt2assemblycontigs_ONTCanu_ONTFlye_CCSCanu.bed.gz	PASS	*	QUAL	*	0	0	0		0	0	11218243		0	0	.	.	0	0			0	.	.	0	0			0	.	.	0	0			0	.	.	0	0			0	.	.	0	0
INDEL	C1_5	GRCh37_HG002_GIABv4.1_CNV_mrcanavarIllumina_CCShighcov_ONThighcov_intersection.bed.gz	ALL	*	QUAL	*	0	0	0		0	0	13521180		0	0	.	.	0	0			0	.	.	0	0			0	.	.	0	0			0	.	.	0	0			0	.	.	0	0
INDEL	C1_5	GRCh37_HG002_GIABv4.1_CNV_mrcanavarIllumina_CCShighcov_ONThighcov_intersection.bed.gz	PASS	*	QUAL	*	0	0	0		0	0	13521180		0	0	.	.	0	0			0	.	.	0	0			0	.	.	0	0			0	.	.	0	0			0	.	.	0	0
INDEL	C1_5	GRCh37_HG002_GIABv4.1_CNVsandSVs.bed.gz	ALL	*	QUAL	*	0	0	0		0	0	72792070		0	0	.	.	0	0			0	.	.	0	0			0	.	.	0	0			0	.	.	0	0			0	.	.	0	0
INDEL	C1_5	GRCh37_HG002_GIABv4.1_CNVsandSVs.bed.gz	PASS	*	QUAL	*	0	0	0		0	0	72792070		0	0	.	.	0	0			0	.	.	0	0			0	.	.	0	0			0	.	.	0	0			0	.	.	0	0
INDEL	C1_5	GRCh37_HG002_GIABv4.1_comphetindel10bp_slop50..bed.gz	ALL	*	QUAL	*	0	0	0		0	0	5013486		0	0	.	.	0	0			0	.	.	0	0			0	.	.	0	0			0	.	.	0	0			0	.	.	0	0
INDEL	C1_5	GRCh37_HG002_GIABv4.1_comphetindel10bp_slop50..bed.gz	PASS	*	QUAL	*	0	0	0		0	0	5013486		0	0	.	.	0	0			0	.	.	0	0			0	.	.	0	0			0	.	.	0	0			0	.	.	0	0
INDEL	C1_5	GRCh37_HG002_GIABv4.1_comphetsnp10bp_slop50.bed.gz	ALL	*	QUAL	*	0	0	0		0	0	1362056		0	0	.	.	0	0			0	.	.	0	0			0	.	.	0	0			0	.	.	0	0			0	.	.	0	0
INDEL	C1_5	GRCh37_HG002_GIABv4.1_comphetsnp10bp_slop50.bed.gz	PASS	*	QUAL	*	0	0	0		0	0	1362056		0	0	.	.	0	0			0	.	.	0	0			0	.	.	0	0			0	.	.	0	0			0	.	.	0	0
INDEL	C1_5	GRCh37_HG002_GIABv4.1_complexandSVs.bed.gz	ALL	*	QUAL	*	0	0	0		0	0	94281807		0	0	.	.	0	0			0	.	.	0	0			0	.	.	0	0			0	.	.	0	0			0	.	.	0	0
INDEL	C1_5	GRCh37_HG002_GIABv4.1_complexandSVs.bed.gz	PASS	*	QUAL	*	0	0	0		0	0	94281807		0	0	.	.	0	0			0	.	.	0	0			0	.	.	0	0			0	.	.	0	0			0	.	.	0	0
INDEL	C1_5	GRCh37_HG002_GIABv4.1_complexandSVs_alldifficultregions.bed.gz	ALL	*	QUAL	*	0	0	0		0	0	608742217		0	0	.	.	0	0			0	.	.	0	0			0	.	.	0	0			0	.	.	0	0			0	.	.	0	0
INDEL	C1_5	GRCh37_HG002_GIABv4.1_complexandSVs_alldifficultregions.bed.gz	PASS	*	QUAL	*	0	0	0		0	0	608742217		0	0	.	.	0	0			0	.	.	0	0			0	.	.	0	0			0	.	.	0	0			0	.	.	0	0
INDEL	C1_5	GRCh37_HG002_GIABv4.1_complexindel10bp_slop50.bed.gz	ALL	*	QUAL	*	0	0	0		0	0	1597696		0	0	.	.	0	0			0	.	.	0	0			0	.	.	0	0			0	.	.	0	0			0	.	.	0	0
INDEL	C1_5	GRCh37_HG002_GIABv4.1_complexindel10bp_slop50.bed.gz	PASS	*	QUAL	*	0	0	0		0	0	1597696		0	0	.	.	0	0			0	.	.	0	0			0	.	.	0	0			0	.	.	0	0			0	.	.	0	0
INDEL	C1_5	GRCh37_HG002_GIABv4.1_inversions_slop25percent.bed.gz	ALL	*	QUAL	*	0	0	0		0	0	989091		0	0	.	.	0	0			0	.	.	0	0			0	.	.	0	0			0	.	.	0	0			0	.	.	0	0
INDEL	C1_5	GRCh37_HG002_GIABv4.1_inversions_slop25percent.bed.gz	PASS	*	QUAL	*	0	0	0		0	0	989091		0	0	.	.	0	0			0	.	.	0	0			0	.	.	0	0			0	.	.	0	0			0	.	.	0	0
INDEL	C1_5	GRCh37_HG002_GIABv4.1_notin_complexandSVs_alldifficultregions.bed.gz	ALL	*	QUAL	*	0	0	0		0	0	2249921353		0	0	.	.	0	0			0	.	.	0	0			0	.	.	0	0			0	.	.	0	0			0	.	.	0	0
INDEL	C1_5	GRCh37_HG002_GIABv4.1_notin_complexandSVs_alldifficultregions.bed.gz	PASS	*	QUAL	*	0	0	0		0	0	2249921353		0	0	.	.	0	0			0	.	.	0	0			0	.	.	0	0			0	.	.	0	0			0	.	.	0	0
INDEL	C1_5	GRCh37_HG002_GIABv4.1_othercomplexwithin10bp_slop50.bed.gz	ALL	*	QUAL	*	0	0	0		0	0	4615329		0	0	.	.	0	0			0	.	.	0	0			0	.	.	0	0			0	.	.	0	0			0	.	.	0	0
INDEL	C1_5	GRCh37_HG002_GIABv4.1_othercomplexwithin10bp_slop50.bed.gz	PASS	*	QUAL	*	0	0	0		0	0	4615329		0	0	.	.	0	0			0	.	.	0	0			0	.	.	0	0			0	.	.	0	0			0	.	.	0	0
INDEL	C1_5	GRCh37_HG002_GIABv4.1_snpswithin10bp_slop50.bed.gz	ALL	*	QUAL	*	0	0	0		0	0	9216243		0	0	.	.	0	0			0	.	.	0	0			0	.	.	0	0			0	.	.	0	0			0	.	.	0	0
INDEL	C1_5	GRCh37_HG002_GIABv4.1_snpswithin10bp_slop50.bed.gz	PASS	*	QUAL	*	0	0	0		0	0	9216243		0	0	.	.	0	0			0	.	.	0	0			0	.	.	0	0			0	.	.	0	0			0	.	.	0	0
INDEL	C1_5	GRCh37_HG002_HG003_HG004_allsvs.bed.gz	ALL	*	QUAL	*	0	0	0		0	0	180827129		0	0	.	.	0	0			0	.	.	0	0			0	.	.	0	0			0	.	.	0	0			0	.	.	0	0
INDEL	C1_5	GRCh37_HG002_HG003_HG004_allsvs.bed.gz	PASS	*	QUAL	*	0	0	0		0	0	180827129		0	0	.	.	0	0			0	.	.	0	0			0	.	.	0	0			0	.	.	0	0			0	.	.	0	0
INDEL	C1_5	GRCh37_HG002_Tier1plusTier2_v0.6.1.bed.gz	ALL	*	QUAL	*	0	0	0		0	0	32344219		0	0	.	.	0	0			0	.	.	0	0			0	.	.	0	0			0	.	.	0	0			0	.	.	0	0
INDEL	C1_5	GRCh37_HG002_Tier1plusTier2_v0.6.1.bed.gz	PASS	*	QUAL	*	0	0	0		0	0	32344219		0	0	.	.	0	0			0	.	.	0	0			0	.	.	0	0			0	.	.	0	0			0	.	.	0	0
INDEL	C1_5	GRCh37_HG002_expanded_150_Tier1plusTier2_v0.6.1.bed.gz	ALL	*	QUAL	*	0	0	0		0	0	47526690		0	0	.	.	0	0			0	.	.	0	0			0	.	.	0	0			0	.	.	0	0			0	.	.	0	0
INDEL	C1_5	GRCh37_HG002_expanded_150_Tier1plusTier2_v0.6.1.bed.gz	PASS	*	QUAL	*	0	0	0		0	0	47526690		0	0	.	.	0	0			0	.	.	0	0			0	.	.	0	0			0	.	.	0	0			0	.	.	0	0
INDEL	C1_5	GRCh37_HG003_GIABv3.3.2_comphetindel10bp_slop50.bed.gz	ALL	*	QUAL	*	0	0	0		0	0	4237572		0	0	.	.	0	0			0	.	.	0	0			0	.	.	0	0			0	.	.	0	0			0	.	.	0	0
INDEL	C1_5	GRCh37_HG003_GIABv3.3.2_comphetindel10bp_slop50.bed.gz	PASS	*	QUAL	*	0	0	0		0	0	4237572		0	0	.	.	0	0			0	.	.	0	0			0	.	.	0	0			0	.	.	0	0			0	.	.	0	0
INDEL	C1_5	GRCh37_HG003_GIABv3.3.2_comphetsnp10bp_slop50.bed.gz	ALL	*	QUAL	*	0	0	0		0	0	1147495		0	0	.	.	0	0			0	.	.	0	0			0	.	.	0	0			0	.	.	0	0			0	.	.	0	0
INDEL	C1_5	GRCh37_HG003_GIABv3.3.2_comphetsnp10bp_slop50.bed.gz	PASS	*	QUAL	*	0	0	0		0	0	1147495		0	0	.	.	0	0			0	.	.	0	0			0	.	.	0	0			0	.	.	0	0			0	.	.	0	0
INDEL	C1_5	GRCh37_HG003_GIABv3.3.2_complexandSVs.bed.gz	ALL	*	QUAL	*	0	0	0		0	0	195496844		0	0	.	.	0	0			0	.	.	0	0			0	.	.	0	0			0	.	.	0	0			0	.	.	0	0
INDEL	C1_5	GRCh37_HG003_GIABv3.3.2_complexandSVs.bed.gz	PASS	*	QUAL	*	0	0	0		0	0	195496844		0	0	.	.	0	0			0	.	.	0	0			0	.	.	0	0			0	.	.	0	0			0	.	.	0	0
INDEL	C1_5	GRCh37_HG003_GIABv3.3.2_complexandSVs_alldifficultregions.bed.gz	ALL	*	QUAL	*	0	0	0		0	0	687993343		0	0	.	.	0	0			0	.	.	0	0			0	.	.	0	0			0	.	.	0	0			0	.	.	0	0
INDEL	C1_5	GRCh37_HG003_GIABv3.3.2_complexandSVs_alldifficultregions.bed.gz	PASS	*	QUAL	*	0	0	0		0	0	687993343		0	0	.	.	0	0			0	.	.	0	0			0	.	.	0	0			0	.	.	0	0			0	.	.	0	0
INDEL	C1_5	GRCh37_HG003_GIABv3.3.2_complexindel10bp_slop50.bed.gz	ALL	*	QUAL	*	0	0	0		0	0	1525997		0	0	.	.	0	0			0	.	.	0	0			0	.	.	0	0			0	.	.	0	0			0	.	.	0	0
INDEL	C1_5	GRCh37_HG003_GIABv3.3.2_complexindel10bp_slop50.bed.gz	PASS	*	QUAL	*	0	0	0		0	0	1525997		0	0	.	.	0	0			0	.	.	0	0			0	.	.	0	0			0	.	.	0	0			0	.	.	0	0
INDEL	C1_5	GRCh37_HG003_GIABv3.3.2_notin_complexandSVs_alldifficultregions.bed.gz	ALL	*	QUAL	*	0	0	0		0	0	2170670227		0	0	.	.	0	0			0	.	.	0	0			0	.	.	0	0			0	.	.	0	0			0	.	.	0	0
INDEL	C1_5	GRCh37_HG003_GIABv3.3.2_notin_complexandSVs_alldifficultregions.bed.gz	PASS	*	QUAL	*	0	0	0		0	0	2170670227		0	0	.	.	0	0			0	.	.	0	0			0	.	.	0	0			0	.	.	0	0			0	.	.	0	0
INDEL	C1_5	GRCh37_HG003_GIABv3.3.2_snpswithin10bp_slop50.bed.gz	ALL	*	QUAL	*	0	0	0		0	0	7836867		0	0	.	.	0	0			0	.	.	0	0			0	.	.	0	0			0	.	.	0	0			0	.	.	0	0
INDEL	C1_5	GRCh37_HG003_GIABv3.3.2_snpswithin10bp_slop50.bed.gz	PASS	*	QUAL	*	0	0	0		0	0	7836867		0	0	.	.	0	0			0	.	.	0	0			0	.	.	0	0			0	.	.	0	0			0	.	.	0	0
INDEL	C1_5	GRCh37_HG004_GIABv3.3.2_comphetindel10bp_slop50.bed.gz	ALL	*	QUAL	*	0	0	0		0	0	4341125		0	0	.	.	0	0			0	.	.	0	0			0	.	.	0	0			0	.	.	0	0			0	.	.	0	0
INDEL	C1_5	GRCh37_HG004_GIABv3.3.2_comphetindel10bp_slop50.bed.gz	PASS	*	QUAL	*	0	0	0		0	0	4341125		0	0	.	.	0	0			0	.	.	0	0			0	.	.	0	0			0	.	.	0	0			0	.	.	0	0
INDEL	C1_5	GRCh37_HG004_GIABv3.3.2_comphetsnp10bp_slop50.bed.gz	ALL	*	QUAL	*	0	0	0		0	0	1026102		0	0	.	.	0	0			0	.	.	0	0			0	.	.	0	0			0	.	.	0	0			0	.	.	0	0
INDEL	C1_5	GRCh37_HG004_GIABv3.3.2_comphetsnp10bp_slop50.bed.gz	PASS	*	QUAL	*	0	0	0		0	0	1026102		0	0	.	.	0	0			0	.	.	0	0			0	.	.	0	0			0	.	.	0	0			0	.	.	0	0
INDEL	C1_5	GRCh37_HG004_GIABv3.3.2_complexandSVs.bed.gz	ALL	*	QUAL	*	0	0	0		0	0	195546247		0	0	.	.	0	0			0	.	.	0	0			0	.	.	0	0			0	.	.	0	0			0	.	.	0	0
INDEL	C1_5	GRCh37_HG004_GIABv3.3.2_complexandSVs.bed.gz	PASS	*	QUAL	*	0	0	0		0	0	195546247		0	0	.	.	0	0			0	.	.	0	0			0	.	.	0	0			0	.	.	0	0			0	.	.	0	0
INDEL	C1_5	GRCh37_HG004_GIABv3.3.2_complexandSVs_alldifficultregions.bed.gz	ALL	*	QUAL	*	0	0	0		0	0	687966242		0	0	.	.	0	0			0	.	.	0	0			0	.	.	0	0			0	.	.	0	0			0	.	.	0	0
INDEL	C1_5	GRCh37_HG004_GIABv3.3.2_complexandSVs_alldifficultregions.bed.gz	PASS	*	QUAL	*	0	0	0		0	0	687966242		0	0	.	.	0	0			0	.	.	0	0			0	.	.	0	0			0	.	.	0	0			0	.	.	0	0
INDEL	C1_5	GRCh37_HG004_GIABv3.3.2_complexindel10bp_slop50.bed.gz	ALL	*	QUAL	*	0	0	0		0	0	1549271		0	0	.	.	0	0			0	.	.	0	0			0	.	.	0	0			0	.	.	0	0			0	.	.	0	0
INDEL	C1_5	GRCh37_HG004_GIABv3.3.2_complexindel10bp_slop50.bed.gz	PASS	*	QUAL	*	0	0	0		0	0	1549271		0	0	.	.	0	0			0	.	.	0	0			0	.	.	0	0			0	.	.	0	0			0	.	.	0	0
INDEL	C1_5	GRCh37_HG004_GIABv3.3.2_notin_complexandSVs_alldifficultregions.bed.gz	ALL	*	QUAL	*	0	0	0		0	0	2170697328		0	0	.	.	0	0			0	.	.	0	0			0	.	.	0	0			0	.	.	0	0			0	.	.	0	0
INDEL	C1_5	GRCh37_HG004_GIABv3.3.2_notin_complexandSVs_alldifficultregions.bed.gz	PASS	*	QUAL	*	0	0	0		0	0	2170697328		0	0	.	.	0	0			0	.	.	0	0			0	.	.	0	0			0	.	.	0	0			0	.	.	0	0
INDEL	C1_5	GRCh37_HG004_GIABv3.3.2_snpswithin10bp_slop50.bed.gz	ALL	*	QUAL	*	0	0	0		0	0	7880792		0	0	.	.	0	0			0	.	.	0	0			0	.	.	0	0			0	.	.	0	0			0	.	.	0	0
INDEL	C1_5	GRCh37_HG004_GIABv3.3.2_snpswithin10bp_slop50.bed.gz	PASS	*	QUAL	*	0	0	0		0	0	7880792		0	0	.	.	0	0			0	.	.	0	0			0	.	.	0	0			0	.	.	0	0			0	.	.	0	0
INDEL	C1_5	GRCh37_HG005_GIABv3.3.2_comphetindel10bp_slop50.bed.gz	ALL	*	QUAL	*	0	0	0		0	0	2868448		0	0	.	.	0	0			0	.	.	0	0			0	.	.	0	0			0	.	.	0	0			0	.	.	0	0
INDEL	C1_5	GRCh37_HG005_GIABv3.3.2_comphetindel10bp_slop50.bed.gz	PASS	*	QUAL	*	0	0	0		0	0	2868448		0	0	.	.	0	0			0	.	.	0	0			0	.	.	0	0			0	.	.	0	0			0	.	.	0	0
INDEL	C1_5	GRCh37_HG005_GIABv3.3.2_comphetsnp10bp_slop50.bed.gz	ALL	*	QUAL	*	0	0	0		0	0	539000		0	0	.	.	0	0			0	.	.	0	0			0	.	.	0	0			0	.	.	0	0			0	.	.	0	0
INDEL	C1_5	GRCh37_HG005_GIABv3.3.2_comphetsnp10bp_slop50.bed.gz	PASS	*	QUAL	*	0	0	0		0	0	539000		0	0	.	.	0	0			0	.	.	0	0			0	.	.	0	0			0	.	.	0	0			0	.	.	0	0
INDEL	C1_5	GRCh37_HG005_GIABv3.3.2_complexandSVs.bed.gz	ALL	*	QUAL	*	0	0	0		0	0	124451135		0	0	.	.	0	0			0	.	.	0	0			0	.	.	0	0			0	.	.	0	0			0	.	.	0	0
INDEL	C1_5	GRCh37_HG005_GIABv3.3.2_complexandSVs.bed.gz	PASS	*	QUAL	*	0	0	0		0	0	124451135		0	0	.	.	0	0			0	.	.	0	0			0	.	.	0	0			0	.	.	0	0			0	.	.	0	0
INDEL	C1_5	GRCh37_HG005_GIABv3.3.2_complexandSVs_alldifficultregions.bed.gz	ALL	*	QUAL	*	0	0	0		0	0	643599555		0	0	.	.	0	0			0	.	.	0	0			0	.	.	0	0			0	.	.	0	0			0	.	.	0	0
INDEL	C1_5	GRCh37_HG005_GIABv3.3.2_complexandSVs_alldifficultregions.bed.gz	PASS	*	QUAL	*	0	0	0		0	0	643599555		0	0	.	.	0	0			0	.	.	0	0			0	.	.	0	0			0	.	.	0	0			0	.	.	0	0
INDEL	C1_5	GRCh37_HG005_GIABv3.3.2_complexindel10bp_slop50.bed.gz	ALL	*	QUAL	*	0	0	0		0	0	1278406		0	0	.	.	0	0			0	.	.	0	0			0	.	.	0	0			0	.	.	0	0			0	.	.	0	0
INDEL	C1_5	GRCh37_HG005_GIABv3.3.2_complexindel10bp_slop50.bed.gz	PASS	*	QUAL	*	0	0	0		0	0	1278406		0	0	.	.	0	0			0	.	.	0	0			0	.	.	0	0			0	.	.	0	0			0	.	.	0	0
INDEL	C1_5	GRCh37_HG005_GIABv3.3.2_notin_complexandSVs_alldifficultregions.bed.gz	ALL	*	QUAL	*	0	0	0		0	0	2215064015		0	0	.	.	0	0			0	.	.	0	0			0	.	.	0	0			0	.	.	0	0			0	.	.	0	0
INDEL	C1_5	GRCh37_HG005_GIABv3.3.2_notin_complexandSVs_alldifficultregions.bed.gz	PASS	*	QUAL	*	0	0	0		0	0	2215064015		0	0	.	.	0	0			0	.	.	0	0			0	.	.	0	0			0	.	.	0	0			0	.	.	0	0
INDEL	C1_5	GRCh37_HG005_GIABv3.3.2_snpswithin10bp_slop50.bed.gz	ALL	*	QUAL	*	0	0	0		0	0	7640038		0	0	.	.	0	0			0	.	.	0	0			0	.	.	0	0			0	.	.	0	0			0	.	.	0	0
INDEL	C1_5	GRCh37_HG005_GIABv3.3.2_snpswithin10bp_slop50.bed.gz	PASS	*	QUAL	*	0	0	0		0	0	7640038		0	0	.	.	0	0			0	.	.	0	0			0	.	.	0	0			0	.	.	0	0			0	.	.	0	0
INDEL	C1_5	GRCh37_HG005_HG006_HG007_MetaSV_allsvs.bed.gz	ALL	*	QUAL	*	0	0	0		0	0	112675878		0	0	.	.	0	0			0	.	.	0	0			0	.	.	0	0			0	.	.	0	0			0	.	.	0	0
INDEL	C1_5	GRCh37_HG005_HG006_HG007_MetaSV_allsvs.bed.gz	PASS	*	QUAL	*	0	0	0		0	0	112675878		0	0	.	.	0	0			0	.	.	0	0			0	.	.	0	0			0	.	.	0	0			0	.	.	0	0
INDEL	C1_5	GRCh37_L1H_gt500.bed.gz	ALL	*	QUAL	*	0	0	0		0	0	2860263		0	0	.	.	0	0			0	.	.	0	0			0	.	.	0	0			0	.	.	0	0			0	.	.	0	0
INDEL	C1_5	GRCh37_L1H_gt500.bed.gz	PASS	*	QUAL	*	0	0	0		0	0	2860263		0	0	.	.	0	0			0	.	.	0	0			0	.	.	0	0			0	.	.	0	0			0	.	.	0	0
INDEL	C1_5	GRCh37_MHC.bed.gz	ALL	*	QUAL	*	0	0	0		0	0	4970557		0	0	.	.	0	0			0	.	.	0	0			0	.	.	0	0			0	.	.	0	0			0	.	.	0	0
INDEL	C1_5	GRCh37_MHC.bed.gz	PASS	*	QUAL	*	0	0	0		0	0	4970557		0	0	.	.	0	0			0	.	.	0	0			0	.	.	0	0			0	.	.	0	0			0	.	.	0	0
INDEL	C1_5	GRCh37_SimpleRepeat_diTR_11to50_slop5.bed.gz	ALL	*	QUAL	*	0	0	0		0	0	13992844		0	0	.	.	0	0			0	.	.	0	0			0	.	.	0	0			0	.	.	0	0			0	.	.	0	0
INDEL	C1_5	GRCh37_SimpleRepeat_diTR_11to50_slop5.bed.gz	PASS	*	QUAL	*	0	0	0		0	0	13992844		0	0	.	.	0	0			0	.	.	0	0			0	.	.	0	0			0	.	.	0	0			0	.	.	0	0
INDEL	C1_5	GRCh37_SimpleRepeat_diTR_51to200_slop5.bed.gz	ALL	*	QUAL	*	0	0	0		0	0	310192		0	0	.	.	0	0			0	.	.	0	0			0	.	.	0	0			0	.	.	0	0			0	.	.	0	0
INDEL	C1_5	GRCh37_SimpleRepeat_diTR_51to200_slop5.bed.gz	PASS	*	QUAL	*	0	0	0		0	0	310192		0	0	.	.	0	0			0	.	.	0	0			0	.	.	0	0			0	.	.	0	0			0	.	.	0	0
INDEL	C1_5	GRCh37_SimpleRepeat_diTR_gt200_slop5.bed.gz	ALL	*	QUAL	*	0	0	0		0	0	1117		0	0	.	.	0	0			0	.	.	0	0			0	.	.	0	0			0	.	.	0	0			0	.	.	0	0
INDEL	C1_5	GRCh37_SimpleRepeat_diTR_gt200_slop5.bed.gz	PASS	*	QUAL	*	0	0	0		0	0	1117		0	0	.	.	0	0			0	.	.	0	0			0	.	.	0	0			0	.	.	0	0			0	.	.	0	0
INDEL	C1_5	GRCh37_SimpleRepeat_homopolymer_4to6_slop5.bed.gz	ALL	*	QUAL	*	0	0	0		0	0	773644630		0	0	.	.	0	0			0	.	.	0	0			0	.	.	0	0			0	.	.	0	0			0	.	.	0	0
INDEL	C1_5	GRCh37_SimpleRepeat_homopolymer_4to6_slop5.bed.gz	PASS	*	QUAL	*	0	0	0		0	0	773644630		0	0	.	.	0	0			0	.	.	0	0			0	.	.	0	0			0	.	.	0	0			0	.	.	0	0
INDEL	C1_5	GRCh37_SimpleRepeat_homopolymer_7to11_slop5.bed.gz	ALL	*	QUAL	*	0	0	0		0	0	49418672		0	0	.	.	0	0			0	.	.	0	0			0	.	.	0	0			0	.	.	0	0			0	.	.	0	0
INDEL	C1_5	GRCh37_SimpleRepeat_homopolymer_7to11_slop5.bed.gz	PASS	*	QUAL	*	0	0	0		0	0	49418672		0	0	.	.	0	0			0	.	.	0	0			0	.	.	0	0			0	.	.	0	0			0	.	.	0	0
INDEL	C1_5	GRCh37_SimpleRepeat_homopolymer_gt11_slop5.bed.gz	ALL	*	QUAL	*	0	0	0		0	0	18298592		0	0	.	.	0	0			0	.	.	0	0			0	.	.	0	0			0	.	.	0	0			0	.	.	0	0
INDEL	C1_5	GRCh37_SimpleRepeat_homopolymer_gt11_slop5.bed.gz	PASS	*	QUAL	*	0	0	0		0	0	18298592		0	0	.	.	0	0			0	.	.	0	0			0	.	.	0	0			0	.	.	0	0			0	.	.	0	0
INDEL	C1_5	GRCh37_SimpleRepeat_imperfecthomopolgt10_slop5.bed.gz	ALL	*	QUAL	*	0	0	0		0	0	44319497		0	0	.	.	0	0			0	.	.	0	0			0	.	.	0	0			0	.	.	0	0			0	.	.	0	0
INDEL	C1_5	GRCh37_SimpleRepeat_imperfecthomopolgt10_slop5.bed.gz	PASS	*	QUAL	*	0	0	0		0	0	44319497		0	0	.	.	0	0			0	.	.	0	0			0	.	.	0	0			0	.	.	0	0			0	.	.	0	0
INDEL	C1_5	GRCh37_SimpleRepeat_quadTR_20to50_slop5.bed.gz	ALL	*	QUAL	*	0	0	0		0	0	4241491		0	0	.	.	0	0			0	.	.	0	0			0	.	.	0	0			0	.	.	0	0			0	.	.	0	0
INDEL	C1_5	GRCh37_SimpleRepeat_quadTR_20to50_slop5.bed.gz	PASS	*	QUAL	*	0	0	0		0	0	4241491		0	0	.	.	0	0			0	.	.	0	0			0	.	.	0	0			0	.	.	0	0			0	.	.	0	0
INDEL	C1_5	GRCh37_SimpleRepeat_quadTR_51to200_slop5.bed.gz	ALL	*	QUAL	*	0	0	0		0	0	642774		0	0	.	.	0	0			0	.	.	0	0			0	.	.	0	0			0	.	.	0	0			0	.	.	0	0
INDEL	C1_5	GRCh37_SimpleRepeat_quadTR_51to200_slop5.bed.gz	PASS	*	QUAL	*	0	0	0		0	0	642774		0	0	.	.	0	0			0	.	.	0	0			0	.	.	0	0			0	.	.	0	0			0	.	.	0	0
INDEL	C1_5	GRCh37_SimpleRepeat_quadTR_gt200_slop5.bed.gz	ALL	*	QUAL	*	0	0	0		0	0	2145		0	0	.	.	0	0			0	.	.	0	0			0	.	.	0	0			0	.	.	0	0			0	.	.	0	0
INDEL	C1_5	GRCh37_SimpleRepeat_quadTR_gt200_slop5.bed.gz	PASS	*	QUAL	*	0	0	0		0	0	2145		0	0	.	.	0	0			0	.	.	0	0			0	.	.	0	0			0	.	.	0	0			0	.	.	0	0
INDEL	C1_5	GRCh37_SimpleRepeat_triTR_15to50_slop5.bed.gz	ALL	*	QUAL	*	0	0	0		0	0	2993568		0	0	.	.	0	0			0	.	.	0	0			0	.	.	0	0			0	.	.	0	0			0	.	.	0	0
INDEL	C1_5	GRCh37_SimpleRepeat_triTR_15to50_slop5.bed.gz	PASS	*	QUAL	*	0	0	0		0	0	2993568		0	0	.	.	0	0			0	.	.	0	0			0	.	.	0	0			0	.	.	0	0			0	.	.	0	0
INDEL	C1_5	GRCh37_SimpleRepeat_triTR_51to200_slop5.bed.gz	ALL	*	QUAL	*	0	0	0		0	0	56876		0	0	.	.	0	0			0	.	.	0	0			0	.	.	0	0			0	.	.	0	0			0	.	.	0	0
INDEL	C1_5	GRCh37_SimpleRepeat_triTR_51to200_slop5.bed.gz	PASS	*	QUAL	*	0	0	0		0	0	56876		0	0	.	.	0	0			0	.	.	0	0			0	.	.	0	0			0	.	.	0	0			0	.	.	0	0
INDEL	C1_5	GRCh37_SimpleRepeat_triTR_gt200_slop5.bed.gz	ALL	*	QUAL	*	0	0	0		0	0	1270		0	0	.	.	0	0			0	.	.	0	0			0	.	.	0	0			0	.	.	0	0			0	.	.	0	0
INDEL	C1_5	GRCh37_SimpleRepeat_triTR_gt200_slop5.bed.gz	PASS	*	QUAL	*	0	0	0		0	0	1270		0	0	.	.	0	0			0	.	.	0	0			0	.	.	0	0			0	.	.	0	0			0	.	.	0	0
INDEL	C1_5	GRCh37_VDJ.bed.gz	ALL	*	QUAL	*	0	0	0		0	0	3232644		0	0	.	.	0	0			0	.	.	0	0			0	.	.	0	0			0	.	.	0	0			0	.	.	0	0
INDEL	C1_5	GRCh37_VDJ.bed.gz	PASS	*	QUAL	*	0	0	0		0	0	3232644		0	0	.	.	0	0			0	.	.	0	0			0	.	.	0	0			0	.	.	0	0			0	.	.	0	0
INDEL	C1_5	GRCh37_allOtherDifficultregions.bed.gz	ALL	*	QUAL	*	0	0	0		0	0	87457214		0	0	.	.	0	0			0	.	.	0	0			0	.	.	0	0			0	.	.	0	0			0	.	.	0	0
INDEL	C1_5	GRCh37_allOtherDifficultregions.bed.gz	PASS	*	QUAL	*	0	0	0		0	0	87457214		0	0	.	.	0	0			0	.	.	0	0			0	.	.	0	0			0	.	.	0	0			0	.	.	0	0
INDEL	C1_5	GRCh37_alldifficultregions.bed.gz	ALL	*	QUAL	*	0	0	0		0	0	572112365		0	0	.	.	0	0			0	.	.	0	0			0	.	.	0	0			0	.	.	0	0			0	.	.	0	0
INDEL	C1_5	GRCh37_alldifficultregions.bed.gz	PASS	*	QUAL	*	0	0	0		0	0	572112365		0	0	.	.	0	0			0	.	.	0	0			0	.	.	0	0			0	.	.	0	0			0	.	.	0	0
INDEL	C1_5	GRCh37_alllowmapandsegdupregions.bed.gz	ALL	*	QUAL	*	0	0	0		0	0	236134445		0	0	.	.	0	0			0	.	.	0	0			0	.	.	0	0			0	.	.	0	0			0	.	.	0	0
INDEL	C1_5	GRCh37_alllowmapandsegdupregions.bed.gz	PASS	*	QUAL	*	0	0	0		0	0	236134445		0	0	.	.	0	0			0	.	.	0	0			0	.	.	0	0			0	.	.	0	0			0	.	.	0	0
INDEL	C1_5	GRCh37_chainSelf.bed.gz	ALL	*	QUAL	*	0	0	0		0	0	187410623		0	0	.	.	0	0			0	.	.	0	0			0	.	.	0	0			0	.	.	0	0			0	.	.	0	0
INDEL	C1_5	GRCh37_chainSelf.bed.gz	PASS	*	QUAL	*	0	0	0		0	0	187410623		0	0	.	.	0	0			0	.	.	0	0			0	.	.	0	0			0	.	.	0	0			0	.	.	0	0
INDEL	C1_5	GRCh37_chainSelf_gt10kb.bed.gz	ALL	*	QUAL	*	0	0	0		0	0	128662796		0	0	.	.	0	0			0	.	.	0	0			0	.	.	0	0			0	.	.	0	0			0	.	.	0	0
INDEL	C1_5	GRCh37_chainSelf_gt10kb.bed.gz	PASS	*	QUAL	*	0	0	0		0	0	128662796		0	0	.	.	0	0			0	.	.	0	0			0	.	.	0	0			0	.	.	0	0			0	.	.	0	0
INDEL	C1_5	GRCh37_contigs_lt500kb.bed.gz	ALL	*	QUAL	*	0	0	0		0	0	19498054		0	0	.	.	0	0			0	.	.	0	0			0	.	.	0	0			0	.	.	0	0			0	.	.	0	0
INDEL	C1_5	GRCh37_contigs_lt500kb.bed.gz	PASS	*	QUAL	*	0	0	0		0	0	19498054		0	0	.	.	0	0			0	.	.	0	0			0	.	.	0	0			0	.	.	0	0			0	.	.	0	0
INDEL	C1_5	GRCh37_gaps_slop15kb.bed.gz	ALL	*	QUAL	*	0	0	0		0	0	8247365		0	0	.	.	0	0			0	.	.	0	0			0	.	.	0	0			0	.	.	0	0			0	.	.	0	0
INDEL	C1_5	GRCh37_gaps_slop15kb.bed.gz	PASS	*	QUAL	*	0	0	0		0	0	8247365		0	0	.	.	0	0			0	.	.	0	0			0	.	.	0	0			0	.	.	0	0			0	.	.	0	0
INDEL	C1_5	GRCh37_gc15_slop50.bed.gz	ALL	*	QUAL	*	0	0	0		0	0	5225444		0	0	.	.	0	0			0	.	.	0	0			0	.	.	0	0			0	.	.	0	0			0	.	.	0	0
INDEL	C1_5	GRCh37_gc15_slop50.bed.gz	PASS	*	QUAL	*	0	0	0		0	0	5225444		0	0	.	.	0	0			0	.	.	0	0			0	.	.	0	0			0	.	.	0	0			0	.	.	0	0
INDEL	C1_5	GRCh37_gc15to20_slop50.bed.gz	ALL	*	QUAL	*	0	0	0		0	0	14248583		0	0	.	.	0	0			0	.	.	0	0			0	.	.	0	0			0	.	.	0	0			0	.	.	0	0
INDEL	C1_5	GRCh37_gc15to20_slop50.bed.gz	PASS	*	QUAL	*	0	0	0		0	0	14248583		0	0	.	.	0	0			0	.	.	0	0			0	.	.	0	0			0	.	.	0	0			0	.	.	0	0
INDEL	C1_5	GRCh37_gc20to25_slop50.bed.gz	ALL	*	QUAL	*	0	0	0		0	0	116727465		0	0	.	.	0	0			0	.	.	0	0			0	.	.	0	0			0	.	.	0	0			0	.	.	0	0
INDEL	C1_5	GRCh37_gc20to25_slop50.bed.gz	PASS	*	QUAL	*	0	0	0		0	0	116727465		0	0	.	.	0	0			0	.	.	0	0			0	.	.	0	0			0	.	.	0	0			0	.	.	0	0
INDEL	C1_5	GRCh37_gc25to30_slop50.bed.gz	ALL	*	QUAL	*	0	0	0		0	0	392852467		0	0	.	.	0	0			0	.	.	0	0			0	.	.	0	0			0	.	.	0	0			0	.	.	0	0
INDEL	C1_5	GRCh37_gc25to30_slop50.bed.gz	PASS	*	QUAL	*	0	0	0		0	0	392852467		0	0	.	.	0	0			0	.	.	0	0			0	.	.	0	0			0	.	.	0	0			0	.	.	0	0
INDEL	C1_5	GRCh37_gc30to55_slop50.bed.gz	ALL	*	QUAL	*	0	0	0		0	0	1939359401		0	0	.	.	0	0			0	.	.	0	0			0	.	.	0	0			0	.	.	0	0			0	.	.	0	0
INDEL	C1_5	GRCh37_gc30to55_slop50.bed.gz	PASS	*	QUAL	*	0	0	0		0	0	1939359401		0	0	.	.	0	0			0	.	.	0	0			0	.	.	0	0			0	.	.	0	0			0	.	.	0	0
INDEL	C1_5	GRCh37_gc55to60_slop50.bed.gz	ALL	*	QUAL	*	0	0	0		0	0	243486965		0	0	.	.	0	0			0	.	.	0	0			0	.	.	0	0			0	.	.	0	0			0	.	.	0	0
INDEL	C1_5	GRCh37_gc55to60_slop50.bed.gz	PASS	*	QUAL	*	0	0	0		0	0	243486965		0	0	.	.	0	0			0	.	.	0	0			0	.	.	0	0			0	.	.	0	0			0	.	.	0	0
INDEL	C1_5	GRCh37_gc60to65_slop50.bed.gz	ALL	*	QUAL	*	0	0	0		0	0	102127406		0	0	.	.	0	0			0	.	.	0	0			0	.	.	0	0			0	.	.	0	0			0	.	.	0	0
INDEL	C1_5	GRCh37_gc60to65_slop50.bed.gz	PASS	*	QUAL	*	0	0	0		0	0	102127406		0	0	.	.	0	0			0	.	.	0	0			0	.	.	0	0			0	.	.	0	0			0	.	.	0	0
INDEL	C1_5	GRCh37_gc65to70_slop50.bed.gz	ALL	*	QUAL	*	0	0	0		0	0	34491309		0	0	.	.	0	0			0	.	.	0	0			0	.	.	0	0			0	.	.	0	0			0	.	.	0	0
INDEL	C1_5	GRCh37_gc65to70_slop50.bed.gz	PASS	*	QUAL	*	0	0	0		0	0	34491309		0	0	.	.	0	0			0	.	.	0	0			0	.	.	0	0			0	.	.	0	0			0	.	.	0	0
INDEL	C1_5	GRCh37_gc70to75_slop50.bed.gz	ALL	*	QUAL	*	0	0	0		0	0	11661526		0	0	.	.	0	0			0	.	.	0	0			0	.	.	0	0			0	.	.	0	0			0	.	.	0	0
INDEL	C1_5	GRCh37_gc70to75_slop50.bed.gz	PASS	*	QUAL	*	0	0	0		0	0	11661526		0	0	.	.	0	0			0	.	.	0	0			0	.	.	0	0			0	.	.	0	0			0	.	.	0	0
INDEL	C1_5	GRCh37_gc75to80_slop50.bed.gz	ALL	*	QUAL	*	0	0	0		0	0	5193905		0	0	.	.	0	0			0	.	.	0	0			0	.	.	0	0			0	.	.	0	0			0	.	.	0	0
INDEL	C1_5	GRCh37_gc75to80_slop50.bed.gz	PASS	*	QUAL	*	0	0	0		0	0	5193905		0	0	.	.	0	0			0	.	.	0	0			0	.	.	0	0			0	.	.	0	0			0	.	.	0	0
INDEL	C1_5	GRCh37_gc80to85_slop50.bed.gz	ALL	*	QUAL	*	0	0	0		0	0	2569485		0	0	.	.	0	0			0	.	.	0	0			0	.	.	0	0			0	.	.	0	0			0	.	.	0	0
INDEL	C1_5	GRCh37_gc80to85_slop50.bed.gz	PASS	*	QUAL	*	0	0	0		0	0	2569485		0	0	.	.	0	0			0	.	.	0	0			0	.	.	0	0			0	.	.	0	0			0	.	.	0	0
INDEL	C1_5	GRCh37_gc85_slop50.bed.gz	ALL	*	QUAL	*	0	0	0		0	0	532129		0	0	.	.	0	0			0	.	.	0	0			0	.	.	0	0			0	.	.	0	0			0	.	.	0	0
INDEL	C1_5	GRCh37_gc85_slop50.bed.gz	PASS	*	QUAL	*	0	0	0		0	0	532129		0	0	.	.	0	0			0	.	.	0	0			0	.	.	0	0			0	.	.	0	0			0	.	.	0	0
INDEL	C1_5	GRCh37_gclt25orgt65_slop50.bed.gz	ALL	*	QUAL	*	0	0	0		0	0	190575384		0	0	.	.	0	0			0	.	.	0	0			0	.	.	0	0			0	.	.	0	0			0	.	.	0	0
INDEL	C1_5	GRCh37_gclt25orgt65_slop50.bed.gz	PASS	*	QUAL	*	0	0	0		0	0	190575384		0	0	.	.	0	0			0	.	.	0	0			0	.	.	0	0			0	.	.	0	0			0	.	.	0	0
INDEL	C1_5	GRCh37_gclt30orgt55_slop50.bed.gz	ALL	*	QUAL	*	0	0	0		0	0	919304169		0	0	.	.	0	0			0	.	.	0	0			0	.	.	0	0			0	.	.	0	0			0	.	.	0	0
INDEL	C1_5	GRCh37_gclt30orgt55_slop50.bed.gz	PASS	*	QUAL	*	0	0	0		0	0	919304169		0	0	.	.	0	0			0	.	.	0	0			0	.	.	0	0			0	.	.	0	0			0	.	.	0	0
INDEL	C1_5	GRCh37_gt5segdups_gt10kb_gt99percidentity.bed.gz	ALL	*	QUAL	*	0	0	0		0	0	1232701		0	0	.	.	0	0			0	.	.	0	0			0	.	.	0	0			0	.	.	0	0			0	.	.	0	0
INDEL	C1_5	GRCh37_gt5segdups_gt10kb_gt99percidentity.bed.gz	PASS	*	QUAL	*	0	0	0		0	0	1232701		0	0	.	.	0	0			0	.	.	0	0			0	.	.	0	0			0	.	.	0	0			0	.	.	0	0
INDEL	C1_5	GRCh37_hg38_minimap2_asm20_N10_gt1contig_gt1kb.bed.gz	ALL	*	QUAL	*	0	0	0		0	0	16365516		0	0	.	.	0	0			0	.	.	0	0			0	.	.	0	0			0	.	.	0	0			0	.	.	0	0
INDEL	C1_5	GRCh37_hg38_minimap2_asm20_N10_gt1contig_gt1kb.bed.gz	PASS	*	QUAL	*	0	0	0		0	0	16365516		0	0	.	.	0	0			0	.	.	0	0			0	.	.	0	0			0	.	.	0	0			0	.	.	0	0
INDEL	C1_5	GRCh37_hg38_minimap2_asm20_N10_nocovgt1kb.bed.gz	ALL	*	QUAL	*	0	0	0		0	0	4731770		0	0	.	.	0	0			0	.	.	0	0			0	.	.	0	0			0	.	.	0	0			0	.	.	0	0
INDEL	C1_5	GRCh37_hg38_minimap2_asm20_N10_nocovgt1kb.bed.gz	PASS	*	QUAL	*	0	0	0		0	0	4731770		0	0	.	.	0	0			0	.	.	0	0			0	.	.	0	0			0	.	.	0	0			0	.	.	0	0
INDEL	C1_5	GRCh37_hs37d5_decoy_alignments.bed.gz	ALL	*	QUAL	*	0	0	0		0	0	49246236		0	0	.	.	0	0			0	.	.	0	0			0	.	.	0	0			0	.	.	0	0			0	.	.	0	0
INDEL	C1_5	GRCh37_hs37d5_decoy_alignments.bed.gz	PASS	*	QUAL	*	0	0	0		0	0	49246236		0	0	.	.	0	0			0	.	.	0	0			0	.	.	0	0			0	.	.	0	0			0	.	.	0	0
INDEL	C1_5	GRCh37_lowmappabilityall.bed.gz	ALL	*	QUAL	*	0	0	0		0	0	150351249		0	0	.	.	0	0			0	.	.	0	0			0	.	.	0	0			0	.	.	0	0			0	.	.	0	0
INDEL	C1_5	GRCh37_lowmappabilityall.bed.gz	PASS	*	QUAL	*	0	0	0		0	0	150351249		0	0	.	.	0	0			0	.	.	0	0			0	.	.	0	0			0	.	.	0	0			0	.	.	0	0
INDEL	C1_5	GRCh37_missing_and_multiple_alignments_of_GRCh38.bed.gz	ALL	*	QUAL	*	0	0	0		0	0	17979597		0	0	.	.	0	0			0	.	.	0	0			0	.	.	0	0			0	.	.	0	0			0	.	.	0	0
INDEL	C1_5	GRCh37_missing_and_multiple_alignments_of_GRCh38.bed.gz	PASS	*	QUAL	*	0	0	0		0	0	17979597		0	0	.	.	0	0			0	.	.	0	0			0	.	.	0	0			0	.	.	0	0			0	.	.	0	0
INDEL	C1_5	GRCh37_nonunique_l100_m2_e1.bed.gz	ALL	*	QUAL	*	0	0	0		0	0	150330831		0	0	.	.	0	0			0	.	.	0	0			0	.	.	0	0			0	.	.	0	0			0	.	.	0	0
INDEL	C1_5	GRCh37_nonunique_l100_m2_e1.bed.gz	PASS	*	QUAL	*	0	0	0		0	0	150330831		0	0	.	.	0	0			0	.	.	0	0			0	.	.	0	0			0	.	.	0	0			0	.	.	0	0
INDEL	C1_5	GRCh37_nonunique_l250_m0_e0.bed.gz	ALL	*	QUAL	*	0	0	0		0	0	45585179		0	0	.	.	0	0			0	.	.	0	0			0	.	.	0	0			0	.	.	0	0			0	.	.	0	0
INDEL	C1_5	GRCh37_nonunique_l250_m0_e0.bed.gz	PASS	*	QUAL	*	0	0	0		0	0	45585179		0	0	.	.	0	0			0	.	.	0	0			0	.	.	0	0			0	.	.	0	0			0	.	.	0	0
INDEL	C1_5	GRCh37_notinAllHomopolymers_gt6bp_imperfectgt10bp_slop5.bed.gz	ALL	*	QUAL	*	0	0	0		0	0	2775164583		0	0	.	.	0	0			0	.	.	0	0			0	.	.	0	0			0	.	.	0	0			0	.	.	0	0
INDEL	C1_5	GRCh37_notinAllHomopolymers_gt6bp_imperfectgt10bp_slop5.bed.gz	PASS	*	QUAL	*	0	0	0		0	0	2775164583		0	0	.	.	0	0			0	.	.	0	0			0	.	.	0	0			0	.	.	0	0			0	.	.	0	0
INDEL	C1_5	GRCh37_notinAllTandemRepeatsandHomopolymers_slop5.bed.gz	ALL	*	QUAL	*	0	0	0		0	0	2675976531		0	0	.	.	0	0			0	.	.	0	0			0	.	.	0	0			0	.	.	0	0			0	.	.	0	0
INDEL	C1_5	GRCh37_notinAllTandemRepeatsandHomopolymers_slop5.bed.gz	PASS	*	QUAL	*	0	0	0		0	0	2675976531		0	0	.	.	0	0			0	.	.	0	0			0	.	.	0	0			0	.	.	0	0			0	.	.	0	0
INDEL	C1_5	GRCh37_notinalldifficultregions.bed.gz	ALL	*	QUAL	*	0	0	0		0	0	2286551205		0	0	.	.	0	0			0	.	.	0	0			0	.	.	0	0			0	.	.	0	0			0	.	.	0	0
INDEL	C1_5	GRCh37_notinalldifficultregions.bed.gz	PASS	*	QUAL	*	0	0	0		0	0	2286551205		0	0	.	.	0	0			0	.	.	0	0			0	.	.	0	0			0	.	.	0	0			0	.	.	0	0
INDEL	C1_5	GRCh37_notinalllowmapandsegdupregions.bed.gz	ALL	*	QUAL	*	0	0	0		0	0	2622529125		0	0	.	.	0	0			0	.	.	0	0			0	.	.	0	0			0	.	.	0	0			0	.	.	0	0
INDEL	C1_5	GRCh37_notinalllowmapandsegdupregions.bed.gz	PASS	*	QUAL	*	0	0	0		0	0	2622529125		0	0	.	.	0	0			0	.	.	0	0			0	.	.	0	0			0	.	.	0	0			0	.	.	0	0
INDEL	C1_5	GRCh37_notinchainSelf.bed.gz	ALL	*	QUAL	*	0	0	0		0	0	2671252947		0	0	.	.	0	0			0	.	.	0	0			0	.	.	0	0			0	.	.	0	0			0	.	.	0	0
INDEL	C1_5	GRCh37_notinchainSelf.bed.gz	PASS	*	QUAL	*	0	0	0		0	0	2671252947		0	0	.	.	0	0			0	.	.	0	0			0	.	.	0	0			0	.	.	0	0			0	.	.	0	0
INDEL	C1_5	GRCh37_notinchainSelf_gt10kb.bed.gz	ALL	*	QUAL	*	0	0	0		0	0	2730000774		0	0	.	.	0	0			0	.	.	0	0			0	.	.	0	0			0	.	.	0	0			0	.	.	0	0
INDEL	C1_5	GRCh37_notinchainSelf_gt10kb.bed.gz	PASS	*	QUAL	*	0	0	0		0	0	2730000774		0	0	.	.	0	0			0	.	.	0	0			0	.	.	0	0			0	.	.	0	0			0	.	.	0	0
INDEL	C1_5	GRCh37_notinlowmappabilityall.bed.gz	ALL	*	QUAL	*	0	0	0		0	0	2708312321		0	0	.	.	0	0			0	.	.	0	0			0	.	.	0	0			0	.	.	0	0			0	.	.	0	0
INDEL	C1_5	GRCh37_notinlowmappabilityall.bed.gz	PASS	*	QUAL	*	0	0	0		0	0	2708312321		0	0	.	.	0	0			0	.	.	0	0			0	.	.	0	0			0	.	.	0	0			0	.	.	0	0
INDEL	C1_5	GRCh37_notinrefseq_union_cds.bed.gz	ALL	*	QUAL	*	0	0	0		0	0	2824716074		0	0	.	.	0	0			0	.	.	0	0			0	.	.	0	0			0	.	.	0	0			0	.	.	0	0
INDEL	C1_5	GRCh37_notinrefseq_union_cds.bed.gz	PASS	*	QUAL	*	0	0	0		0	0	2824716074		0	0	.	.	0	0			0	.	.	0	0			0	.	.	0	0			0	.	.	0	0			0	.	.	0	0
INDEL	C1_5	GRCh37_notinsegdups.bed.gz	ALL	*	QUAL	*	0	0	0		0	0	2701314269		0	0	.	.	0	0			0	.	.	0	0			0	.	.	0	0			0	.	.	0	0			0	.	.	0	0
INDEL	C1_5	GRCh37_notinsegdups.bed.gz	PASS	*	QUAL	*	0	0	0		0	0	2701314269		0	0	.	.	0	0			0	.	.	0	0			0	.	.	0	0			0	.	.	0	0			0	.	.	0	0
INDEL	C1_5	GRCh37_notinsegdups_gt10kb.bed.gz	ALL	*	QUAL	*	0	0	0		0	0	2715980947		0	0	.	.	0	0			0	.	.	0	0			0	.	.	0	0			0	.	.	0	0			0	.	.	0	0
INDEL	C1_5	GRCh37_notinsegdups_gt10kb.bed.gz	PASS	*	QUAL	*	0	0	0		0	0	2715980947		0	0	.	.	0	0			0	.	.	0	0			0	.	.	0	0			0	.	.	0	0			0	.	.	0	0
INDEL	C1_5	GRCh37_refseq_cds.bed.gz	ALL	*	QUAL	*	0	0	0		0	0	33947396		0	0	.	.	0	0			0	.	.	0	0			0	.	.	0	0			0	.	.	0	0			0	.	.	0	0
INDEL	C1_5	GRCh37_refseq_cds.bed.gz	PASS	*	QUAL	*	0	0	0		0	0	33947396		0	0	.	.	0	0			0	.	.	0	0			0	.	.	0	0			0	.	.	0	0			0	.	.	0	0
INDEL	C1_5	GRCh37_segdups.bed.gz	ALL	*	QUAL	*	0	0	0		0	0	157349301		0	0	.	.	0	0			0	.	.	0	0			0	.	.	0	0			0	.	.	0	0			0	.	.	0	0
INDEL	C1_5	GRCh37_segdups.bed.gz	PASS	*	QUAL	*	0	0	0		0	0	157349301		0	0	.	.	0	0			0	.	.	0	0			0	.	.	0	0			0	.	.	0	0			0	.	.	0	0
INDEL	C1_5	GRCh37_segdups_gt10kb.bed.gz	ALL	*	QUAL	*	0	0	0		0	0	142682623		0	0	.	.	0	0			0	.	.	0	0			0	.	.	0	0			0	.	.	0	0			0	.	.	0	0
INDEL	C1_5	GRCh37_segdups_gt10kb.bed.gz	PASS	*	QUAL	*	0	0	0		0	0	142682623		0	0	.	.	0	0			0	.	.	0	0			0	.	.	0	0			0	.	.	0	0			0	.	.	0	0
INDEL	C1_5	TS_boundary	ALL	*	QUAL	*	0	0	0		0	0	3049494275		0	0	.	.	0	0			0	.	.	0	0			0	.	.	0	0			0	.	.	0	0			0	.	.	0	0
INDEL	C1_5	TS_boundary	PASS	*	QUAL	*	0	0	0		0	0	3049494275		0	0	.	.	0	0			0	.	.	0	0			0	.	.	0	0			0	.	.	0	0			0	.	.	0	0
INDEL	C6_15	*	ALL	*	QUAL	*	0	0	0		0	0	2796132093		0	0	.	.	0	0			0	.	.	0	0			0	.	.	0	0			0	.	.	0	0			0	.	.	0	0
INDEL	C6_15	*	PASS	*	QUAL	*	0	0	0		0	0	2796132093		0	0	.	.	0	0			0	.	.	0	0			0	.	.	0	0			0	.	.	0	0			0	.	.	0	0
INDEL	C6_15	GRCh37_AllHomopolymers_gt6bp_imperfectgt10bp_slop5.bed.gz	ALL	*	QUAL	*	0	0	0		0	0	83498987		0	0	.	.	0	0			0	.	.	0	0			0	.	.	0	0			0	.	.	0	0			0	.	.	0	0
INDEL	C6_15	GRCh37_AllHomopolymers_gt6bp_imperfectgt10bp_slop5.bed.gz	PASS	*	QUAL	*	0	0	0		0	0	83498987		0	0	.	.	0	0			0	.	.	0	0			0	.	.	0	0			0	.	.	0	0			0	.	.	0	0
INDEL	C6_15	GRCh37_AllTandemRepeats_201to10000bp_slop5.bed.gz	ALL	*	QUAL	*	0	0	0		0	0	34889739		0	0	.	.	0	0			0	.	.	0	0			0	.	.	0	0			0	.	.	0	0			0	.	.	0	0
INDEL	C6_15	GRCh37_AllTandemRepeats_201to10000bp_slop5.bed.gz	PASS	*	QUAL	*	0	0	0		0	0	34889739		0	0	.	.	0	0			0	.	.	0	0			0	.	.	0	0			0	.	.	0	0			0	.	.	0	0
INDEL	C6_15	GRCh37_AllTandemRepeats_51to200bp_slop5.bed.gz	ALL	*	QUAL	*	0	0	0		0	0	30037113		0	0	.	.	0	0			0	.	.	0	0			0	.	.	0	0			0	.	.	0	0			0	.	.	0	0
INDEL	C6_15	GRCh37_AllTandemRepeats_51to200bp_slop5.bed.gz	PASS	*	QUAL	*	0	0	0		0	0	30037113		0	0	.	.	0	0			0	.	.	0	0			0	.	.	0	0			0	.	.	0	0			0	.	.	0	0
INDEL	C6_15	GRCh37_AllTandemRepeats_gt10000bp_slop5.bed.gz	ALL	*	QUAL	*	0	0	0		0	0	6726259		0	0	.	.	0	0			0	.	.	0	0			0	.	.	0	0			0	.	.	0	0			0	.	.	0	0
INDEL	C6_15	GRCh37_AllTandemRepeats_gt10000bp_slop5.bed.gz	PASS	*	QUAL	*	0	0	0		0	0	6726259		0	0	.	.	0	0			0	.	.	0	0			0	.	.	0	0			0	.	.	0	0			0	.	.	0	0
INDEL	C6_15	GRCh37_AllTandemRepeats_gt100bp_slop5.bed.gz	ALL	*	QUAL	*	0	0	0		0	0	53647560		0	0	.	.	0	0			0	.	.	0	0			0	.	.	0	0			0	.	.	0	0			0	.	.	0	0
INDEL	C6_15	GRCh37_AllTandemRepeats_gt100bp_slop5.bed.gz	PASS	*	QUAL	*	0	0	0		0	0	53647560		0	0	.	.	0	0			0	.	.	0	0			0	.	.	0	0			0	.	.	0	0			0	.	.	0	0
INDEL	C6_15	GRCh37_AllTandemRepeats_lt51bp_slop5.bed.gz	ALL	*	QUAL	*	0	0	0		0	0	38752605		0	0	.	.	0	0			0	.	.	0	0			0	.	.	0	0			0	.	.	0	0			0	.	.	0	0
INDEL	C6_15	GRCh37_AllTandemRepeats_lt51bp_slop5.bed.gz	PASS	*	QUAL	*	0	0	0		0	0	38752605		0	0	.	.	0	0			0	.	.	0	0			0	.	.	0	0			0	.	.	0	0			0	.	.	0	0
INDEL	C6_15	GRCh37_AllTandemRepeatsandHomopolymers_slop5.bed.gz	ALL	*	QUAL	*	0	0	0		0	0	182687039		0	0	.	.	0	0			0	.	.	0	0			0	.	.	0	0			0	.	.	0	0			0	.	.	0	0
INDEL	C6_15	GRCh37_AllTandemRepeatsandHomopolymers_slop5.bed.gz	PASS	*	QUAL	*	0	0	0		0	0	182687039		0	0	.	.	0	0			0	.	.	0	0			0	.	.	0	0			0	.	.	0	0			0	.	.	0	0
INDEL	C6_15	GRCh37_BadPromoters.gz	ALL	*	QUAL	*	0	0	0		0	0	196648		0	0	.	.	0	0			0	.	.	0	0			0	.	.	0	0			0	.	.	0	0			0	.	.	0	0
INDEL	C6_15	GRCh37_BadPromoters.gz	PASS	*	QUAL	*	0	0	0		0	0	196648		0	0	.	.	0	0			0	.	.	0	0			0	.	.	0	0			0	.	.	0	0			0	.	.	0	0
INDEL	C6_15	GRCh37_HG001_GIABv3.2.2_compoundhet_slop50.bed.gz	ALL	*	QUAL	*	0	0	0		0	0	8076714		0	0	.	.	0	0			0	.	.	0	0			0	.	.	0	0			0	.	.	0	0			0	.	.	0	0
INDEL	C6_15	GRCh37_HG001_GIABv3.2.2_compoundhet_slop50.bed.gz	PASS	*	QUAL	*	0	0	0		0	0	8076714		0	0	.	.	0	0			0	.	.	0	0			0	.	.	0	0			0	.	.	0	0			0	.	.	0	0
INDEL	C6_15	GRCh37_HG001_GIABv3.2.2_varswithin50bp.bed.gz	ALL	*	QUAL	*	0	0	0		0	0	62513612		0	0	.	.	0	0			0	.	.	0	0			0	.	.	0	0			0	.	.	0	0			0	.	.	0	0
INDEL	C6_15	GRCh37_HG001_GIABv3.2.2_varswithin50bp.bed.gz	PASS	*	QUAL	*	0	0	0		0	0	62513612		0	0	.	.	0	0			0	.	.	0	0			0	.	.	0	0			0	.	.	0	0			0	.	.	0	0
INDEL	C6_15	GRCh37_HG001_GIABv3.3.2_RTG_PG_v3.3.2_SVs_alldifficultregions.bed.gz	ALL	*	QUAL	*	0	0	0		0	0	605790322		0	0	.	.	0	0			0	.	.	0	0			0	.	.	0	0			0	.	.	0	0			0	.	.	0	0
INDEL	C6_15	GRCh37_HG001_GIABv3.3.2_RTG_PG_v3.3.2_SVs_alldifficultregions.bed.gz	PASS	*	QUAL	*	0	0	0		0	0	605790322		0	0	.	.	0	0			0	.	.	0	0			0	.	.	0	0			0	.	.	0	0			0	.	.	0	0
INDEL	C6_15	GRCh37_HG001_GIABv3.3.2_RTG_PG_v3.3.2_SVs_notin_alldifficultregions.bed.gz	ALL	*	QUAL	*	0	0	0		0	0	2252873248		0	0	.	.	0	0			0	.	.	0	0			0	.	.	0	0			0	.	.	0	0			0	.	.	0	0
INDEL	C6_15	GRCh37_HG001_GIABv3.3.2_RTG_PG_v3.3.2_SVs_notin_alldifficultregions.bed.gz	PASS	*	QUAL	*	0	0	0		0	0	2252873248		0	0	.	.	0	0			0	.	.	0	0			0	.	.	0	0			0	.	.	0	0			0	.	.	0	0
INDEL	C6_15	GRCh37_HG001_GIABv3.3.2_comphetindel10bp_slop50.bed.gz	ALL	*	QUAL	*	0	0	0		0	0	4665413		0	0	.	.	0	0			0	.	.	0	0			0	.	.	0	0			0	.	.	0	0			0	.	.	0	0
INDEL	C6_15	GRCh37_HG001_GIABv3.3.2_comphetindel10bp_slop50.bed.gz	PASS	*	QUAL	*	0	0	0		0	0	4665413		0	0	.	.	0	0			0	.	.	0	0			0	.	.	0	0			0	.	.	0	0			0	.	.	0	0
INDEL	C6_15	GRCh37_HG001_GIABv3.3.2_comphetsnp10bp_slop50.bed.gz	ALL	*	QUAL	*	0	0	0		0	0	2357117		0	0	.	.	0	0			0	.	.	0	0			0	.	.	0	0			0	.	.	0	0			0	.	.	0	0
INDEL	C6_15	GRCh37_HG001_GIABv3.3.2_comphetsnp10bp_slop50.bed.gz	PASS	*	QUAL	*	0	0	0		0	0	2357117		0	0	.	.	0	0			0	.	.	0	0			0	.	.	0	0			0	.	.	0	0			0	.	.	0	0
INDEL	C6_15	GRCh37_HG001_GIABv3.3.2_complexandSVs.bed.gz	ALL	*	QUAL	*	0	0	0		0	0	71994204		0	0	.	.	0	0			0	.	.	0	0			0	.	.	0	0			0	.	.	0	0			0	.	.	0	0
INDEL	C6_15	GRCh37_HG001_GIABv3.3.2_complexandSVs.bed.gz	PASS	*	QUAL	*	0	0	0		0	0	71994204		0	0	.	.	0	0			0	.	.	0	0			0	.	.	0	0			0	.	.	0	0			0	.	.	0	0
INDEL	C6_15	GRCh37_HG001_GIABv3.3.2_complexindel10bp_slop50.bed.gz	ALL	*	QUAL	*	0	0	0		0	0	1831158		0	0	.	.	0	0			0	.	.	0	0			0	.	.	0	0			0	.	.	0	0			0	.	.	0	0
INDEL	C6_15	GRCh37_HG001_GIABv3.3.2_complexindel10bp_slop50.bed.gz	PASS	*	QUAL	*	0	0	0		0	0	1831158		0	0	.	.	0	0			0	.	.	0	0			0	.	.	0	0			0	.	.	0	0			0	.	.	0	0
INDEL	C6_15	GRCh37_HG001_GIABv3.3.2_snpswithin10bp_slop50.bed.gz	ALL	*	QUAL	*	0	0	0		0	0	8302341		0	0	.	.	0	0			0	.	.	0	0			0	.	.	0	0			0	.	.	0	0			0	.	.	0	0
INDEL	C6_15	GRCh37_HG001_GIABv3.3.2_snpswithin10bp_slop50.bed.gz	PASS	*	QUAL	*	0	0	0		0	0	8302341		0	0	.	.	0	0			0	.	.	0	0			0	.	.	0	0			0	.	.	0	0			0	.	.	0	0
INDEL	C6_15	GRCh37_HG001_PG2016-1.0_comphetindel10bp_slop50.bed.gz	ALL	*	QUAL	*	0	0	0		0	0	3189525		0	0	.	.	0	0			0	.	.	0	0			0	.	.	0	0			0	.	.	0	0			0	.	.	0	0
INDEL	C6_15	GRCh37_HG001_PG2016-1.0_comphetindel10bp_slop50.bed.gz	PASS	*	QUAL	*	0	0	0		0	0	3189525		0	0	.	.	0	0			0	.	.	0	0			0	.	.	0	0			0	.	.	0	0			0	.	.	0	0
INDEL	C6_15	GRCh37_HG001_PG2016-1.0_comphetsnp10bp_slop50.bed.gz	ALL	*	QUAL	*	0	0	0		0	0	2470793		0	0	.	.	0	0			0	.	.	0	0			0	.	.	0	0			0	.	.	0	0			0	.	.	0	0
INDEL	C6_15	GRCh37_HG001_PG2016-1.0_comphetsnp10bp_slop50.bed.gz	PASS	*	QUAL	*	0	0	0		0	0	2470793		0	0	.	.	0	0			0	.	.	0	0			0	.	.	0	0			0	.	.	0	0			0	.	.	0	0
INDEL	C6_15	GRCh37_HG001_PG2016-1.0_complexindel10bp_slop50.bed.gz	ALL	*	QUAL	*	0	0	0		0	0	3017381		0	0	.	.	0	0			0	.	.	0	0			0	.	.	0	0			0	.	.	0	0			0	.	.	0	0
INDEL	C6_15	GRCh37_HG001_PG2016-1.0_complexindel10bp_slop50.bed.gz	PASS	*	QUAL	*	0	0	0		0	0	3017381		0	0	.	.	0	0			0	.	.	0	0			0	.	.	0	0			0	.	.	0	0			0	.	.	0	0
INDEL	C6_15	GRCh37_HG001_PG2016-1.0_snpswithin10bp_slop50.bed.gz	ALL	*	QUAL	*	0	0	0		0	0	8407919		0	0	.	.	0	0			0	.	.	0	0			0	.	.	0	0			0	.	.	0	0			0	.	.	0	0
INDEL	C6_15	GRCh37_HG001_PG2016-1.0_snpswithin10bp_slop50.bed.gz	PASS	*	QUAL	*	0	0	0		0	0	8407919		0	0	.	.	0	0			0	.	.	0	0			0	.	.	0	0			0	.	.	0	0			0	.	.	0	0
INDEL	C6_15	GRCh37_HG001_PacBio_MetaSV.bed.gz	ALL	*	QUAL	*	0	0	0		0	0	34190094		0	0	.	.	0	0			0	.	.	0	0			0	.	.	0	0			0	.	.	0	0			0	.	.	0	0
INDEL	C6_15	GRCh37_HG001_PacBio_MetaSV.bed.gz	PASS	*	QUAL	*	0	0	0		0	0	34190094		0	0	.	.	0	0			0	.	.	0	0			0	.	.	0	0			0	.	.	0	0			0	.	.	0	0
INDEL	C6_15	GRCh37_HG001_RTG_37.7.3_comphetindel10bp_slop50.bed.gz	ALL	*	QUAL	*	0	0	0		0	0	10465388		0	0	.	.	0	0			0	.	.	0	0			0	.	.	0	0			0	.	.	0	0			0	.	.	0	0
INDEL	C6_15	GRCh37_HG001_RTG_37.7.3_comphetindel10bp_slop50.bed.gz	PASS	*	QUAL	*	0	0	0		0	0	10465388		0	0	.	.	0	0			0	.	.	0	0			0	.	.	0	0			0	.	.	0	0			0	.	.	0	0
INDEL	C6_15	GRCh37_HG001_RTG_37.7.3_comphetsnp10bp_slop50.bed.gz	ALL	*	QUAL	*	0	0	0		0	0	2840350		0	0	.	.	0	0			0	.	.	0	0			0	.	.	0	0			0	.	.	0	0			0	.	.	0	0
INDEL	C6_15	GRCh37_HG001_RTG_37.7.3_comphetsnp10bp_slop50.bed.gz	PASS	*	QUAL	*	0	0	0		0	0	2840350		0	0	.	.	0	0			0	.	.	0	0			0	.	.	0	0			0	.	.	0	0			0	.	.	0	0
INDEL	C6_15	GRCh37_HG001_RTG_37.7.3_complexindel10bp_slop50.bed.gz	ALL	*	QUAL	*	0	0	0		0	0	11456915		0	0	.	.	0	0			0	.	.	0	0			0	.	.	0	0			0	.	.	0	0			0	.	.	0	0
INDEL	C6_15	GRCh37_HG001_RTG_37.7.3_complexindel10bp_slop50.bed.gz	PASS	*	QUAL	*	0	0	0		0	0	11456915		0	0	.	.	0	0			0	.	.	0	0			0	.	.	0	0			0	.	.	0	0			0	.	.	0	0
INDEL	C6_15	GRCh37_HG001_RTG_37.7.3_snpswithin10bp_slop50.bed.gz	ALL	*	QUAL	*	0	0	0		0	0	12816978		0	0	.	.	0	0			0	.	.	0	0			0	.	.	0	0			0	.	.	0	0			0	.	.	0	0
INDEL	C6_15	GRCh37_HG001_RTG_37.7.3_snpswithin10bp_slop50.bed.gz	PASS	*	QUAL	*	0	0	0		0	0	12816978		0	0	.	.	0	0			0	.	.	0	0			0	.	.	0	0			0	.	.	0	0			0	.	.	0	0
INDEL	C6_15	GRCh37_HG002_GIABv3.2.2_compoundhet_slop50.bed.gz	ALL	*	QUAL	*	0	0	0		0	0	8052660		0	0	.	.	0	0			0	.	.	0	0			0	.	.	0	0			0	.	.	0	0			0	.	.	0	0
INDEL	C6_15	GRCh37_HG002_GIABv3.2.2_compoundhet_slop50.bed.gz	PASS	*	QUAL	*	0	0	0		0	0	8052660		0	0	.	.	0	0			0	.	.	0	0			0	.	.	0	0			0	.	.	0	0			0	.	.	0	0
INDEL	C6_15	GRCh37_HG002_GIABv3.2.2_varswithin50bp.bed.gz	ALL	*	QUAL	*	0	0	0		0	0	61944103		0	0	.	.	0	0			0	.	.	0	0			0	.	.	0	0			0	.	.	0	0			0	.	.	0	0
INDEL	C6_15	GRCh37_HG002_GIABv3.2.2_varswithin50bp.bed.gz	PASS	*	QUAL	*	0	0	0		0	0	61944103		0	0	.	.	0	0			0	.	.	0	0			0	.	.	0	0			0	.	.	0	0			0	.	.	0	0
INDEL	C6_15	GRCh37_HG002_GIABv3.3.2_comphetindel10bp_slop50.bed.gz	ALL	*	QUAL	*	0	0	0		0	0	4719900		0	0	.	.	0	0			0	.	.	0	0			0	.	.	0	0			0	.	.	0	0			0	.	.	0	0
INDEL	C6_15	GRCh37_HG002_GIABv3.3.2_comphetindel10bp_slop50.bed.gz	PASS	*	QUAL	*	0	0	0		0	0	4719900		0	0	.	.	0	0			0	.	.	0	0			0	.	.	0	0			0	.	.	0	0			0	.	.	0	0
INDEL	C6_15	GRCh37_HG002_GIABv3.3.2_comphetsnp10bp_slop50.bed.gz	ALL	*	QUAL	*	0	0	0		0	0	2191382		0	0	.	.	0	0			0	.	.	0	0			0	.	.	0	0			0	.	.	0	0			0	.	.	0	0
INDEL	C6_15	GRCh37_HG002_GIABv3.3.2_comphetsnp10bp_slop50.bed.gz	PASS	*	QUAL	*	0	0	0		0	0	2191382		0	0	.	.	0	0			0	.	.	0	0			0	.	.	0	0			0	.	.	0	0			0	.	.	0	0
INDEL	C6_15	GRCh37_HG002_GIABv3.3.2_complexandSVs.bed.gz	ALL	*	QUAL	*	0	0	0		0	0	197269094		0	0	.	.	0	0			0	.	.	0	0			0	.	.	0	0			0	.	.	0	0			0	.	.	0	0
INDEL	C6_15	GRCh37_HG002_GIABv3.3.2_complexandSVs.bed.gz	PASS	*	QUAL	*	0	0	0		0	0	197269094		0	0	.	.	0	0			0	.	.	0	0			0	.	.	0	0			0	.	.	0	0			0	.	.	0	0
INDEL	C6_15	GRCh37_HG002_GIABv3.3.2_complexandSVs_alldifficultregions.bed.gz	ALL	*	QUAL	*	0	0	0		0	0	689182251		0	0	.	.	0	0			0	.	.	0	0			0	.	.	0	0			0	.	.	0	0			0	.	.	0	0
INDEL	C6_15	GRCh37_HG002_GIABv3.3.2_complexandSVs_alldifficultregions.bed.gz	PASS	*	QUAL	*	0	0	0		0	0	689182251		0	0	.	.	0	0			0	.	.	0	0			0	.	.	0	0			0	.	.	0	0			0	.	.	0	0
INDEL	C6_15	GRCh37_HG002_GIABv3.3.2_complexindel10bp_slop50.bed.gz	ALL	*	QUAL	*	0	0	0		0	0	1758028		0	0	.	.	0	0			0	.	.	0	0			0	.	.	0	0			0	.	.	0	0			0	.	.	0	0
INDEL	C6_15	GRCh37_HG002_GIABv3.3.2_complexindel10bp_slop50.bed.gz	PASS	*	QUAL	*	0	0	0		0	0	1758028		0	0	.	.	0	0			0	.	.	0	0			0	.	.	0	0			0	.	.	0	0			0	.	.	0	0
INDEL	C6_15	GRCh37_HG002_GIABv3.3.2_notin_complexandSVs_alldifficultregions.bed.gz	ALL	*	QUAL	*	0	0	0		0	0	2169481319		0	0	.	.	0	0			0	.	.	0	0			0	.	.	0	0			0	.	.	0	0			0	.	.	0	0
INDEL	C6_15	GRCh37_HG002_GIABv3.3.2_notin_complexandSVs_alldifficultregions.bed.gz	PASS	*	QUAL	*	0	0	0		0	0	2169481319		0	0	.	.	0	0			0	.	.	0	0			0	.	.	0	0			0	.	.	0	0			0	.	.	0	0
INDEL	C6_15	GRCh37_HG002_GIABv3.3.2_snpswithin10bp_slop50.bed.gz	ALL	*	QUAL	*	0	0	0		0	0	7912603		0	0	.	.	0	0			0	.	.	0	0			0	.	.	0	0			0	.	.	0	0			0	.	.	0	0
INDEL	C6_15	GRCh37_HG002_GIABv3.3.2_snpswithin10bp_slop50.bed.gz	PASS	*	QUAL	*	0	0	0		0	0	7912603		0	0	.	.	0	0			0	.	.	0	0			0	.	.	0	0			0	.	.	0	0			0	.	.	0	0
INDEL	C6_15	GRCh37_HG002_GIABv4.1_CNV_CCSandONT_elliptical_outlier.bed.gz	ALL	*	QUAL	*	0	0	0		0	0	23349072		0	0	.	.	0	0			0	.	.	0	0			0	.	.	0	0			0	.	.	0	0			0	.	.	0	0
INDEL	C6_15	GRCh37_HG002_GIABv4.1_CNV_CCSandONT_elliptical_outlier.bed.gz	PASS	*	QUAL	*	0	0	0		0	0	23349072		0	0	.	.	0	0			0	.	.	0	0			0	.	.	0	0			0	.	.	0	0			0	.	.	0	0
INDEL	C6_15	GRCh37_HG002_GIABv4.1_CNV_gt2assemblycontigs_ONTCanu_ONTFlye_CCSCanu.bed.gz	ALL	*	QUAL	*	0	0	0		0	0	11218243		0	0	.	.	0	0			0	.	.	0	0			0	.	.	0	0			0	.	.	0	0			0	.	.	0	0
INDEL	C6_15	GRCh37_HG002_GIABv4.1_CNV_gt2assemblycontigs_ONTCanu_ONTFlye_CCSCanu.bed.gz	PASS	*	QUAL	*	0	0	0		0	0	11218243		0	0	.	.	0	0			0	.	.	0	0			0	.	.	0	0			0	.	.	0	0			0	.	.	0	0
INDEL	C6_15	GRCh37_HG002_GIABv4.1_CNV_mrcanavarIllumina_CCShighcov_ONThighcov_intersection.bed.gz	ALL	*	QUAL	*	0	0	0		0	0	13521180		0	0	.	.	0	0			0	.	.	0	0			0	.	.	0	0			0	.	.	0	0			0	.	.	0	0
INDEL	C6_15	GRCh37_HG002_GIABv4.1_CNV_mrcanavarIllumina_CCShighcov_ONThighcov_intersection.bed.gz	PASS	*	QUAL	*	0	0	0		0	0	13521180		0	0	.	.	0	0			0	.	.	0	0			0	.	.	0	0			0	.	.	0	0			0	.	.	0	0
INDEL	C6_15	GRCh37_HG002_GIABv4.1_CNVsandSVs.bed.gz	ALL	*	QUAL	*	0	0	0		0	0	72792070		0	0	.	.	0	0			0	.	.	0	0			0	.	.	0	0			0	.	.	0	0			0	.	.	0	0
INDEL	C6_15	GRCh37_HG002_GIABv4.1_CNVsandSVs.bed.gz	PASS	*	QUAL	*	0	0	0		0	0	72792070		0	0	.	.	0	0			0	.	.	0	0			0	.	.	0	0			0	.	.	0	0			0	.	.	0	0
INDEL	C6_15	GRCh37_HG002_GIABv4.1_comphetindel10bp_slop50..bed.gz	ALL	*	QUAL	*	0	0	0		0	0	5013486		0	0	.	.	0	0			0	.	.	0	0			0	.	.	0	0			0	.	.	0	0			0	.	.	0	0
INDEL	C6_15	GRCh37_HG002_GIABv4.1_comphetindel10bp_slop50..bed.gz	PASS	*	QUAL	*	0	0	0		0	0	5013486		0	0	.	.	0	0			0	.	.	0	0			0	.	.	0	0			0	.	.	0	0			0	.	.	0	0
INDEL	C6_15	GRCh37_HG002_GIABv4.1_comphetsnp10bp_slop50.bed.gz	ALL	*	QUAL	*	0	0	0		0	0	1362056		0	0	.	.	0	0			0	.	.	0	0			0	.	.	0	0			0	.	.	0	0			0	.	.	0	0
INDEL	C6_15	GRCh37_HG002_GIABv4.1_comphetsnp10bp_slop50.bed.gz	PASS	*	QUAL	*	0	0	0		0	0	1362056		0	0	.	.	0	0			0	.	.	0	0			0	.	.	0	0			0	.	.	0	0			0	.	.	0	0
INDEL	C6_15	GRCh37_HG002_GIABv4.1_complexandSVs.bed.gz	ALL	*	QUAL	*	0	0	0		0	0	94281807		0	0	.	.	0	0			0	.	.	0	0			0	.	.	0	0			0	.	.	0	0			0	.	.	0	0
INDEL	C6_15	GRCh37_HG002_GIABv4.1_complexandSVs.bed.gz	PASS	*	QUAL	*	0	0	0		0	0	94281807		0	0	.	.	0	0			0	.	.	0	0			0	.	.	0	0			0	.	.	0	0			0	.	.	0	0
INDEL	C6_15	GRCh37_HG002_GIABv4.1_complexandSVs_alldifficultregions.bed.gz	ALL	*	QUAL	*	0	0	0		0	0	608742217		0	0	.	.	0	0			0	.	.	0	0			0	.	.	0	0			0	.	.	0	0			0	.	.	0	0
INDEL	C6_15	GRCh37_HG002_GIABv4.1_complexandSVs_alldifficultregions.bed.gz	PASS	*	QUAL	*	0	0	0		0	0	608742217		0	0	.	.	0	0			0	.	.	0	0			0	.	.	0	0			0	.	.	0	0			0	.	.	0	0
INDEL	C6_15	GRCh37_HG002_GIABv4.1_complexindel10bp_slop50.bed.gz	ALL	*	QUAL	*	0	0	0		0	0	1597696		0	0	.	.	0	0			0	.	.	0	0			0	.	.	0	0			0	.	.	0	0			0	.	.	0	0
INDEL	C6_15	GRCh37_HG002_GIABv4.1_complexindel10bp_slop50.bed.gz	PASS	*	QUAL	*	0	0	0		0	0	1597696		0	0	.	.	0	0			0	.	.	0	0			0	.	.	0	0			0	.	.	0	0			0	.	.	0	0
INDEL	C6_15	GRCh37_HG002_GIABv4.1_inversions_slop25percent.bed.gz	ALL	*	QUAL	*	0	0	0		0	0	989091		0	0	.	.	0	0			0	.	.	0	0			0	.	.	0	0			0	.	.	0	0			0	.	.	0	0
INDEL	C6_15	GRCh37_HG002_GIABv4.1_inversions_slop25percent.bed.gz	PASS	*	QUAL	*	0	0	0		0	0	989091		0	0	.	.	0	0			0	.	.	0	0			0	.	.	0	0			0	.	.	0	0			0	.	.	0	0
INDEL	C6_15	GRCh37_HG002_GIABv4.1_notin_complexandSVs_alldifficultregions.bed.gz	ALL	*	QUAL	*	0	0	0		0	0	2249921353		0	0	.	.	0	0			0	.	.	0	0			0	.	.	0	0			0	.	.	0	0			0	.	.	0	0
INDEL	C6_15	GRCh37_HG002_GIABv4.1_notin_complexandSVs_alldifficultregions.bed.gz	PASS	*	QUAL	*	0	0	0		0	0	2249921353		0	0	.	.	0	0			0	.	.	0	0			0	.	.	0	0			0	.	.	0	0			0	.	.	0	0
INDEL	C6_15	GRCh37_HG002_GIABv4.1_othercomplexwithin10bp_slop50.bed.gz	ALL	*	QUAL	*	0	0	0		0	0	4615329		0	0	.	.	0	0			0	.	.	0	0			0	.	.	0	0			0	.	.	0	0			0	.	.	0	0
INDEL	C6_15	GRCh37_HG002_GIABv4.1_othercomplexwithin10bp_slop50.bed.gz	PASS	*	QUAL	*	0	0	0		0	0	4615329		0	0	.	.	0	0			0	.	.	0	0			0	.	.	0	0			0	.	.	0	0			0	.	.	0	0
INDEL	C6_15	GRCh37_HG002_GIABv4.1_snpswithin10bp_slop50.bed.gz	ALL	*	QUAL	*	0	0	0		0	0	9216243		0	0	.	.	0	0			0	.	.	0	0			0	.	.	0	0			0	.	.	0	0			0	.	.	0	0
INDEL	C6_15	GRCh37_HG002_GIABv4.1_snpswithin10bp_slop50.bed.gz	PASS	*	QUAL	*	0	0	0		0	0	9216243		0	0	.	.	0	0			0	.	.	0	0			0	.	.	0	0			0	.	.	0	0			0	.	.	0	0
INDEL	C6_15	GRCh37_HG002_HG003_HG004_allsvs.bed.gz	ALL	*	QUAL	*	0	0	0		0	0	180827129		0	0	.	.	0	0			0	.	.	0	0			0	.	.	0	0			0	.	.	0	0			0	.	.	0	0
INDEL	C6_15	GRCh37_HG002_HG003_HG004_allsvs.bed.gz	PASS	*	QUAL	*	0	0	0		0	0	180827129		0	0	.	.	0	0			0	.	.	0	0			0	.	.	0	0			0	.	.	0	0			0	.	.	0	0
INDEL	C6_15	GRCh37_HG002_Tier1plusTier2_v0.6.1.bed.gz	ALL	*	QUAL	*	0	0	0		0	0	32344219		0	0	.	.	0	0			0	.	.	0	0			0	.	.	0	0			0	.	.	0	0			0	.	.	0	0
INDEL	C6_15	GRCh37_HG002_Tier1plusTier2_v0.6.1.bed.gz	PASS	*	QUAL	*	0	0	0		0	0	32344219		0	0	.	.	0	0			0	.	.	0	0			0	.	.	0	0			0	.	.	0	0			0	.	.	0	0
INDEL	C6_15	GRCh37_HG002_expanded_150_Tier1plusTier2_v0.6.1.bed.gz	ALL	*	QUAL	*	0	0	0		0	0	47526690		0	0	.	.	0	0			0	.	.	0	0			0	.	.	0	0			0	.	.	0	0			0	.	.	0	0
INDEL	C6_15	GRCh37_HG002_expanded_150_Tier1plusTier2_v0.6.1.bed.gz	PASS	*	QUAL	*	0	0	0		0	0	47526690		0	0	.	.	0	0			0	.	.	0	0			0	.	.	0	0			0	.	.	0	0			0	.	.	0	0
INDEL	C6_15	GRCh37_HG003_GIABv3.3.2_comphetindel10bp_slop50.bed.gz	ALL	*	QUAL	*	0	0	0		0	0	4237572		0	0	.	.	0	0			0	.	.	0	0			0	.	.	0	0			0	.	.	0	0			0	.	.	0	0
INDEL	C6_15	GRCh37_HG003_GIABv3.3.2_comphetindel10bp_slop50.bed.gz	PASS	*	QUAL	*	0	0	0		0	0	4237572		0	0	.	.	0	0			0	.	.	0	0			0	.	.	0	0			0	.	.	0	0			0	.	.	0	0
INDEL	C6_15	GRCh37_HG003_GIABv3.3.2_comphetsnp10bp_slop50.bed.gz	ALL	*	QUAL	*	0	0	0		0	0	1147495		0	0	.	.	0	0			0	.	.	0	0			0	.	.	0	0			0	.	.	0	0			0	.	.	0	0
INDEL	C6_15	GRCh37_HG003_GIABv3.3.2_comphetsnp10bp_slop50.bed.gz	PASS	*	QUAL	*	0	0	0		0	0	1147495		0	0	.	.	0	0			0	.	.	0	0			0	.	.	0	0			0	.	.	0	0			0	.	.	0	0
INDEL	C6_15	GRCh37_HG003_GIABv3.3.2_complexandSVs.bed.gz	ALL	*	QUAL	*	0	0	0		0	0	195496844		0	0	.	.	0	0			0	.	.	0	0			0	.	.	0	0			0	.	.	0	0			0	.	.	0	0
INDEL	C6_15	GRCh37_HG003_GIABv3.3.2_complexandSVs.bed.gz	PASS	*	QUAL	*	0	0	0		0	0	195496844		0	0	.	.	0	0			0	.	.	0	0			0	.	.	0	0			0	.	.	0	0			0	.	.	0	0
INDEL	C6_15	GRCh37_HG003_GIABv3.3.2_complexandSVs_alldifficultregions.bed.gz	ALL	*	QUAL	*	0	0	0		0	0	687993343		0	0	.	.	0	0			0	.	.	0	0			0	.	.	0	0			0	.	.	0	0			0	.	.	0	0
INDEL	C6_15	GRCh37_HG003_GIABv3.3.2_complexandSVs_alldifficultregions.bed.gz	PASS	*	QUAL	*	0	0	0		0	0	687993343		0	0	.	.	0	0			0	.	.	0	0			0	.	.	0	0			0	.	.	0	0			0	.	.	0	0
INDEL	C6_15	GRCh37_HG003_GIABv3.3.2_complexindel10bp_slop50.bed.gz	ALL	*	QUAL	*	0	0	0		0	0	1525997		0	0	.	.	0	0			0	.	.	0	0			0	.	.	0	0			0	.	.	0	0			0	.	.	0	0
INDEL	C6_15	GRCh37_HG003_GIABv3.3.2_complexindel10bp_slop50.bed.gz	PASS	*	QUAL	*	0	0	0		0	0	1525997		0	0	.	.	0	0			0	.	.	0	0			0	.	.	0	0			0	.	.	0	0			0	.	.	0	0
INDEL	C6_15	GRCh37_HG003_GIABv3.3.2_notin_complexandSVs_alldifficultregions.bed.gz	ALL	*	QUAL	*	0	0	0		0	0	2170670227		0	0	.	.	0	0			0	.	.	0	0			0	.	.	0	0			0	.	.	0	0			0	.	.	0	0
INDEL	C6_15	GRCh37_HG003_GIABv3.3.2_notin_complexandSVs_alldifficultregions.bed.gz	PASS	*	QUAL	*	0	0	0		0	0	2170670227		0	0	.	.	0	0			0	.	.	0	0			0	.	.	0	0			0	.	.	0	0			0	.	.	0	0
INDEL	C6_15	GRCh37_HG003_GIABv3.3.2_snpswithin10bp_slop50.bed.gz	ALL	*	QUAL	*	0	0	0		0	0	7836867		0	0	.	.	0	0			0	.	.	0	0			0	.	.	0	0			0	.	.	0	0			0	.	.	0	0
INDEL	C6_15	GRCh37_HG003_GIABv3.3.2_snpswithin10bp_slop50.bed.gz	PASS	*	QUAL	*	0	0	0		0	0	7836867		0	0	.	.	0	0			0	.	.	0	0			0	.	.	0	0			0	.	.	0	0			0	.	.	0	0
INDEL	C6_15	GRCh37_HG004_GIABv3.3.2_comphetindel10bp_slop50.bed.gz	ALL	*	QUAL	*	0	0	0		0	0	4341125		0	0	.	.	0	0			0	.	.	0	0			0	.	.	0	0			0	.	.	0	0			0	.	.	0	0
INDEL	C6_15	GRCh37_HG004_GIABv3.3.2_comphetindel10bp_slop50.bed.gz	PASS	*	QUAL	*	0	0	0		0	0	4341125		0	0	.	.	0	0			0	.	.	0	0			0	.	.	0	0			0	.	.	0	0			0	.	.	0	0
INDEL	C6_15	GRCh37_HG004_GIABv3.3.2_comphetsnp10bp_slop50.bed.gz	ALL	*	QUAL	*	0	0	0		0	0	1026102		0	0	.	.	0	0			0	.	.	0	0			0	.	.	0	0			0	.	.	0	0			0	.	.	0	0
INDEL	C6_15	GRCh37_HG004_GIABv3.3.2_comphetsnp10bp_slop50.bed.gz	PASS	*	QUAL	*	0	0	0		0	0	1026102		0	0	.	.	0	0			0	.	.	0	0			0	.	.	0	0			0	.	.	0	0			0	.	.	0	0
INDEL	C6_15	GRCh37_HG004_GIABv3.3.2_complexandSVs.bed.gz	ALL	*	QUAL	*	0	0	0		0	0	195546247		0	0	.	.	0	0			0	.	.	0	0			0	.	.	0	0			0	.	.	0	0			0	.	.	0	0
INDEL	C6_15	GRCh37_HG004_GIABv3.3.2_complexandSVs.bed.gz	PASS	*	QUAL	*	0	0	0		0	0	195546247		0	0	.	.	0	0			0	.	.	0	0			0	.	.	0	0			0	.	.	0	0			0	.	.	0	0
INDEL	C6_15	GRCh37_HG004_GIABv3.3.2_complexandSVs_alldifficultregions.bed.gz	ALL	*	QUAL	*	0	0	0		0	0	687966242		0	0	.	.	0	0			0	.	.	0	0			0	.	.	0	0			0	.	.	0	0			0	.	.	0	0
INDEL	C6_15	GRCh37_HG004_GIABv3.3.2_complexandSVs_alldifficultregions.bed.gz	PASS	*	QUAL	*	0	0	0		0	0	687966242		0	0	.	.	0	0			0	.	.	0	0			0	.	.	0	0			0	.	.	0	0			0	.	.	0	0
INDEL	C6_15	GRCh37_HG004_GIABv3.3.2_complexindel10bp_slop50.bed.gz	ALL	*	QUAL	*	0	0	0		0	0	1549271		0	0	.	.	0	0			0	.	.	0	0			0	.	.	0	0			0	.	.	0	0			0	.	.	0	0
INDEL	C6_15	GRCh37_HG004_GIABv3.3.2_complexindel10bp_slop50.bed.gz	PASS	*	QUAL	*	0	0	0		0	0	1549271		0	0	.	.	0	0			0	.	.	0	0			0	.	.	0	0			0	.	.	0	0			0	.	.	0	0
INDEL	C6_15	GRCh37_HG004_GIABv3.3.2_notin_complexandSVs_alldifficultregions.bed.gz	ALL	*	QUAL	*	0	0	0		0	0	2170697328		0	0	.	.	0	0			0	.	.	0	0			0	.	.	0	0			0	.	.	0	0			0	.	.	0	0
INDEL	C6_15	GRCh37_HG004_GIABv3.3.2_notin_complexandSVs_alldifficultregions.bed.gz	PASS	*	QUAL	*	0	0	0		0	0	2170697328		0	0	.	.	0	0			0	.	.	0	0			0	.	.	0	0			0	.	.	0	0			0	.	.	0	0
INDEL	C6_15	GRCh37_HG004_GIABv3.3.2_snpswithin10bp_slop50.bed.gz	ALL	*	QUAL	*	0	0	0		0	0	7880792		0	0	.	.	0	0			0	.	.	0	0			0	.	.	0	0			0	.	.	0	0			0	.	.	0	0
INDEL	C6_15	GRCh37_HG004_GIABv3.3.2_snpswithin10bp_slop50.bed.gz	PASS	*	QUAL	*	0	0	0		0	0	7880792		0	0	.	.	0	0			0	.	.	0	0			0	.	.	0	0			0	.	.	0	0			0	.	.	0	0
INDEL	C6_15	GRCh37_HG005_GIABv3.3.2_comphetindel10bp_slop50.bed.gz	ALL	*	QUAL	*	0	0	0		0	0	2868448		0	0	.	.	0	0			0	.	.	0	0			0	.	.	0	0			0	.	.	0	0			0	.	.	0	0
INDEL	C6_15	GRCh37_HG005_GIABv3.3.2_comphetindel10bp_slop50.bed.gz	PASS	*	QUAL	*	0	0	0		0	0	2868448		0	0	.	.	0	0			0	.	.	0	0			0	.	.	0	0			0	.	.	0	0			0	.	.	0	0
INDEL	C6_15	GRCh37_HG005_GIABv3.3.2_comphetsnp10bp_slop50.bed.gz	ALL	*	QUAL	*	0	0	0		0	0	539000		0	0	.	.	0	0			0	.	.	0	0			0	.	.	0	0			0	.	.	0	0			0	.	.	0	0
INDEL	C6_15	GRCh37_HG005_GIABv3.3.2_comphetsnp10bp_slop50.bed.gz	PASS	*	QUAL	*	0	0	0		0	0	539000		0	0	.	.	0	0			0	.	.	0	0			0	.	.	0	0			0	.	.	0	0			0	.	.	0	0
INDEL	C6_15	GRCh37_HG005_GIABv3.3.2_complexandSVs.bed.gz	ALL	*	QUAL	*	0	0	0		0	0	124451135		0	0	.	.	0	0			0	.	.	0	0			0	.	.	0	0			0	.	.	0	0			0	.	.	0	0
INDEL	C6_15	GRCh37_HG005_GIABv3.3.2_complexandSVs.bed.gz	PASS	*	QUAL	*	0	0	0		0	0	124451135		0	0	.	.	0	0			0	.	.	0	0			0	.	.	0	0			0	.	.	0	0			0	.	.	0	0
INDEL	C6_15	GRCh37_HG005_GIABv3.3.2_complexandSVs_alldifficultregions.bed.gz	ALL	*	QUAL	*	0	0	0		0	0	643599555		0	0	.	.	0	0			0	.	.	0	0			0	.	.	0	0			0	.	.	0	0			0	.	.	0	0
INDEL	C6_15	GRCh37_HG005_GIABv3.3.2_complexandSVs_alldifficultregions.bed.gz	PASS	*	QUAL	*	0	0	0		0	0	643599555		0	0	.	.	0	0			0	.	.	0	0			0	.	.	0	0			0	.	.	0	0			0	.	.	0	0
INDEL	C6_15	GRCh37_HG005_GIABv3.3.2_complexindel10bp_slop50.bed.gz	ALL	*	QUAL	*	0	0	0		0	0	1278406		0	0	.	.	0	0			0	.	.	0	0			0	.	.	0	0			0	.	.	0	0			0	.	.	0	0
INDEL	C6_15	GRCh37_HG005_GIABv3.3.2_complexindel10bp_slop50.bed.gz	PASS	*	QUAL	*	0	0	0		0	0	1278406		0	0	.	.	0	0			0	.	.	0	0			0	.	.	0	0			0	.	.	0	0			0	.	.	0	0
INDEL	C6_15	GRCh37_HG005_GIABv3.3.2_notin_complexandSVs_alldifficultregions.bed.gz	ALL	*	QUAL	*	0	0	0		0	0	2215064015		0	0	.	.	0	0			0	.	.	0	0			0	.	.	0	0			0	.	.	0	0			0	.	.	0	0
INDEL	C6_15	GRCh37_HG005_GIABv3.3.2_notin_complexandSVs_alldifficultregions.bed.gz	PASS	*	QUAL	*	0	0	0		0	0	2215064015		0	0	.	.	0	0			0	.	.	0	0			0	.	.	0	0			0	.	.	0	0			0	.	.	0	0
INDEL	C6_15	GRCh37_HG005_GIABv3.3.2_snpswithin10bp_slop50.bed.gz	ALL	*	QUAL	*	0	0	0		0	0	7640038		0	0	.	.	0	0			0	.	.	0	0			0	.	.	0	0			0	.	.	0	0			0	.	.	0	0
INDEL	C6_15	GRCh37_HG005_GIABv3.3.2_snpswithin10bp_slop50.bed.gz	PASS	*	QUAL	*	0	0	0		0	0	7640038		0	0	.	.	0	0			0	.	.	0	0			0	.	.	0	0			0	.	.	0	0			0	.	.	0	0
INDEL	C6_15	GRCh37_HG005_HG006_HG007_MetaSV_allsvs.bed.gz	ALL	*	QUAL	*	0	0	0		0	0	112675878		0	0	.	.	0	0			0	.	.	0	0			0	.	.	0	0			0	.	.	0	0			0	.	.	0	0
INDEL	C6_15	GRCh37_HG005_HG006_HG007_MetaSV_allsvs.bed.gz	PASS	*	QUAL	*	0	0	0		0	0	112675878		0	0	.	.	0	0			0	.	.	0	0			0	.	.	0	0			0	.	.	0	0			0	.	.	0	0
INDEL	C6_15	GRCh37_L1H_gt500.bed.gz	ALL	*	QUAL	*	0	0	0		0	0	2860263		0	0	.	.	0	0			0	.	.	0	0			0	.	.	0	0			0	.	.	0	0			0	.	.	0	0
INDEL	C6_15	GRCh37_L1H_gt500.bed.gz	PASS	*	QUAL	*	0	0	0		0	0	2860263		0	0	.	.	0	0			0	.	.	0	0			0	.	.	0	0			0	.	.	0	0			0	.	.	0	0
INDEL	C6_15	GRCh37_MHC.bed.gz	ALL	*	QUAL	*	0	0	0		0	0	4970557		0	0	.	.	0	0			0	.	.	0	0			0	.	.	0	0			0	.	.	0	0			0	.	.	0	0
INDEL	C6_15	GRCh37_MHC.bed.gz	PASS	*	QUAL	*	0	0	0		0	0	4970557		0	0	.	.	0	0			0	.	.	0	0			0	.	.	0	0			0	.	.	0	0			0	.	.	0	0
INDEL	C6_15	GRCh37_SimpleRepeat_diTR_11to50_slop5.bed.gz	ALL	*	QUAL	*	0	0	0		0	0	13992844		0	0	.	.	0	0			0	.	.	0	0			0	.	.	0	0			0	.	.	0	0			0	.	.	0	0
INDEL	C6_15	GRCh37_SimpleRepeat_diTR_11to50_slop5.bed.gz	PASS	*	QUAL	*	0	0	0		0	0	13992844		0	0	.	.	0	0			0	.	.	0	0			0	.	.	0	0			0	.	.	0	0			0	.	.	0	0
INDEL	C6_15	GRCh37_SimpleRepeat_diTR_51to200_slop5.bed.gz	ALL	*	QUAL	*	0	0	0		0	0	310192		0	0	.	.	0	0			0	.	.	0	0			0	.	.	0	0			0	.	.	0	0			0	.	.	0	0
INDEL	C6_15	GRCh37_SimpleRepeat_diTR_51to200_slop5.bed.gz	PASS	*	QUAL	*	0	0	0		0	0	310192		0	0	.	.	0	0			0	.	.	0	0			0	.	.	0	0			0	.	.	0	0			0	.	.	0	0
INDEL	C6_15	GRCh37_SimpleRepeat_diTR_gt200_slop5.bed.gz	ALL	*	QUAL	*	0	0	0		0	0	1117		0	0	.	.	0	0			0	.	.	0	0			0	.	.	0	0			0	.	.	0	0			0	.	.	0	0
INDEL	C6_15	GRCh37_SimpleRepeat_diTR_gt200_slop5.bed.gz	PASS	*	QUAL	*	0	0	0		0	0	1117		0	0	.	.	0	0			0	.	.	0	0			0	.	.	0	0			0	.	.	0	0			0	.	.	0	0
INDEL	C6_15	GRCh37_SimpleRepeat_homopolymer_4to6_slop5.bed.gz	ALL	*	QUAL	*	0	0	0		0	0	773644630		0	0	.	.	0	0			0	.	.	0	0			0	.	.	0	0			0	.	.	0	0			0	.	.	0	0
INDEL	C6_15	GRCh37_SimpleRepeat_homopolymer_4to6_slop5.bed.gz	PASS	*	QUAL	*	0	0	0		0	0	773644630		0	0	.	.	0	0			0	.	.	0	0			0	.	.	0	0			0	.	.	0	0			0	.	.	0	0
INDEL	C6_15	GRCh37_SimpleRepeat_homopolymer_7to11_slop5.bed.gz	ALL	*	QUAL	*	0	0	0		0	0	49418672		0	0	.	.	0	0			0	.	.	0	0			0	.	.	0	0			0	.	.	0	0			0	.	.	0	0
INDEL	C6_15	GRCh37_SimpleRepeat_homopolymer_7to11_slop5.bed.gz	PASS	*	QUAL	*	0	0	0		0	0	49418672		0	0	.	.	0	0			0	.	.	0	0			0	.	.	0	0			0	.	.	0	0			0	.	.	0	0
INDEL	C6_15	GRCh37_SimpleRepeat_homopolymer_gt11_slop5.bed.gz	ALL	*	QUAL	*	0	0	0		0	0	18298592		0	0	.	.	0	0			0	.	.	0	0			0	.	.	0	0			0	.	.	0	0			0	.	.	0	0
INDEL	C6_15	GRCh37_SimpleRepeat_homopolymer_gt11_slop5.bed.gz	PASS	*	QUAL	*	0	0	0		0	0	18298592		0	0	.	.	0	0			0	.	.	0	0			0	.	.	0	0			0	.	.	0	0			0	.	.	0	0
INDEL	C6_15	GRCh37_SimpleRepeat_imperfecthomopolgt10_slop5.bed.gz	ALL	*	QUAL	*	0	0	0		0	0	44319497		0	0	.	.	0	0			0	.	.	0	0			0	.	.	0	0			0	.	.	0	0			0	.	.	0	0
INDEL	C6_15	GRCh37_SimpleRepeat_imperfecthomopolgt10_slop5.bed.gz	PASS	*	QUAL	*	0	0	0		0	0	44319497		0	0	.	.	0	0			0	.	.	0	0			0	.	.	0	0			0	.	.	0	0			0	.	.	0	0
INDEL	C6_15	GRCh37_SimpleRepeat_quadTR_20to50_slop5.bed.gz	ALL	*	QUAL	*	0	0	0		0	0	4241491		0	0	.	.	0	0			0	.	.	0	0			0	.	.	0	0			0	.	.	0	0			0	.	.	0	0
INDEL	C6_15	GRCh37_SimpleRepeat_quadTR_20to50_slop5.bed.gz	PASS	*	QUAL	*	0	0	0		0	0	4241491		0	0	.	.	0	0			0	.	.	0	0			0	.	.	0	0			0	.	.	0	0			0	.	.	0	0
INDEL	C6_15	GRCh37_SimpleRepeat_quadTR_51to200_slop5.bed.gz	ALL	*	QUAL	*	0	0	0		0	0	642774		0	0	.	.	0	0			0	.	.	0	0			0	.	.	0	0			0	.	.	0	0			0	.	.	0	0
INDEL	C6_15	GRCh37_SimpleRepeat_quadTR_51to200_slop5.bed.gz	PASS	*	QUAL	*	0	0	0		0	0	642774		0	0	.	.	0	0			0	.	.	0	0			0	.	.	0	0			0	.	.	0	0			0	.	.	0	0
INDEL	C6_15	GRCh37_SimpleRepeat_quadTR_gt200_slop5.bed.gz	ALL	*	QUAL	*	0	0	0		0	0	2145		0	0	.	.	0	0			0	.	.	0	0			0	.	.	0	0			0	.	.	0	0			0	.	.	0	0
INDEL	C6_15	GRCh37_SimpleRepeat_quadTR_gt200_slop5.bed.gz	PASS	*	QUAL	*	0	0	0		0	0	2145		0	0	.	.	0	0			0	.	.	0	0			0	.	.	0	0			0	.	.	0	0			0	.	.	0	0
INDEL	C6_15	GRCh37_SimpleRepeat_triTR_15to50_slop5.bed.gz	ALL	*	QUAL	*	0	0	0		0	0	2993568		0	0	.	.	0	0			0	.	.	0	0			0	.	.	0	0			0	.	.	0	0			0	.	.	0	0
INDEL	C6_15	GRCh37_SimpleRepeat_triTR_15to50_slop5.bed.gz	PASS	*	QUAL	*	0	0	0		0	0	2993568		0	0	.	.	0	0			0	.	.	0	0			0	.	.	0	0			0	.	.	0	0			0	.	.	0	0
INDEL	C6_15	GRCh37_SimpleRepeat_triTR_51to200_slop5.bed.gz	ALL	*	QUAL	*	0	0	0		0	0	56876		0	0	.	.	0	0			0	.	.	0	0			0	.	.	0	0			0	.	.	0	0			0	.	.	0	0
INDEL	C6_15	GRCh37_SimpleRepeat_triTR_51to200_slop5.bed.gz	PASS	*	QUAL	*	0	0	0		0	0	56876		0	0	.	.	0	0			0	.	.	0	0			0	.	.	0	0			0	.	.	0	0			0	.	.	0	0
INDEL	C6_15	GRCh37_SimpleRepeat_triTR_gt200_slop5.bed.gz	ALL	*	QUAL	*	0	0	0		0	0	1270		0	0	.	.	0	0			0	.	.	0	0			0	.	.	0	0			0	.	.	0	0			0	.	.	0	0
INDEL	C6_15	GRCh37_SimpleRepeat_triTR_gt200_slop5.bed.gz	PASS	*	QUAL	*	0	0	0		0	0	1270		0	0	.	.	0	0			0	.	.	0	0			0	.	.	0	0			0	.	.	0	0			0	.	.	0	0
INDEL	C6_15	GRCh37_VDJ.bed.gz	ALL	*	QUAL	*	0	0	0		0	0	3232644		0	0	.	.	0	0			0	.	.	0	0			0	.	.	0	0			0	.	.	0	0			0	.	.	0	0
INDEL	C6_15	GRCh37_VDJ.bed.gz	PASS	*	QUAL	*	0	0	0		0	0	3232644		0	0	.	.	0	0			0	.	.	0	0			0	.	.	0	0			0	.	.	0	0			0	.	.	0	0
INDEL	C6_15	GRCh37_allOtherDifficultregions.bed.gz	ALL	*	QUAL	*	0	0	0		0	0	87457214		0	0	.	.	0	0			0	.	.	0	0			0	.	.	0	0			0	.	.	0	0			0	.	.	0	0
INDEL	C6_15	GRCh37_allOtherDifficultregions.bed.gz	PASS	*	QUAL	*	0	0	0		0	0	87457214		0	0	.	.	0	0			0	.	.	0	0			0	.	.	0	0			0	.	.	0	0			0	.	.	0	0
INDEL	C6_15	GRCh37_alldifficultregions.bed.gz	ALL	*	QUAL	*	0	0	0		0	0	572112365		0	0	.	.	0	0			0	.	.	0	0			0	.	.	0	0			0	.	.	0	0			0	.	.	0	0
INDEL	C6_15	GRCh37_alldifficultregions.bed.gz	PASS	*	QUAL	*	0	0	0		0	0	572112365		0	0	.	.	0	0			0	.	.	0	0			0	.	.	0	0			0	.	.	0	0			0	.	.	0	0
INDEL	C6_15	GRCh37_alllowmapandsegdupregions.bed.gz	ALL	*	QUAL	*	0	0	0		0	0	236134445		0	0	.	.	0	0			0	.	.	0	0			0	.	.	0	0			0	.	.	0	0			0	.	.	0	0
INDEL	C6_15	GRCh37_alllowmapandsegdupregions.bed.gz	PASS	*	QUAL	*	0	0	0		0	0	236134445		0	0	.	.	0	0			0	.	.	0	0			0	.	.	0	0			0	.	.	0	0			0	.	.	0	0
INDEL	C6_15	GRCh37_chainSelf.bed.gz	ALL	*	QUAL	*	0	0	0		0	0	187410623		0	0	.	.	0	0			0	.	.	0	0			0	.	.	0	0			0	.	.	0	0			0	.	.	0	0
INDEL	C6_15	GRCh37_chainSelf.bed.gz	PASS	*	QUAL	*	0	0	0		0	0	187410623		0	0	.	.	0	0			0	.	.	0	0			0	.	.	0	0			0	.	.	0	0			0	.	.	0	0
INDEL	C6_15	GRCh37_chainSelf_gt10kb.bed.gz	ALL	*	QUAL	*	0	0	0		0	0	128662796		0	0	.	.	0	0			0	.	.	0	0			0	.	.	0	0			0	.	.	0	0			0	.	.	0	0
INDEL	C6_15	GRCh37_chainSelf_gt10kb.bed.gz	PASS	*	QUAL	*	0	0	0		0	0	128662796		0	0	.	.	0	0			0	.	.	0	0			0	.	.	0	0			0	.	.	0	0			0	.	.	0	0
INDEL	C6_15	GRCh37_contigs_lt500kb.bed.gz	ALL	*	QUAL	*	0	0	0		0	0	19498054		0	0	.	.	0	0			0	.	.	0	0			0	.	.	0	0			0	.	.	0	0			0	.	.	0	0
INDEL	C6_15	GRCh37_contigs_lt500kb.bed.gz	PASS	*	QUAL	*	0	0	0		0	0	19498054		0	0	.	.	0	0			0	.	.	0	0			0	.	.	0	0			0	.	.	0	0			0	.	.	0	0
INDEL	C6_15	GRCh37_gaps_slop15kb.bed.gz	ALL	*	QUAL	*	0	0	0		0	0	8247365		0	0	.	.	0	0			0	.	.	0	0			0	.	.	0	0			0	.	.	0	0			0	.	.	0	0
INDEL	C6_15	GRCh37_gaps_slop15kb.bed.gz	PASS	*	QUAL	*	0	0	0		0	0	8247365		0	0	.	.	0	0			0	.	.	0	0			0	.	.	0	0			0	.	.	0	0			0	.	.	0	0
INDEL	C6_15	GRCh37_gc15_slop50.bed.gz	ALL	*	QUAL	*	0	0	0		0	0	5225444		0	0	.	.	0	0			0	.	.	0	0			0	.	.	0	0			0	.	.	0	0			0	.	.	0	0
INDEL	C6_15	GRCh37_gc15_slop50.bed.gz	PASS	*	QUAL	*	0	0	0		0	0	5225444		0	0	.	.	0	0			0	.	.	0	0			0	.	.	0	0			0	.	.	0	0			0	.	.	0	0
INDEL	C6_15	GRCh37_gc15to20_slop50.bed.gz	ALL	*	QUAL	*	0	0	0		0	0	14248583		0	0	.	.	0	0			0	.	.	0	0			0	.	.	0	0			0	.	.	0	0			0	.	.	0	0
INDEL	C6_15	GRCh37_gc15to20_slop50.bed.gz	PASS	*	QUAL	*	0	0	0		0	0	14248583		0	0	.	.	0	0			0	.	.	0	0			0	.	.	0	0			0	.	.	0	0			0	.	.	0	0
INDEL	C6_15	GRCh37_gc20to25_slop50.bed.gz	ALL	*	QUAL	*	0	0	0		0	0	116727465		0	0	.	.	0	0			0	.	.	0	0			0	.	.	0	0			0	.	.	0	0			0	.	.	0	0
INDEL	C6_15	GRCh37_gc20to25_slop50.bed.gz	PASS	*	QUAL	*	0	0	0		0	0	116727465		0	0	.	.	0	0			0	.	.	0	0			0	.	.	0	0			0	.	.	0	0			0	.	.	0	0
INDEL	C6_15	GRCh37_gc25to30_slop50.bed.gz	ALL	*	QUAL	*	0	0	0		0	0	392852467		0	0	.	.	0	0			0	.	.	0	0			0	.	.	0	0			0	.	.	0	0			0	.	.	0	0
INDEL	C6_15	GRCh37_gc25to30_slop50.bed.gz	PASS	*	QUAL	*	0	0	0		0	0	392852467		0	0	.	.	0	0			0	.	.	0	0			0	.	.	0	0			0	.	.	0	0			0	.	.	0	0
INDEL	C6_15	GRCh37_gc30to55_slop50.bed.gz	ALL	*	QUAL	*	0	0	0		0	0	1939359401		0	0	.	.	0	0			0	.	.	0	0			0	.	.	0	0			0	.	.	0	0			0	.	.	0	0
INDEL	C6_15	GRCh37_gc30to55_slop50.bed.gz	PASS	*	QUAL	*	0	0	0		0	0	1939359401		0	0	.	.	0	0			0	.	.	0	0			0	.	.	0	0			0	.	.	0	0			0	.	.	0	0
INDEL	C6_15	GRCh37_gc55to60_slop50.bed.gz	ALL	*	QUAL	*	0	0	0		0	0	243486965		0	0	.	.	0	0			0	.	.	0	0			0	.	.	0	0			0	.	.	0	0			0	.	.	0	0
INDEL	C6_15	GRCh37_gc55to60_slop50.bed.gz	PASS	*	QUAL	*	0	0	0		0	0	243486965		0	0	.	.	0	0			0	.	.	0	0			0	.	.	0	0			0	.	.	0	0			0	.	.	0	0
INDEL	C6_15	GRCh37_gc60to65_slop50.bed.gz	ALL	*	QUAL	*	0	0	0		0	0	102127406		0	0	.	.	0	0			0	.	.	0	0			0	.	.	0	0			0	.	.	0	0			0	.	.	0	0
INDEL	C6_15	GRCh37_gc60to65_slop50.bed.gz	PASS	*	QUAL	*	0	0	0		0	0	102127406		0	0	.	.	0	0			0	.	.	0	0			0	.	.	0	0			0	.	.	0	0			0	.	.	0	0
INDEL	C6_15	GRCh37_gc65to70_slop50.bed.gz	ALL	*	QUAL	*	0	0	0		0	0	34491309		0	0	.	.	0	0			0	.	.	0	0			0	.	.	0	0			0	.	.	0	0			0	.	.	0	0
INDEL	C6_15	GRCh37_gc65to70_slop50.bed.gz	PASS	*	QUAL	*	0	0	0		0	0	34491309		0	0	.	.	0	0			0	.	.	0	0			0	.	.	0	0			0	.	.	0	0			0	.	.	0	0
INDEL	C6_15	GRCh37_gc70to75_slop50.bed.gz	ALL	*	QUAL	*	0	0	0		0	0	11661526		0	0	.	.	0	0			0	.	.	0	0			0	.	.	0	0			0	.	.	0	0			0	.	.	0	0
INDEL	C6_15	GRCh37_gc70to75_slop50.bed.gz	PASS	*	QUAL	*	0	0	0		0	0	11661526		0	0	.	.	0	0			0	.	.	0	0			0	.	.	0	0			0	.	.	0	0			0	.	.	0	0
INDEL	C6_15	GRCh37_gc75to80_slop50.bed.gz	ALL	*	QUAL	*	0	0	0		0	0	5193905		0	0	.	.	0	0			0	.	.	0	0			0	.	.	0	0			0	.	.	0	0			0	.	.	0	0
INDEL	C6_15	GRCh37_gc75to80_slop50.bed.gz	PASS	*	QUAL	*	0	0	0		0	0	5193905		0	0	.	.	0	0			0	.	.	0	0			0	.	.	0	0			0	.	.	0	0			0	.	.	0	0
INDEL	C6_15	GRCh37_gc80to85_slop50.bed.gz	ALL	*	QUAL	*	0	0	0		0	0	2569485		0	0	.	.	0	0			0	.	.	0	0			0	.	.	0	0			0	.	.	0	0			0	.	.	0	0
INDEL	C6_15	GRCh37_gc80to85_slop50.bed.gz	PASS	*	QUAL	*	0	0	0		0	0	2569485		0	0	.	.	0	0			0	.	.	0	0			0	.	.	0	0			0	.	.	0	0			0	.	.	0	0
INDEL	C6_15	GRCh37_gc85_slop50.bed.gz	ALL	*	QUAL	*	0	0	0		0	0	532129		0	0	.	.	0	0			0	.	.	0	0			0	.	.	0	0			0	.	.	0	0			0	.	.	0	0
INDEL	C6_15	GRCh37_gc85_slop50.bed.gz	PASS	*	QUAL	*	0	0	0		0	0	532129		0	0	.	.	0	0			0	.	.	0	0			0	.	.	0	0			0	.	.	0	0			0	.	.	0	0
INDEL	C6_15	GRCh37_gclt25orgt65_slop50.bed.gz	ALL	*	QUAL	*	0	0	0		0	0	190575384		0	0	.	.	0	0			0	.	.	0	0			0	.	.	0	0			0	.	.	0	0			0	.	.	0	0
INDEL	C6_15	GRCh37_gclt25orgt65_slop50.bed.gz	PASS	*	QUAL	*	0	0	0		0	0	190575384		0	0	.	.	0	0			0	.	.	0	0			0	.	.	0	0			0	.	.	0	0			0	.	.	0	0
INDEL	C6_15	GRCh37_gclt30orgt55_slop50.bed.gz	ALL	*	QUAL	*	0	0	0		0	0	919304169		0	0	.	.	0	0			0	.	.	0	0			0	.	.	0	0			0	.	.	0	0			0	.	.	0	0
INDEL	C6_15	GRCh37_gclt30orgt55_slop50.bed.gz	PASS	*	QUAL	*	0	0	0		0	0	919304169		0	0	.	.	0	0			0	.	.	0	0			0	.	.	0	0			0	.	.	0	0			0	.	.	0	0
INDEL	C6_15	GRCh37_gt5segdups_gt10kb_gt99percidentity.bed.gz	ALL	*	QUAL	*	0	0	0		0	0	1232701		0	0	.	.	0	0			0	.	.	0	0			0	.	.	0	0			0	.	.	0	0			0	.	.	0	0
INDEL	C6_15	GRCh37_gt5segdups_gt10kb_gt99percidentity.bed.gz	PASS	*	QUAL	*	0	0	0		0	0	1232701		0	0	.	.	0	0			0	.	.	0	0			0	.	.	0	0			0	.	.	0	0			0	.	.	0	0
INDEL	C6_15	GRCh37_hg38_minimap2_asm20_N10_gt1contig_gt1kb.bed.gz	ALL	*	QUAL	*	0	0	0		0	0	16365516		0	0	.	.	0	0			0	.	.	0	0			0	.	.	0	0			0	.	.	0	0			0	.	.	0	0
INDEL	C6_15	GRCh37_hg38_minimap2_asm20_N10_gt1contig_gt1kb.bed.gz	PASS	*	QUAL	*	0	0	0		0	0	16365516		0	0	.	.	0	0			0	.	.	0	0			0	.	.	0	0			0	.	.	0	0			0	.	.	0	0
INDEL	C6_15	GRCh37_hg38_minimap2_asm20_N10_nocovgt1kb.bed.gz	ALL	*	QUAL	*	0	0	0		0	0	4731770		0	0	.	.	0	0			0	.	.	0	0			0	.	.	0	0			0	.	.	0	0			0	.	.	0	0
INDEL	C6_15	GRCh37_hg38_minimap2_asm20_N10_nocovgt1kb.bed.gz	PASS	*	QUAL	*	0	0	0		0	0	4731770		0	0	.	.	0	0			0	.	.	0	0			0	.	.	0	0			0	.	.	0	0			0	.	.	0	0
INDEL	C6_15	GRCh37_hs37d5_decoy_alignments.bed.gz	ALL	*	QUAL	*	0	0	0		0	0	49246236		0	0	.	.	0	0			0	.	.	0	0			0	.	.	0	0			0	.	.	0	0			0	.	.	0	0
INDEL	C6_15	GRCh37_hs37d5_decoy_alignments.bed.gz	PASS	*	QUAL	*	0	0	0		0	0	49246236		0	0	.	.	0	0			0	.	.	0	0			0	.	.	0	0			0	.	.	0	0			0	.	.	0	0
INDEL	C6_15	GRCh37_lowmappabilityall.bed.gz	ALL	*	QUAL	*	0	0	0		0	0	150351249		0	0	.	.	0	0			0	.	.	0	0			0	.	.	0	0			0	.	.	0	0			0	.	.	0	0
INDEL	C6_15	GRCh37_lowmappabilityall.bed.gz	PASS	*	QUAL	*	0	0	0		0	0	150351249		0	0	.	.	0	0			0	.	.	0	0			0	.	.	0	0			0	.	.	0	0			0	.	.	0	0
INDEL	C6_15	GRCh37_missing_and_multiple_alignments_of_GRCh38.bed.gz	ALL	*	QUAL	*	0	0	0		0	0	17979597		0	0	.	.	0	0			0	.	.	0	0			0	.	.	0	0			0	.	.	0	0			0	.	.	0	0
INDEL	C6_15	GRCh37_missing_and_multiple_alignments_of_GRCh38.bed.gz	PASS	*	QUAL	*	0	0	0		0	0	17979597		0	0	.	.	0	0			0	.	.	0	0			0	.	.	0	0			0	.	.	0	0			0	.	.	0	0
INDEL	C6_15	GRCh37_nonunique_l100_m2_e1.bed.gz	ALL	*	QUAL	*	0	0	0		0	0	150330831		0	0	.	.	0	0			0	.	.	0	0			0	.	.	0	0			0	.	.	0	0			0	.	.	0	0
INDEL	C6_15	GRCh37_nonunique_l100_m2_e1.bed.gz	PASS	*	QUAL	*	0	0	0		0	0	150330831		0	0	.	.	0	0			0	.	.	0	0			0	.	.	0	0			0	.	.	0	0			0	.	.	0	0
INDEL	C6_15	GRCh37_nonunique_l250_m0_e0.bed.gz	ALL	*	QUAL	*	0	0	0		0	0	45585179		0	0	.	.	0	0			0	.	.	0	0			0	.	.	0	0			0	.	.	0	0			0	.	.	0	0
INDEL	C6_15	GRCh37_nonunique_l250_m0_e0.bed.gz	PASS	*	QUAL	*	0	0	0		0	0	45585179		0	0	.	.	0	0			0	.	.	0	0			0	.	.	0	0			0	.	.	0	0			0	.	.	0	0
INDEL	C6_15	GRCh37_notinAllHomopolymers_gt6bp_imperfectgt10bp_slop5.bed.gz	ALL	*	QUAL	*	0	0	0		0	0	2775164583		0	0	.	.	0	0			0	.	.	0	0			0	.	.	0	0			0	.	.	0	0			0	.	.	0	0
INDEL	C6_15	GRCh37_notinAllHomopolymers_gt6bp_imperfectgt10bp_slop5.bed.gz	PASS	*	QUAL	*	0	0	0		0	0	2775164583		0	0	.	.	0	0			0	.	.	0	0			0	.	.	0	0			0	.	.	0	0			0	.	.	0	0
INDEL	C6_15	GRCh37_notinAllTandemRepeatsandHomopolymers_slop5.bed.gz	ALL	*	QUAL	*	0	0	0		0	0	2675976531		0	0	.	.	0	0			0	.	.	0	0			0	.	.	0	0			0	.	.	0	0			0	.	.	0	0
INDEL	C6_15	GRCh37_notinAllTandemRepeatsandHomopolymers_slop5.bed.gz	PASS	*	QUAL	*	0	0	0		0	0	2675976531		0	0	.	.	0	0			0	.	.	0	0			0	.	.	0	0			0	.	.	0	0			0	.	.	0	0
INDEL	C6_15	GRCh37_notinalldifficultregions.bed.gz	ALL	*	QUAL	*	0	0	0		0	0	2286551205		0	0	.	.	0	0			0	.	.	0	0			0	.	.	0	0			0	.	.	0	0			0	.	.	0	0
INDEL	C6_15	GRCh37_notinalldifficultregions.bed.gz	PASS	*	QUAL	*	0	0	0		0	0	2286551205		0	0	.	.	0	0			0	.	.	0	0			0	.	.	0	0			0	.	.	0	0			0	.	.	0	0
INDEL	C6_15	GRCh37_notinalllowmapandsegdupregions.bed.gz	ALL	*	QUAL	*	0	0	0		0	0	2622529125		0	0	.	.	0	0			0	.	.	0	0			0	.	.	0	0			0	.	.	0	0			0	.	.	0	0
INDEL	C6_15	GRCh37_notinalllowmapandsegdupregions.bed.gz	PASS	*	QUAL	*	0	0	0		0	0	2622529125		0	0	.	.	0	0			0	.	.	0	0			0	.	.	0	0			0	.	.	0	0			0	.	.	0	0
INDEL	C6_15	GRCh37_notinchainSelf.bed.gz	ALL	*	QUAL	*	0	0	0		0	0	2671252947		0	0	.	.	0	0			0	.	.	0	0			0	.	.	0	0			0	.	.	0	0			0	.	.	0	0
INDEL	C6_15	GRCh37_notinchainSelf.bed.gz	PASS	*	QUAL	*	0	0	0		0	0	2671252947		0	0	.	.	0	0			0	.	.	0	0			0	.	.	0	0			0	.	.	0	0			0	.	.	0	0
INDEL	C6_15	GRCh37_notinchainSelf_gt10kb.bed.gz	ALL	*	QUAL	*	0	0	0		0	0	2730000774		0	0	.	.	0	0			0	.	.	0	0			0	.	.	0	0			0	.	.	0	0			0	.	.	0	0
INDEL	C6_15	GRCh37_notinchainSelf_gt10kb.bed.gz	PASS	*	QUAL	*	0	0	0		0	0	2730000774		0	0	.	.	0	0			0	.	.	0	0			0	.	.	0	0			0	.	.	0	0			0	.	.	0	0
INDEL	C6_15	GRCh37_notinlowmappabilityall.bed.gz	ALL	*	QUAL	*	0	0	0		0	0	2708312321		0	0	.	.	0	0			0	.	.	0	0			0	.	.	0	0			0	.	.	0	0			0	.	.	0	0
INDEL	C6_15	GRCh37_notinlowmappabilityall.bed.gz	PASS	*	QUAL	*	0	0	0		0	0	2708312321		0	0	.	.	0	0			0	.	.	0	0			0	.	.	0	0			0	.	.	0	0			0	.	.	0	0
INDEL	C6_15	GRCh37_notinrefseq_union_cds.bed.gz	ALL	*	QUAL	*	0	0	0		0	0	2824716074		0	0	.	.	0	0			0	.	.	0	0			0	.	.	0	0			0	.	.	0	0			0	.	.	0	0
INDEL	C6_15	GRCh37_notinrefseq_union_cds.bed.gz	PASS	*	QUAL	*	0	0	0		0	0	2824716074		0	0	.	.	0	0			0	.	.	0	0			0	.	.	0	0			0	.	.	0	0			0	.	.	0	0
INDEL	C6_15	GRCh37_notinsegdups.bed.gz	ALL	*	QUAL	*	0	0	0		0	0	2701314269		0	0	.	.	0	0			0	.	.	0	0			0	.	.	0	0			0	.	.	0	0			0	.	.	0	0
INDEL	C6_15	GRCh37_notinsegdups.bed.gz	PASS	*	QUAL	*	0	0	0		0	0	2701314269		0	0	.	.	0	0			0	.	.	0	0			0	.	.	0	0			0	.	.	0	0			0	.	.	0	0
INDEL	C6_15	GRCh37_notinsegdups_gt10kb.bed.gz	ALL	*	QUAL	*	0	0	0		0	0	2715980947		0	0	.	.	0	0			0	.	.	0	0			0	.	.	0	0			0	.	.	0	0			0	.	.	0	0
INDEL	C6_15	GRCh37_notinsegdups_gt10kb.bed.gz	PASS	*	QUAL	*	0	0	0		0	0	2715980947		0	0	.	.	0	0			0	.	.	0	0			0	.	.	0	0			0	.	.	0	0			0	.	.	0	0
INDEL	C6_15	GRCh37_refseq_cds.bed.gz	ALL	*	QUAL	*	0	0	0		0	0	33947396		0	0	.	.	0	0			0	.	.	0	0			0	.	.	0	0			0	.	.	0	0			0	.	.	0	0
INDEL	C6_15	GRCh37_refseq_cds.bed.gz	PASS	*	QUAL	*	0	0	0		0	0	33947396		0	0	.	.	0	0			0	.	.	0	0			0	.	.	0	0			0	.	.	0	0			0	.	.	0	0
INDEL	C6_15	GRCh37_segdups.bed.gz	ALL	*	QUAL	*	0	0	0		0	0	157349301		0	0	.	.	0	0			0	.	.	0	0			0	.	.	0	0			0	.	.	0	0			0	.	.	0	0
INDEL	C6_15	GRCh37_segdups.bed.gz	PASS	*	QUAL	*	0	0	0		0	0	157349301		0	0	.	.	0	0			0	.	.	0	0			0	.	.	0	0			0	.	.	0	0			0	.	.	0	0
INDEL	C6_15	GRCh37_segdups_gt10kb.bed.gz	ALL	*	QUAL	*	0	0	0		0	0	142682623		0	0	.	.	0	0			0	.	.	0	0			0	.	.	0	0			0	.	.	0	0			0	.	.	0	0
INDEL	C6_15	GRCh37_segdups_gt10kb.bed.gz	PASS	*	QUAL	*	0	0	0		0	0	142682623		0	0	.	.	0	0			0	.	.	0	0			0	.	.	0	0			0	.	.	0	0			0	.	.	0	0
INDEL	C6_15	TS_boundary	ALL	*	QUAL	*	0	0	0		0	0	3049494275		0	0	.	.	0	0			0	.	.	0	0			0	.	.	0	0			0	.	.	0	0			0	.	.	0	0
INDEL	C6_15	TS_boundary	PASS	*	QUAL	*	0	0	0		0	0	3049494275		0	0	.	.	0	0			0	.	.	0	0			0	.	.	0	0			0	.	.	0	0			0	.	.	0	0
INDEL	D16_PLUS	*	ALL	*	QUAL	*	0.671873	0.875025	0	0.760109	0	5	2796132093		0	6403	.	.	3548	2191		1.61935	4302	.	.	2531	1242		2.03784	2101	.	.	1017	949		1.07165	4969	.	.	3557	1412		2.51912	4348	.	.	3106	1242
INDEL	D16_PLUS	*	PASS	*	QUAL	*	0.671873	0.875025	0	0.760109	0	5	2796132093		0	6403	.	.	3548	2191		1.61935	4302	.	.	2531	1242		2.03784	2101	.	.	1017	949		1.07165	4969	.	.	3557	1412		2.51912	4348	.	.	3106	1242
INDEL	D16_PLUS	GRCh37_AllHomopolymers_gt6bp_imperfectgt10bp_slop5.bed.gz	ALL	*	QUAL	*	0.79021	0.811905	0	0.80091	0	3	83498987		0	429	.	.	195	175		1.11429	339	.	.	148	139		1.06475	90	.	.	47	36		1.30556	420	.	.	249	171		1.45614	341	.	.	202	139
INDEL	D16_PLUS	GRCh37_AllHomopolymers_gt6bp_imperfectgt10bp_slop5.bed.gz	PASS	*	QUAL	*	0.79021	0.811905	0	0.80091	0	3	83498987		0	429	.	.	195	175		1.11429	339	.	.	148	139		1.06475	90	.	.	47	36		1.30556	420	.	.	249	171		1.45614	341	.	.	202	139
INDEL	D16_PLUS	GRCh37_AllTandemRepeats_201to10000bp_slop5.bed.gz	ALL	*	QUAL	*	0.245333	0.388186	0	0.300654	0	0	34889739		0	375	.	.	248	112		2.21429	92	.	.	69	15		4.6	283	.	.	179	97		1.84536	237	.	.	196	41		4.78049	92	.	.	77	15
INDEL	D16_PLUS	GRCh37_AllTandemRepeats_201to10000bp_slop5.bed.gz	PASS	*	QUAL	*	0.245333	0.388186	0	0.300654	0	0	34889739		0	375	.	.	248	112		2.21429	92	.	.	69	15		4.6	283	.	.	179	97		1.84536	237	.	.	196	41		4.78049	92	.	.	77	15
INDEL	D16_PLUS	GRCh37_AllTandemRepeats_51to200bp_slop5.bed.gz	ALL	*	QUAL	*	0.54162	0.796216	0	0.644692	0	4	30037113		0	2655	.	.	1341	938		1.42964	1438	.	.	821	332		2.47289	1217	.	.	520	606		0.858086	1850	.	.	1422	428		3.32243	1473	.	.	1141	332
INDEL	D16_PLUS	GRCh37_AllTandemRepeats_51to200bp_slop5.bed.gz	PASS	*	QUAL	*	0.54162	0.796216	0	0.644692	0	4	30037113		0	2655	.	.	1341	938		1.42964	1438	.	.	821	332		2.47289	1217	.	.	520	606		0.858086	1850	.	.	1422	428		3.32243	1473	.	.	1141	332
INDEL	D16_PLUS	GRCh37_AllTandemRepeats_gt10000bp_slop5.bed.gz	ALL	*	QUAL	*	0	0	0		0	0	6726259		0	0	.	.	0	0			0	.	.	0	0			0	.	.	0	0			3	.	.	3	0			0	.	.	0	0
INDEL	D16_PLUS	GRCh37_AllTandemRepeats_gt10000bp_slop5.bed.gz	PASS	*	QUAL	*	0	0	0		0	0	6726259		0	0	.	.	0	0			0	.	.	0	0			0	.	.	0	0			3	.	.	3	0			0	.	.	0	0
INDEL	D16_PLUS	GRCh37_AllTandemRepeats_gt100bp_slop5.bed.gz	ALL	*	QUAL	*	0.378899	0.632931	0	0.474026	0	2	53647560		0	1090	.	.	671	331		2.02719	413	.	.	292	65		4.49231	677	.	.	379	266		1.42481	662	.	.	535	127		4.2126	419	.	.	354	65
INDEL	D16_PLUS	GRCh37_AllTandemRepeats_gt100bp_slop5.bed.gz	PASS	*	QUAL	*	0.378899	0.632931	0	0.474026	0	2	53647560		0	1090	.	.	671	331		2.02719	413	.	.	292	65		4.49231	677	.	.	379	266		1.42481	662	.	.	535	127		4.2126	419	.	.	354	65
INDEL	D16_PLUS	GRCh37_AllTandemRepeats_lt51bp_slop5.bed.gz	ALL	*	QUAL	*	0.653167	0.876642	0	0.748582	0	1	38752605		0	2321	.	.	1052	874		1.20366	1516	.	.	690	499		1.38277	805	.	.	362	375		0.965333	1751	.	.	1184	567		2.08818	1535	.	.	1036	499
INDEL	D16_PLUS	GRCh37_AllTandemRepeats_lt51bp_slop5.bed.gz	PASS	*	QUAL	*	0.653167	0.876642	0	0.748582	0	1	38752605		0	2321	.	.	1052	874		1.20366	1516	.	.	690	499		1.38277	805	.	.	362	375		0.965333	1751	.	.	1184	567		2.08818	1535	.	.	1036	499
INDEL	D16_PLUS	GRCh37_AllTandemRepeatsandHomopolymers_slop5.bed.gz	ALL	*	QUAL	*	0.600172	0.82828	0	0.696013	0	5	182687039		0	4657	.	.	2269	1724		1.31613	2795	.	.	1407	859		1.63795	1862	.	.	862	865		0.996532	3430	.	.	2409	1021		2.35945	2841	.	.	1982	859
INDEL	D16_PLUS	GRCh37_AllTandemRepeatsandHomopolymers_slop5.bed.gz	PASS	*	QUAL	*	0.600172	0.82828	0	0.696013	0	5	182687039		0	4657	.	.	2269	1724		1.31613	2795	.	.	1407	859		1.63795	1862	.	.	862	865		0.996532	3430	.	.	2409	1021		2.35945	2841	.	.	1982	859
INDEL	D16_PLUS	GRCh37_BadPromoters.gz	ALL	*	QUAL	*	0.5	1	0	0.666667	0	0	196648		0	4	.	.	4	0			2	.	.	2	0			2	.	.	2	0			2	.	.	2	0			2	.	.	2	0
INDEL	D16_PLUS	GRCh37_BadPromoters.gz	PASS	*	QUAL	*	0.5	1	0	0.666667	0	0	196648		0	4	.	.	4	0			2	.	.	2	0			2	.	.	2	0			2	.	.	2	0			2	.	.	2	0
INDEL	D16_PLUS	GRCh37_HG001_GIABv3.2.2_compoundhet_slop50.bed.gz	ALL	*	QUAL	*	0.698254	0.755498	0	0.725749	0	2	8076714		0	802	.	.	215	263		0.81749	560	.	.	151	146		1.03425	242	.	.	64	117		0.547009	773	.	.	589	184		3.20109	584	.	.	438	146
INDEL	D16_PLUS	GRCh37_HG001_GIABv3.2.2_compoundhet_slop50.bed.gz	PASS	*	QUAL	*	0.698254	0.755498	0	0.725749	0	2	8076714		0	802	.	.	215	263		0.81749	560	.	.	151	146		1.03425	242	.	.	64	117		0.547009	773	.	.	589	184		3.20109	584	.	.	438	146
INDEL	D16_PLUS	GRCh37_HG001_GIABv3.2.2_varswithin50bp.bed.gz	ALL	*	QUAL	*	0.650367	0.835913	0	0.731558	0	0	62513612		0	818	.	.	413	321		1.2866	532	.	.	293	178		1.64607	286	.	.	120	143		0.839161	646	.	.	428	218		1.9633	540	.	.	362	178
INDEL	D16_PLUS	GRCh37_HG001_GIABv3.2.2_varswithin50bp.bed.gz	PASS	*	QUAL	*	0.650367	0.835913	0	0.731558	0	0	62513612		0	818	.	.	413	321		1.2866	532	.	.	293	178		1.64607	286	.	.	120	143		0.839161	646	.	.	428	218		1.9633	540	.	.	362	178
INDEL	D16_PLUS	GRCh37_HG001_GIABv3.3.2_RTG_PG_v3.3.2_SVs_alldifficultregions.bed.gz	ALL	*	QUAL	*	0.605211	0.83746	0	0.702641	0	5	605790322		0	5066	.	.	2539	1863		1.36286	3066	.	.	1592	945		1.68466	2000	.	.	947	918		1.03159	3716	.	.	2607	1109		2.35077	3112	.	.	2167	945
INDEL	D16_PLUS	GRCh37_HG001_GIABv3.3.2_RTG_PG_v3.3.2_SVs_alldifficultregions.bed.gz	PASS	*	QUAL	*	0.605211	0.83746	0	0.702641	0	5	605790322		0	5066	.	.	2539	1863		1.36286	3066	.	.	1592	945		1.68466	2000	.	.	947	918		1.03159	3716	.	.	2607	1109		2.35077	3112	.	.	2167	945
INDEL	D16_PLUS	GRCh37_HG001_GIABv3.3.2_RTG_PG_v3.3.2_SVs_notin_alldifficultregions.bed.gz	ALL	*	QUAL	*	0.913161	0.984638	0	0.947554	0	0	2252873248		0	1474	.	.	1098	376		2.92021	1346	.	.	1012	334		3.02994	128	.	.	86	42		2.04762	1367	.	.	1027	340		3.02059	1346	.	.	1012	334
INDEL	D16_PLUS	GRCh37_HG001_GIABv3.3.2_RTG_PG_v3.3.2_SVs_notin_alldifficultregions.bed.gz	PASS	*	QUAL	*	0.913161	0.984638	0	0.947554	0	0	2252873248		0	1474	.	.	1098	376		2.92021	1346	.	.	1012	334		3.02994	128	.	.	86	42		2.04762	1367	.	.	1027	340		3.02059	1346	.	.	1012	334
INDEL	D16_PLUS	GRCh37_HG001_GIABv3.3.2_comphetindel10bp_slop50.bed.gz	ALL	*	QUAL	*	0.748663	0.775401	0	0.761798	0	2	4665413		0	561	.	.	145	167		0.868263	420	.	.	111	103		1.07767	141	.	.	34	64		0.53125	561	.	.	432	129		3.34884	435	.	.	332	103
INDEL	D16_PLUS	GRCh37_HG001_GIABv3.3.2_comphetindel10bp_slop50.bed.gz	PASS	*	QUAL	*	0.748663	0.775401	0	0.761798	0	2	4665413		0	561	.	.	145	167		0.868263	420	.	.	111	103		1.07767	141	.	.	34	64		0.53125	561	.	.	432	129		3.34884	435	.	.	332	103
INDEL	D16_PLUS	GRCh37_HG001_GIABv3.3.2_comphetsnp10bp_slop50.bed.gz	ALL	*	QUAL	*	0.6	1	0	0.75	0	0	2357117		0	5	.	.	3	1		3	3	.	.	2	1		2	2	.	.	1	0			3	.	.	2	1		2	3	.	.	2	1
INDEL	D16_PLUS	GRCh37_HG001_GIABv3.3.2_comphetsnp10bp_slop50.bed.gz	PASS	*	QUAL	*	0.6	1	0	0.75	0	0	2357117		0	5	.	.	3	1		3	3	.	.	2	1		2	2	.	.	1	0			3	.	.	2	1		2	3	.	.	2	1
INDEL	D16_PLUS	GRCh37_HG001_GIABv3.3.2_complexandSVs.bed.gz	ALL	*	QUAL	*	0.61426	0.784615	0	0.689064	0	2	71994204		0	2188	.	.	864	801		1.07865	1344	.	.	559	374		1.49465	844	.	.	305	427		0.714286	1755	.	.	1289	466		2.76609	1377	.	.	1003	374
INDEL	D16_PLUS	GRCh37_HG001_GIABv3.3.2_complexandSVs.bed.gz	PASS	*	QUAL	*	0.61426	0.784615	0	0.689064	0	2	71994204		0	2188	.	.	864	801		1.07865	1344	.	.	559	374		1.49465	844	.	.	305	427		0.714286	1755	.	.	1289	466		2.76609	1377	.	.	1003	374
INDEL	D16_PLUS	GRCh37_HG001_GIABv3.3.2_complexindel10bp_slop50.bed.gz	ALL	*	QUAL	*	0.714286	0.833333	0	0.769231	0	0	1831158		0	49	.	.	31	16		1.9375	35	.	.	23	12		1.91667	14	.	.	8	4		2	42	.	.	28	14		2	35	.	.	23	12
INDEL	D16_PLUS	GRCh37_HG001_GIABv3.3.2_complexindel10bp_slop50.bed.gz	PASS	*	QUAL	*	0.714286	0.833333	0	0.769231	0	0	1831158		0	49	.	.	31	16		1.9375	35	.	.	23	12		1.91667	14	.	.	8	4		2	42	.	.	28	14		2	35	.	.	23	12
INDEL	D16_PLUS	GRCh37_HG001_GIABv3.3.2_snpswithin10bp_slop50.bed.gz	ALL	*	QUAL	*	0.722222	0.866667	0	0.787879	0	0	8302341		0	18	.	.	9	8		1.125	13	.	.	7	5		1.4	5	.	.	2	3		0.666667	15	.	.	9	6		1.5	13	.	.	8	5
INDEL	D16_PLUS	GRCh37_HG001_GIABv3.3.2_snpswithin10bp_slop50.bed.gz	PASS	*	QUAL	*	0.722222	0.866667	0	0.787879	0	0	8302341		0	18	.	.	9	8		1.125	13	.	.	7	5		1.4	5	.	.	2	3		0.666667	15	.	.	9	6		1.5	13	.	.	8	5
INDEL	D16_PLUS	GRCh37_HG001_PG2016-1.0_comphetindel10bp_slop50.bed.gz	ALL	*	QUAL	*	0.708197	0.889796	0	0.788678	0	0	3189525		0	305	.	.	81	98		0.826531	216	.	.	58	55		1.05455	89	.	.	23	43		0.534884	245	.	.	188	57		3.29825	218	.	.	163	55
INDEL	D16_PLUS	GRCh37_HG001_PG2016-1.0_comphetindel10bp_slop50.bed.gz	PASS	*	QUAL	*	0.708197	0.889796	0	0.788678	0	0	3189525		0	305	.	.	81	98		0.826531	216	.	.	58	55		1.05455	89	.	.	23	43		0.534884	245	.	.	188	57		3.29825	218	.	.	163	55
INDEL	D16_PLUS	GRCh37_HG001_PG2016-1.0_comphetsnp10bp_slop50.bed.gz	ALL	*	QUAL	*	0.428571	0.75	0	0.545455	0	0	2470793		0	7	.	.	4	1		4	3	.	.	1	1		1	4	.	.	3	0			4	.	.	3	1		3	3	.	.	2	1
INDEL	D16_PLUS	GRCh37_HG001_PG2016-1.0_comphetsnp10bp_slop50.bed.gz	PASS	*	QUAL	*	0.428571	0.75	0	0.545455	0	0	2470793		0	7	.	.	4	1		4	3	.	.	1	1		1	4	.	.	3	0			4	.	.	3	1		3	3	.	.	2	1
INDEL	D16_PLUS	GRCh37_HG001_PG2016-1.0_complexindel10bp_slop50.bed.gz	ALL	*	QUAL	*	0.698795	0.879699	0	0.778881	0	0	3017381		0	166	.	.	68	52		1.30769	116	.	.	55	29		1.89655	50	.	.	13	23		0.565217	133	.	.	103	30		3.43333	117	.	.	88	29
INDEL	D16_PLUS	GRCh37_HG001_PG2016-1.0_complexindel10bp_slop50.bed.gz	PASS	*	QUAL	*	0.698795	0.879699	0	0.778881	0	0	3017381		0	166	.	.	68	52		1.30769	116	.	.	55	29		1.89655	50	.	.	13	23		0.565217	133	.	.	103	30		3.43333	117	.	.	88	29
INDEL	D16_PLUS	GRCh37_HG001_PG2016-1.0_snpswithin10bp_slop50.bed.gz	ALL	*	QUAL	*	0.653846	0.73913	0	0.693878	0	0	8407919		0	26	.	.	10	12		0.833333	17	.	.	9	5		1.8	9	.	.	1	7		0.142857	23	.	.	16	7		2.28571	17	.	.	12	5
INDEL	D16_PLUS	GRCh37_HG001_PG2016-1.0_snpswithin10bp_slop50.bed.gz	PASS	*	QUAL	*	0.653846	0.73913	0	0.693878	0	0	8407919		0	26	.	.	10	12		0.833333	17	.	.	9	5		1.8	9	.	.	1	7		0.142857	23	.	.	16	7		2.28571	17	.	.	12	5
INDEL	D16_PLUS	GRCh37_HG001_PacBio_MetaSV.bed.gz	ALL	*	QUAL	*	0.459016	0.773438	0	0.57612	0	0	34190094		0	427	.	.	204	211		0.966825	196	.	.	107	82		1.30488	231	.	.	97	129		0.751938	256	.	.	155	101		1.53465	198	.	.	116	82
INDEL	D16_PLUS	GRCh37_HG001_PacBio_MetaSV.bed.gz	PASS	*	QUAL	*	0.459016	0.773438	0	0.57612	0	0	34190094		0	427	.	.	204	211		0.966825	196	.	.	107	82		1.30488	231	.	.	97	129		0.751938	256	.	.	155	101		1.53465	198	.	.	116	82
INDEL	D16_PLUS	GRCh37_HG001_RTG_37.7.3_comphetindel10bp_slop50.bed.gz	ALL	*	QUAL	*	0.64158	0.774834	0	0.701939	0	2	10465388		0	1063	.	.	347	359		0.966574	682	.	.	227	175		1.29714	381	.	.	120	184		0.652174	906	.	.	690	216		3.19444	702	.	.	527	175
INDEL	D16_PLUS	GRCh37_HG001_RTG_37.7.3_comphetindel10bp_slop50.bed.gz	PASS	*	QUAL	*	0.64158	0.774834	0	0.701939	0	2	10465388		0	1063	.	.	347	359		0.966574	682	.	.	227	175		1.29714	381	.	.	120	184		0.652174	906	.	.	690	216		3.19444	702	.	.	527	175
INDEL	D16_PLUS	GRCh37_HG001_RTG_37.7.3_comphetsnp10bp_slop50.bed.gz	ALL	*	QUAL	*	0.5	0.75	0	0.6	0	0	2840350		0	6	.	.	3	2		1.5	3	.	.	2	1		2	3	.	.	1	1		1	4	.	.	3	1		3	3	.	.	2	1
INDEL	D16_PLUS	GRCh37_HG001_RTG_37.7.3_comphetsnp10bp_slop50.bed.gz	PASS	*	QUAL	*	0.5	0.75	0	0.6	0	0	2840350		0	6	.	.	3	2		1.5	3	.	.	2	1		2	3	.	.	1	1		1	4	.	.	3	1		3	3	.	.	2	1
INDEL	D16_PLUS	GRCh37_HG001_RTG_37.7.3_complexindel10bp_slop50.bed.gz	ALL	*	QUAL	*	0.643713	0.815299	0	0.719416	0	0	11456915		0	668	.	.	288	233		1.23605	430	.	.	197	118		1.66949	238	.	.	91	115		0.791304	536	.	.	392	144		2.72222	437	.	.	319	118
INDEL	D16_PLUS	GRCh37_HG001_RTG_37.7.3_complexindel10bp_slop50.bed.gz	PASS	*	QUAL	*	0.643713	0.815299	0	0.719416	0	0	11456915		0	668	.	.	288	233		1.23605	430	.	.	197	118		1.66949	238	.	.	91	115		0.791304	536	.	.	392	144		2.72222	437	.	.	319	118
INDEL	D16_PLUS	GRCh37_HG001_RTG_37.7.3_snpswithin10bp_slop50.bed.gz	ALL	*	QUAL	*	0.666667	0.862069	0	0.75188	0	0	12816978		0	75	.	.	43	27		1.59259	50	.	.	33	13		2.53846	25	.	.	10	14		0.714286	58	.	.	43	15		2.86667	50	.	.	37	13
INDEL	D16_PLUS	GRCh37_HG001_RTG_37.7.3_snpswithin10bp_slop50.bed.gz	PASS	*	QUAL	*	0.666667	0.862069	0	0.75188	0	0	12816978		0	75	.	.	43	27		1.59259	50	.	.	33	13		2.53846	25	.	.	10	14		0.714286	58	.	.	43	15		2.86667	50	.	.	37	13
INDEL	D16_PLUS	GRCh37_HG002_GIABv3.2.2_compoundhet_slop50.bed.gz	ALL	*	QUAL	*	0.7991	0.721046	0	0.758069	0	2	8052660		0	667	.	.	15	2		7.5	533	.	.	7	2		3.5	134	.	.	8	0			803	.	.	799	4		199.75	579	.	.	577	2
INDEL	D16_PLUS	GRCh37_HG002_GIABv3.2.2_compoundhet_slop50.bed.gz	PASS	*	QUAL	*	0.7991	0.721046	0	0.758069	0	2	8052660		0	667	.	.	15	2		7.5	533	.	.	7	2		3.5	134	.	.	8	0			803	.	.	799	4		199.75	579	.	.	577	2
INDEL	D16_PLUS	GRCh37_HG002_GIABv3.2.2_varswithin50bp.bed.gz	ALL	*	QUAL	*	0.678685	0.846658	0	0.753423	0	4	61944103		0	943	.	.	556	315		1.76508	640	.	.	413	173		2.38728	303	.	.	143	142		1.00704	763	.	.	560	203		2.75862	646	.	.	473	173
INDEL	D16_PLUS	GRCh37_HG002_GIABv3.2.2_varswithin50bp.bed.gz	PASS	*	QUAL	*	0.678685	0.846658	0	0.753423	0	4	61944103		0	943	.	.	556	315		1.76508	640	.	.	413	173		2.38728	303	.	.	143	142		1.00704	763	.	.	560	203		2.75862	646	.	.	473	173
INDEL	D16_PLUS	GRCh37_HG002_GIABv3.3.2_comphetindel10bp_slop50.bed.gz	ALL	*	QUAL	*	0.91806	0.721212	0	0.807817	0	2	4719900		0	598	.	.	19	6		3.16667	549	.	.	16	4		4	49	.	.	3	2		1.5	825	.	.	818	7		116.857	595	.	.	591	4
INDEL	D16_PLUS	GRCh37_HG002_GIABv3.3.2_comphetindel10bp_slop50.bed.gz	PASS	*	QUAL	*	0.91806	0.721212	0	0.807817	0	2	4719900		0	598	.	.	19	6		3.16667	549	.	.	16	4		4	49	.	.	3	2		1.5	825	.	.	818	7		116.857	595	.	.	591	4
INDEL	D16_PLUS	GRCh37_HG002_GIABv3.3.2_comphetsnp10bp_slop50.bed.gz	ALL	*	QUAL	*	1	0.666667	0	0.8	0	0	2191382		0	4	.	.	4	0			4	.	.	4	0			0	.	.	0	0			6	.	.	6	0			4	.	.	4	0
INDEL	D16_PLUS	GRCh37_HG002_GIABv3.3.2_comphetsnp10bp_slop50.bed.gz	PASS	*	QUAL	*	1	0.666667	0	0.8	0	0	2191382		0	4	.	.	4	0			4	.	.	4	0			0	.	.	0	0			6	.	.	6	0			4	.	.	4	0
INDEL	D16_PLUS	GRCh37_HG002_GIABv3.3.2_complexandSVs.bed.gz	ALL	*	QUAL	*	0.484234	0.731992	0	0.582878	0	2	197269094		0	1332	.	.	431	279		1.5448	645	.	.	86	30		2.86667	687	.	.	345	249		1.38554	944	.	.	902	42		21.4762	691	.	.	661	30
INDEL	D16_PLUS	GRCh37_HG002_GIABv3.3.2_complexandSVs.bed.gz	PASS	*	QUAL	*	0.484234	0.731992	0	0.582878	0	2	197269094		0	1332	.	.	431	279		1.5448	645	.	.	86	30		2.86667	687	.	.	345	249		1.38554	944	.	.	902	42		21.4762	691	.	.	661	30
INDEL	D16_PLUS	GRCh37_HG002_GIABv3.3.2_complexandSVs_alldifficultregions.bed.gz	ALL	*	QUAL	*	0.589219	0.834981	0	0.690895	0	5	689182251		0	5083	.	.	2559	1860		1.37581	2995	.	.	1551	915		1.69508	2088	.	.	1008	945		1.06667	3642	.	.	2562	1080		2.37222	3041	.	.	2126	915
INDEL	D16_PLUS	GRCh37_HG002_GIABv3.3.2_complexandSVs_alldifficultregions.bed.gz	PASS	*	QUAL	*	0.589219	0.834981	0	0.690895	0	5	689182251		0	5083	.	.	2559	1860		1.37581	2995	.	.	1551	915		1.69508	2088	.	.	1008	945		1.06667	3642	.	.	2562	1080		2.37222	3041	.	.	2126	915
INDEL	D16_PLUS	GRCh37_HG002_GIABv3.3.2_complexindel10bp_slop50.bed.gz	ALL	*	QUAL	*	0.935065	0.818182	0	0.872727	0	0	1758028		0	77	.	.	53	23		2.30435	72	.	.	50	22		2.27273	5	.	.	3	1		3	88	.	.	59	29		2.03448	72	.	.	50	22
INDEL	D16_PLUS	GRCh37_HG002_GIABv3.3.2_complexindel10bp_slop50.bed.gz	PASS	*	QUAL	*	0.935065	0.818182	0	0.872727	0	0	1758028		0	77	.	.	53	23		2.30435	72	.	.	50	22		2.27273	5	.	.	3	1		3	88	.	.	59	29		2.03448	72	.	.	50	22
INDEL	D16_PLUS	GRCh37_HG002_GIABv3.3.2_notin_complexandSVs_alldifficultregions.bed.gz	ALL	*	QUAL	*	0.989562	0.980014	0	0.984765	0	0	2169481319		0	1437	.	.	1069	368		2.90489	1422	.	.	1059	363		2.91736	15	.	.	10	5		2	1451	.	.	1083	368		2.94293	1422	.	.	1059	363
INDEL	D16_PLUS	GRCh37_HG002_GIABv3.3.2_notin_complexandSVs_alldifficultregions.bed.gz	PASS	*	QUAL	*	0.989562	0.980014	0	0.984765	0	0	2169481319		0	1437	.	.	1069	368		2.90489	1422	.	.	1059	363		2.91736	15	.	.	10	5		2	1451	.	.	1083	368		2.94293	1422	.	.	1059	363
INDEL	D16_PLUS	GRCh37_HG002_GIABv3.3.2_snpswithin10bp_slop50.bed.gz	ALL	*	QUAL	*	0.807692	0.75	0	0.777778	0	0	7912603		0	26	.	.	19	6		3.16667	21	.	.	16	4		4	5	.	.	3	2		1.5	28	.	.	22	6		3.66667	21	.	.	17	4
INDEL	D16_PLUS	GRCh37_HG002_GIABv3.3.2_snpswithin10bp_slop50.bed.gz	PASS	*	QUAL	*	0.807692	0.75	0	0.777778	0	0	7912603		0	26	.	.	19	6		3.16667	21	.	.	16	4		4	5	.	.	3	2		1.5	28	.	.	22	6		3.66667	21	.	.	17	4
INDEL	D16_PLUS	GRCh37_HG002_GIABv4.1_CNV_CCSandONT_elliptical_outlier.bed.gz	ALL	*	QUAL	*	0	0	0		0	0	23349072		0	0	.	.	0	0			0	.	.	0	0			0	.	.	0	0			10	.	.	8	2		4	0	.	.	0	0
INDEL	D16_PLUS	GRCh37_HG002_GIABv4.1_CNV_CCSandONT_elliptical_outlier.bed.gz	PASS	*	QUAL	*	0	0	0		0	0	23349072		0	0	.	.	0	0			0	.	.	0	0			0	.	.	0	0			10	.	.	8	2		4	0	.	.	0	0
INDEL	D16_PLUS	GRCh37_HG002_GIABv4.1_CNV_gt2assemblycontigs_ONTCanu_ONTFlye_CCSCanu.bed.gz	ALL	*	QUAL	*	0	0	0		0	0	11218243		0	0	.	.	0	0			0	.	.	0	0			0	.	.	0	0			1	.	.	1	0			0	.	.	0	0
INDEL	D16_PLUS	GRCh37_HG002_GIABv4.1_CNV_gt2assemblycontigs_ONTCanu_ONTFlye_CCSCanu.bed.gz	PASS	*	QUAL	*	0	0	0		0	0	11218243		0	0	.	.	0	0			0	.	.	0	0			0	.	.	0	0			1	.	.	1	0			0	.	.	0	0
INDEL	D16_PLUS	GRCh37_HG002_GIABv4.1_CNV_mrcanavarIllumina_CCShighcov_ONThighcov_intersection.bed.gz	ALL	*	QUAL	*	0	0	0		0	0	13521180		0	0	.	.	0	0			0	.	.	0	0			0	.	.	0	0			0	.	.	0	0			0	.	.	0	0
INDEL	D16_PLUS	GRCh37_HG002_GIABv4.1_CNV_mrcanavarIllumina_CCShighcov_ONThighcov_intersection.bed.gz	PASS	*	QUAL	*	0	0	0		0	0	13521180		0	0	.	.	0	0			0	.	.	0	0			0	.	.	0	0			0	.	.	0	0			0	.	.	0	0
INDEL	D16_PLUS	GRCh37_HG002_GIABv4.1_CNVsandSVs.bed.gz	ALL	*	QUAL	*	0.052632	0.005348	0	0.009709	0	0	72792070		0	19	.	.	12	5		2.4	1	.	.	1	0			18	.	.	11	5		2.2	187	.	.	145	42		3.45238	1	.	.	1	0
INDEL	D16_PLUS	GRCh37_HG002_GIABv4.1_CNVsandSVs.bed.gz	PASS	*	QUAL	*	0.052632	0.005348	0	0.009709	0	0	72792070		0	19	.	.	12	5		2.4	1	.	.	1	0			18	.	.	11	5		2.2	187	.	.	145	42		3.45238	1	.	.	1	0
INDEL	D16_PLUS	GRCh37_HG002_GIABv4.1_comphetindel10bp_slop50..bed.gz	ALL	*	QUAL	*	0.790869	0.808599	0	0.799636	0	2	5013486		0	679	.	.	12	4		3	537	.	.	6	2		3	142	.	.	6	2		3	721	.	.	718	3		239.333	583	.	.	581	2
INDEL	D16_PLUS	GRCh37_HG002_GIABv4.1_comphetindel10bp_slop50..bed.gz	PASS	*	QUAL	*	0.790869	0.808599	0	0.799636	0	2	5013486		0	679	.	.	12	4		3	537	.	.	6	2		3	142	.	.	6	2		3	721	.	.	718	3		239.333	583	.	.	581	2
INDEL	D16_PLUS	GRCh37_HG002_GIABv4.1_comphetsnp10bp_slop50.bed.gz	ALL	*	QUAL	*	1	1	0	1	0	0	1362056		0	1	.	.	1	0			1	.	.	1	0			0	.	.	0	0			1	.	.	1	0			1	.	.	1	0
INDEL	D16_PLUS	GRCh37_HG002_GIABv4.1_comphetsnp10bp_slop50.bed.gz	PASS	*	QUAL	*	1	1	0	1	0	0	1362056		0	1	.	.	1	0			1	.	.	1	0			0	.	.	0	0			1	.	.	1	0			1	.	.	1	0
INDEL	D16_PLUS	GRCh37_HG002_GIABv4.1_complexandSVs.bed.gz	ALL	*	QUAL	*	0.721893	0.691556	0	0.706399	0	2	94281807		0	1014	.	.	254	96		2.64583	732	.	.	155	48		3.22917	282	.	.	99	48		2.0625	1125	.	.	1026	99		10.3636	778	.	.	730	48
INDEL	D16_PLUS	GRCh37_HG002_GIABv4.1_complexandSVs.bed.gz	PASS	*	QUAL	*	0.721893	0.691556	0	0.706399	0	2	94281807		0	1014	.	.	254	96		2.64583	732	.	.	155	48		3.22917	282	.	.	99	48		2.0625	1125	.	.	1026	99		10.3636	778	.	.	730	48
INDEL	D16_PLUS	GRCh37_HG002_GIABv4.1_complexandSVs_alldifficultregions.bed.gz	ALL	*	QUAL	*	0.606387	0.834641	0	0.702437	0	5	608742217		0	5010	.	.	2516	1830		1.37486	3038	.	.	1583	926		1.7095	1972	.	.	933	904		1.03208	3695	.	.	2603	1092		2.3837	3084	.	.	2158	926
INDEL	D16_PLUS	GRCh37_HG002_GIABv4.1_complexandSVs_alldifficultregions.bed.gz	PASS	*	QUAL	*	0.606387	0.834641	0	0.702437	0	5	608742217		0	5010	.	.	2516	1830		1.37486	3038	.	.	1583	926		1.7095	1972	.	.	933	904		1.03208	3695	.	.	2603	1092		2.3837	3084	.	.	2158	926
INDEL	D16_PLUS	GRCh37_HG002_GIABv4.1_complexindel10bp_slop50.bed.gz	ALL	*	QUAL	*	0.681818	0.895522	0	0.774194	0	0	1597696		0	88	.	.	58	28		2.07143	60	.	.	44	16		2.75	28	.	.	14	12		1.16667	67	.	.	47	20		2.35	60	.	.	44	16
INDEL	D16_PLUS	GRCh37_HG002_GIABv4.1_complexindel10bp_slop50.bed.gz	PASS	*	QUAL	*	0.681818	0.895522	0	0.774194	0	0	1597696		0	88	.	.	58	28		2.07143	60	.	.	44	16		2.75	28	.	.	14	12		1.16667	67	.	.	47	20		2.35	60	.	.	44	16
INDEL	D16_PLUS	GRCh37_HG002_GIABv4.1_inversions_slop25percent.bed.gz	ALL	*	QUAL	*	0	0	0		0	0	989091		0	0	.	.	0	0			0	.	.	0	0			0	.	.	0	0			1	.	.	1	0			0	.	.	0	0
INDEL	D16_PLUS	GRCh37_HG002_GIABv4.1_inversions_slop25percent.bed.gz	PASS	*	QUAL	*	0	0	0		0	0	989091		0	0	.	.	0	0			0	.	.	0	0			0	.	.	0	0			1	.	.	1	0			0	.	.	0	0
INDEL	D16_PLUS	GRCh37_HG002_GIABv4.1_notin_complexandSVs_alldifficultregions.bed.gz	ALL	*	QUAL	*	0.897586	0.988506	0	0.940855	0	0	2249921353		0	1533	.	.	1124	409		2.74817	1376	.	.	1025	351		2.92023	157	.	.	99	58		1.7069	1392	.	.	1037	355		2.92113	1376	.	.	1025	351
INDEL	D16_PLUS	GRCh37_HG002_GIABv4.1_notin_complexandSVs_alldifficultregions.bed.gz	PASS	*	QUAL	*	0.897586	0.988506	0	0.940855	0	0	2249921353		0	1533	.	.	1124	409		2.74817	1376	.	.	1025	351		2.92023	157	.	.	99	58		1.7069	1392	.	.	1037	355		2.92113	1376	.	.	1025	351
INDEL	D16_PLUS	GRCh37_HG002_GIABv4.1_othercomplexwithin10bp_slop50.bed.gz	ALL	*	QUAL	*	0.556098	0.890625	0	0.684685	0	0	4615329		0	205	.	.	156	48		3.25	114	.	.	87	27		3.22222	91	.	.	69	21		3.28571	128	.	.	97	31		3.12903	114	.	.	87	27
INDEL	D16_PLUS	GRCh37_HG002_GIABv4.1_othercomplexwithin10bp_slop50.bed.gz	PASS	*	QUAL	*	0.556098	0.890625	0	0.684685	0	0	4615329		0	205	.	.	156	48		3.25	114	.	.	87	27		3.22222	91	.	.	69	21		3.28571	128	.	.	97	31		3.12903	114	.	.	87	27
INDEL	D16_PLUS	GRCh37_HG002_GIABv4.1_snpswithin10bp_slop50.bed.gz	ALL	*	QUAL	*	0.526316	0.869565	0	0.655738	0	0	9216243		0	38	.	.	24	12		2	20	.	.	16	3		5.33333	18	.	.	8	9		0.888889	23	.	.	19	4		4.75	20	.	.	17	3
INDEL	D16_PLUS	GRCh37_HG002_GIABv4.1_snpswithin10bp_slop50.bed.gz	PASS	*	QUAL	*	0.526316	0.869565	0	0.655738	0	0	9216243		0	38	.	.	24	12		2	20	.	.	16	3		5.33333	18	.	.	8	9		0.888889	23	.	.	19	4		4.75	20	.	.	17	3
INDEL	D16_PLUS	GRCh37_HG002_HG003_HG004_allsvs.bed.gz	ALL	*	QUAL	*	0.001587	0.333333	0	0.00316	0	0	180827129		0	630	.	.	337	244		1.38115	1	.	.	1	0			629	.	.	336	244		1.37705	3	.	.	2	1		2	1	.	.	1	0
INDEL	D16_PLUS	GRCh37_HG002_HG003_HG004_allsvs.bed.gz	PASS	*	QUAL	*	0.001587	0.333333	0	0.00316	0	0	180827129		0	630	.	.	337	244		1.38115	1	.	.	1	0			629	.	.	336	244		1.37705	3	.	.	2	1		2	1	.	.	1	0
INDEL	D16_PLUS	GRCh37_HG002_Tier1plusTier2_v0.6.1.bed.gz	ALL	*	QUAL	*	0	0	0		0	0	32344219		0	18	.	.	11	5		2.2	0	.	.	0	0			18	.	.	11	5		2.2	170	.	.	132	38		3.47368	0	.	.	0	0
INDEL	D16_PLUS	GRCh37_HG002_Tier1plusTier2_v0.6.1.bed.gz	PASS	*	QUAL	*	0	0	0		0	0	32344219		0	18	.	.	11	5		2.2	0	.	.	0	0			18	.	.	11	5		2.2	170	.	.	132	38		3.47368	0	.	.	0	0
INDEL	D16_PLUS	GRCh37_HG002_expanded_150_Tier1plusTier2_v0.6.1.bed.gz	ALL	*	QUAL	*	0.052632	0.005587	0	0.010101	0	0	47526690		0	19	.	.	12	5		2.4	1	.	.	1	0			18	.	.	11	5		2.2	179	.	.	139	40		3.475	1	.	.	1	0
INDEL	D16_PLUS	GRCh37_HG002_expanded_150_Tier1plusTier2_v0.6.1.bed.gz	PASS	*	QUAL	*	0.052632	0.005587	0	0.010101	0	0	47526690		0	19	.	.	12	5		2.4	1	.	.	1	0			18	.	.	11	5		2.2	179	.	.	139	40		3.475	1	.	.	1	0
INDEL	D16_PLUS	GRCh37_HG003_GIABv3.3.2_comphetindel10bp_slop50.bed.gz	ALL	*	QUAL	*	0.81338	0.768987	0	0.790561	0	2	4237572		0	568	.	.	77	169		0.455621	462	.	.	57	111		0.513514	106	.	.	20	58		0.344828	632	.	.	495	137		3.61314	486	.	.	375	111
INDEL	D16_PLUS	GRCh37_HG003_GIABv3.3.2_comphetindel10bp_slop50.bed.gz	PASS	*	QUAL	*	0.81338	0.768987	0	0.790561	0	2	4237572		0	568	.	.	77	169		0.455621	462	.	.	57	111		0.513514	106	.	.	20	58		0.344828	632	.	.	495	137		3.61314	486	.	.	375	111
INDEL	D16_PLUS	GRCh37_HG003_GIABv3.3.2_comphetsnp10bp_slop50.bed.gz	ALL	*	QUAL	*	1	0.5	0	0.666667	0	0	1147495		0	1	.	.	1	0			1	.	.	1	0			0	.	.	0	0			2	.	.	2	0			1	.	.	1	0
INDEL	D16_PLUS	GRCh37_HG003_GIABv3.3.2_comphetsnp10bp_slop50.bed.gz	PASS	*	QUAL	*	1	0.5	0	0.666667	0	0	1147495		0	1	.	.	1	0			1	.	.	1	0			0	.	.	0	0			2	.	.	2	0			1	.	.	1	0
INDEL	D16_PLUS	GRCh37_HG003_GIABv3.3.2_complexandSVs.bed.gz	ALL	*	QUAL	*	0.415361	0.774825	0	0.540809	0	2	195496844		0	1276	.	.	462	442		1.04525	530	.	.	100	135		0.740741	746	.	.	362	307		1.17915	715	.	.	547	168		3.25595	554	.	.	419	135
INDEL	D16_PLUS	GRCh37_HG003_GIABv3.3.2_complexandSVs.bed.gz	PASS	*	QUAL	*	0.415361	0.774825	0	0.540809	0	2	195496844		0	1276	.	.	462	442		1.04525	530	.	.	100	135		0.740741	746	.	.	362	307		1.17915	715	.	.	547	168		3.25595	554	.	.	419	135
INDEL	D16_PLUS	GRCh37_HG003_GIABv3.3.2_complexandSVs_alldifficultregions.bed.gz	ALL	*	QUAL	*	0.588166	0.83508	0	0.690205	0	5	687993343		0	5070	.	.	2547	1859		1.37009	2982	.	.	1539	914		1.68381	2088	.	.	1008	945		1.06667	3626	.	.	2548	1078		2.36364	3028	.	.	2114	914
INDEL	D16_PLUS	GRCh37_HG003_GIABv3.3.2_complexandSVs_alldifficultregions.bed.gz	PASS	*	QUAL	*	0.588166	0.83508	0	0.690205	0	5	687993343		0	5070	.	.	2547	1859		1.37009	2982	.	.	1539	914		1.68381	2088	.	.	1008	945		1.06667	3626	.	.	2548	1078		2.36364	3028	.	.	2114	914
INDEL	D16_PLUS	GRCh37_HG003_GIABv3.3.2_complexindel10bp_slop50.bed.gz	ALL	*	QUAL	*	0.875	0.803279	0	0.837607	0	0	1525997		0	56	.	.	33	22		1.5	49	.	.	30	18		1.66667	7	.	.	3	4		0.75	61	.	.	38	23		1.65217	49	.	.	31	18
INDEL	D16_PLUS	GRCh37_HG003_GIABv3.3.2_complexindel10bp_slop50.bed.gz	PASS	*	QUAL	*	0.875	0.803279	0	0.837607	0	0	1525997		0	56	.	.	33	22		1.5	49	.	.	30	18		1.66667	7	.	.	3	4		0.75	61	.	.	38	23		1.65217	49	.	.	31	18
INDEL	D16_PLUS	GRCh37_HG003_GIABv3.3.2_notin_complexandSVs_alldifficultregions.bed.gz	ALL	*	QUAL	*	0.989655	0.978187	0	0.983888	0	0	2170670227		0	1450	.	.	1080	370		2.91892	1435	.	.	1070	365		2.93151	15	.	.	10	5		2	1467	.	.	1096	371		2.95418	1435	.	.	1070	365
INDEL	D16_PLUS	GRCh37_HG003_GIABv3.3.2_notin_complexandSVs_alldifficultregions.bed.gz	PASS	*	QUAL	*	0.989655	0.978187	0	0.983888	0	0	2170670227		0	1450	.	.	1080	370		2.91892	1435	.	.	1070	365		2.93151	15	.	.	10	5		2	1467	.	.	1096	371		2.95418	1435	.	.	1070	365
INDEL	D16_PLUS	GRCh37_HG003_GIABv3.3.2_snpswithin10bp_slop50.bed.gz	ALL	*	QUAL	*	0.833333	0.952381	0	0.888889	0	0	7836867		0	24	.	.	16	7		2.28571	20	.	.	13	6		2.16667	4	.	.	3	1		3	21	.	.	14	7		2	20	.	.	14	6
INDEL	D16_PLUS	GRCh37_HG003_GIABv3.3.2_snpswithin10bp_slop50.bed.gz	PASS	*	QUAL	*	0.833333	0.952381	0	0.888889	0	0	7836867		0	24	.	.	16	7		2.28571	20	.	.	13	6		2.16667	4	.	.	3	1		3	21	.	.	14	7		2	20	.	.	14	6
INDEL	D16_PLUS	GRCh37_HG004_GIABv3.3.2_comphetindel10bp_slop50.bed.gz	ALL	*	QUAL	*	0.821869	0.747678	0	0.78302	0	2	4341125		0	567	.	.	98	180		0.544444	466	.	.	77	131		0.587786	101	.	.	21	49		0.428571	646	.	.	486	160		3.0375	483	.	.	352	131
INDEL	D16_PLUS	GRCh37_HG004_GIABv3.3.2_comphetindel10bp_slop50.bed.gz	PASS	*	QUAL	*	0.821869	0.747678	0	0.78302	0	2	4341125		0	567	.	.	98	180		0.544444	466	.	.	77	131		0.587786	101	.	.	21	49		0.428571	646	.	.	486	160		3.0375	483	.	.	352	131
INDEL	D16_PLUS	GRCh37_HG004_GIABv3.3.2_comphetsnp10bp_slop50.bed.gz	ALL	*	QUAL	*	0	0	0		0	0	1026102		0	0	.	.	0	0			0	.	.	0	0			0	.	.	0	0			2	.	.	2	0			0	.	.	0	0
INDEL	D16_PLUS	GRCh37_HG004_GIABv3.3.2_comphetsnp10bp_slop50.bed.gz	PASS	*	QUAL	*	0	0	0		0	0	1026102		0	0	.	.	0	0			0	.	.	0	0			0	.	.	0	0			2	.	.	2	0			0	.	.	0	0
INDEL	D16_PLUS	GRCh37_HG004_GIABv3.3.2_complexandSVs.bed.gz	ALL	*	QUAL	*	0.415625	0.752394	0	0.53546	0	2	195546247		0	1280	.	.	476	457		1.04158	532	.	.	113	154		0.733766	748	.	.	363	303		1.19802	731	.	.	542	189		2.86772	550	.	.	396	154
INDEL	D16_PLUS	GRCh37_HG004_GIABv3.3.2_complexandSVs.bed.gz	PASS	*	QUAL	*	0.415625	0.752394	0	0.53546	0	2	195546247		0	1280	.	.	476	457		1.04158	532	.	.	113	154		0.733766	748	.	.	363	303		1.19802	731	.	.	542	189		2.86772	550	.	.	396	154
INDEL	D16_PLUS	GRCh37_HG004_GIABv3.3.2_complexandSVs_alldifficultregions.bed.gz	ALL	*	QUAL	*	0.587515	0.834024	0	0.689396	0	5	687966242		0	5062	.	.	2540	1858		1.36706	2974	.	.	1532	913		1.67798	2088	.	.	1008	945		1.06667	3621	.	.	2543	1078		2.359	3020	.	.	2107	913
INDEL	D16_PLUS	GRCh37_HG004_GIABv3.3.2_complexandSVs_alldifficultregions.bed.gz	PASS	*	QUAL	*	0.587515	0.834024	0	0.689396	0	5	687966242		0	5062	.	.	2540	1858		1.36706	2974	.	.	1532	913		1.67798	2088	.	.	1008	945		1.06667	3621	.	.	2543	1078		2.359	3020	.	.	2107	913
INDEL	D16_PLUS	GRCh37_HG004_GIABv3.3.2_complexindel10bp_slop50.bed.gz	ALL	*	QUAL	*	0.765625	0.806452	0	0.785508	0	0	1549271		0	64	.	.	29	29		1	49	.	.	24	20		1.2	15	.	.	5	9		0.555556	62	.	.	38	24		1.58333	50	.	.	30	20
INDEL	D16_PLUS	GRCh37_HG004_GIABv3.3.2_complexindel10bp_slop50.bed.gz	PASS	*	QUAL	*	0.765625	0.806452	0	0.785508	0	0	1549271		0	64	.	.	29	29		1	49	.	.	24	20		1.2	15	.	.	5	9		0.555556	62	.	.	38	24		1.58333	50	.	.	30	20
INDEL	D16_PLUS	GRCh37_HG004_GIABv3.3.2_notin_complexandSVs_alldifficultregions.bed.gz	ALL	*	QUAL	*	0.989698	0.979606	0	0.984626	0	0	2170697328		0	1456	.	.	1086	370		2.93514	1441	.	.	1076	365		2.94795	15	.	.	10	5		2	1471	.	.	1101	370		2.97568	1441	.	.	1076	365
INDEL	D16_PLUS	GRCh37_HG004_GIABv3.3.2_notin_complexandSVs_alldifficultregions.bed.gz	PASS	*	QUAL	*	0.989698	0.979606	0	0.984626	0	0	2170697328		0	1456	.	.	1086	370		2.93514	1441	.	.	1076	365		2.94795	15	.	.	10	5		2	1471	.	.	1101	370		2.97568	1441	.	.	1076	365
INDEL	D16_PLUS	GRCh37_HG004_GIABv3.3.2_snpswithin10bp_slop50.bed.gz	ALL	*	QUAL	*	0.8	0.727273	0	0.761905	0	0	7880792		0	20	.	.	12	4		3	16	.	.	11	3		3.66667	4	.	.	1	1		1	22	.	.	18	4		4.5	16	.	.	13	3
INDEL	D16_PLUS	GRCh37_HG004_GIABv3.3.2_snpswithin10bp_slop50.bed.gz	PASS	*	QUAL	*	0.8	0.727273	0	0.761905	0	0	7880792		0	20	.	.	12	4		3	16	.	.	11	3		3.66667	4	.	.	1	1		1	22	.	.	18	4		4.5	16	.	.	13	3
INDEL	D16_PLUS	GRCh37_HG005_GIABv3.3.2_comphetindel10bp_slop50.bed.gz	ALL	*	QUAL	*	0.731569	0.808081	0	0.767924	0	0	2868448		0	529	.	.	115	184		0.625	387	.	.	89	112		0.794643	142	.	.	26	72		0.361111	495	.	.	363	132		2.75	400	.	.	288	112
INDEL	D16_PLUS	GRCh37_HG005_GIABv3.3.2_comphetindel10bp_slop50.bed.gz	PASS	*	QUAL	*	0.731569	0.808081	0	0.767924	0	0	2868448		0	529	.	.	115	184		0.625	387	.	.	89	112		0.794643	142	.	.	26	72		0.361111	495	.	.	363	132		2.75	400	.	.	288	112
INDEL	D16_PLUS	GRCh37_HG005_GIABv3.3.2_comphetsnp10bp_slop50.bed.gz	ALL	*	QUAL	*	0	0	0		0	0	539000		0	0	.	.	0	0			0	.	.	0	0			0	.	.	0	0			1	.	.	1	0			0	.	.	0	0
INDEL	D16_PLUS	GRCh37_HG005_GIABv3.3.2_comphetsnp10bp_slop50.bed.gz	PASS	*	QUAL	*	0	0	0		0	0	539000		0	0	.	.	0	0			0	.	.	0	0			0	.	.	0	0			1	.	.	1	0			0	.	.	0	0
INDEL	D16_PLUS	GRCh37_HG005_GIABv3.3.2_complexandSVs.bed.gz	ALL	*	QUAL	*	0.576577	0.795764	0	0.668666	0	0	124451135		0	888	.	.	325	312		1.04167	512	.	.	178	140		1.27143	376	.	.	147	172		0.854651	661	.	.	488	173		2.82081	526	.	.	386	140
INDEL	D16_PLUS	GRCh37_HG005_GIABv3.3.2_complexandSVs.bed.gz	PASS	*	QUAL	*	0.576577	0.795764	0	0.668666	0	0	124451135		0	888	.	.	325	312		1.04167	512	.	.	178	140		1.27143	376	.	.	147	172		0.854651	661	.	.	488	173		2.82081	526	.	.	386	140
INDEL	D16_PLUS	GRCh37_HG005_GIABv3.3.2_complexandSVs_alldifficultregions.bed.gz	ALL	*	QUAL	*	0.600281	0.835809	0	0.698731	0	5	643599555		0	4986	.	.	2497	1825		1.36822	2993	.	.	1552	912		1.70175	1993	.	.	945	913		1.03505	3636	.	.	2561	1075		2.38233	3039	.	.	2127	912
INDEL	D16_PLUS	GRCh37_HG005_GIABv3.3.2_complexandSVs_alldifficultregions.bed.gz	PASS	*	QUAL	*	0.600281	0.835809	0	0.698731	0	5	643599555		0	4986	.	.	2497	1825		1.36822	2993	.	.	1552	912		1.70175	1993	.	.	945	913		1.03505	3636	.	.	2561	1075		2.38233	3039	.	.	2127	912
INDEL	D16_PLUS	GRCh37_HG005_GIABv3.3.2_complexindel10bp_slop50.bed.gz	ALL	*	QUAL	*	0.820513	0.825	0	0.82275	0	0	1278406		0	39	.	.	20	17		1.17647	32	.	.	17	13		1.30769	7	.	.	3	4		0.75	40	.	.	25	15		1.66667	33	.	.	20	13
INDEL	D16_PLUS	GRCh37_HG005_GIABv3.3.2_complexindel10bp_slop50.bed.gz	PASS	*	QUAL	*	0.820513	0.825	0	0.82275	0	0	1278406		0	39	.	.	20	17		1.17647	32	.	.	17	13		1.30769	7	.	.	3	4		0.75	40	.	.	25	15		1.66667	33	.	.	20	13
INDEL	D16_PLUS	GRCh37_HG005_GIABv3.3.2_notin_complexandSVs_alldifficultregions.bed.gz	ALL	*	QUAL	*	0.915003	0.977304	0	0.945128	0	0	2215064015		0	1553	.	.	1140	413		2.76029	1421	.	.	1055	366		2.88251	132	.	.	85	47		1.80851	1454	.	.	1081	373		2.89812	1421	.	.	1055	366
INDEL	D16_PLUS	GRCh37_HG005_GIABv3.3.2_notin_complexandSVs_alldifficultregions.bed.gz	PASS	*	QUAL	*	0.915003	0.977304	0	0.945128	0	0	2215064015		0	1553	.	.	1140	413		2.76029	1421	.	.	1055	366		2.88251	132	.	.	85	47		1.80851	1454	.	.	1081	373		2.89812	1421	.	.	1055	366
INDEL	D16_PLUS	GRCh37_HG005_GIABv3.3.2_snpswithin10bp_slop50.bed.gz	ALL	*	QUAL	*	0.608696	0.933333	0	0.736842	0	0	7640038		0	23	.	.	11	10		1.1	14	.	.	9	4		2.25	9	.	.	2	6		0.333333	15	.	.	10	5		2	14	.	.	10	4
INDEL	D16_PLUS	GRCh37_HG005_GIABv3.3.2_snpswithin10bp_slop50.bed.gz	PASS	*	QUAL	*	0.608696	0.933333	0	0.736842	0	0	7640038		0	23	.	.	11	10		1.1	14	.	.	9	4		2.25	9	.	.	2	6		0.333333	15	.	.	10	5		2	14	.	.	10	4
INDEL	D16_PLUS	GRCh37_HG005_HG006_HG007_MetaSV_allsvs.bed.gz	ALL	*	QUAL	*	0.28254	0.712	0	0.404545	0	0	112675878		0	315	.	.	183	108		1.69444	89	.	.	65	13		5	226	.	.	118	95		1.24211	125	.	.	102	23		4.43478	89	.	.	76	13
INDEL	D16_PLUS	GRCh37_HG005_HG006_HG007_MetaSV_allsvs.bed.gz	PASS	*	QUAL	*	0.28254	0.712	0	0.404545	0	0	112675878		0	315	.	.	183	108		1.69444	89	.	.	65	13		5	226	.	.	118	95		1.24211	125	.	.	102	23		4.43478	89	.	.	76	13
INDEL	D16_PLUS	GRCh37_L1H_gt500.bed.gz	ALL	*	QUAL	*	0	0	0		0	0	2860263		0	2	.	.	0	2		0	0	.	.	0	0			2	.	.	0	2		0	0	.	.	0	0			0	.	.	0	0
INDEL	D16_PLUS	GRCh37_L1H_gt500.bed.gz	PASS	*	QUAL	*	0	0	0		0	0	2860263		0	2	.	.	0	2		0	0	.	.	0	0			2	.	.	0	2		0	0	.	.	0	0			0	.	.	0	0
INDEL	D16_PLUS	GRCh37_MHC.bed.gz	ALL	*	QUAL	*	0	0	0		0	0	4970557		0	34	.	.	23	6		3.83333	0	.	.	0	0			34	.	.	23	6		3.83333	0	.	.	0	0			0	.	.	0	0
INDEL	D16_PLUS	GRCh37_MHC.bed.gz	PASS	*	QUAL	*	0	0	0		0	0	4970557		0	34	.	.	23	6		3.83333	0	.	.	0	0			34	.	.	23	6		3.83333	0	.	.	0	0			0	.	.	0	0
INDEL	D16_PLUS	GRCh37_SimpleRepeat_diTR_11to50_slop5.bed.gz	ALL	*	QUAL	*	0.656526	0.823671	0	0.730662	0	0	13992844		0	1019	.	.	438	378		1.15873	669	.	.	291	210		1.38571	350	.	.	147	168		0.875	828	.	.	572	256		2.23438	682	.	.	472	210
INDEL	D16_PLUS	GRCh37_SimpleRepeat_diTR_11to50_slop5.bed.gz	PASS	*	QUAL	*	0.656526	0.823671	0	0.730662	0	0	13992844		0	1019	.	.	438	378		1.15873	669	.	.	291	210		1.38571	350	.	.	147	168		0.875	828	.	.	572	256		2.23438	682	.	.	472	210
INDEL	D16_PLUS	GRCh37_SimpleRepeat_diTR_51to200_slop5.bed.gz	ALL	*	QUAL	*	0.562753	0.591078	0	0.576568	0	0	310192		0	247	.	.	43	108		0.398148	139	.	.	25	42		0.595238	108	.	.	18	66		0.272727	269	.	.	209	60		3.48333	159	.	.	117	42
INDEL	D16_PLUS	GRCh37_SimpleRepeat_diTR_51to200_slop5.bed.gz	PASS	*	QUAL	*	0.562753	0.591078	0	0.576568	0	0	310192		0	247	.	.	43	108		0.398148	139	.	.	25	42		0.595238	108	.	.	18	66		0.272727	269	.	.	209	60		3.48333	159	.	.	117	42
INDEL	D16_PLUS	GRCh37_SimpleRepeat_diTR_gt200_slop5.bed.gz	ALL	*	QUAL	*	0	0	0		0	0	1117		0	0	.	.	0	0			0	.	.	0	0			0	.	.	0	0			0	.	.	0	0			0	.	.	0	0
INDEL	D16_PLUS	GRCh37_SimpleRepeat_diTR_gt200_slop5.bed.gz	PASS	*	QUAL	*	0	0	0		0	0	1117		0	0	.	.	0	0			0	.	.	0	0			0	.	.	0	0			0	.	.	0	0			0	.	.	0	0
INDEL	D16_PLUS	GRCh37_SimpleRepeat_homopolymer_4to6_slop5.bed.gz	ALL	*	QUAL	*	0.6904	0.909806	0	0.785061	0	2	773644630		0	2500	.	.	1492	797		1.87202	1726	.	.	1076	470		2.28936	774	.	.	416	327		1.27217	1907	.	.	1385	522		2.65326	1735	.	.	1265	470
INDEL	D16_PLUS	GRCh37_SimpleRepeat_homopolymer_4to6_slop5.bed.gz	PASS	*	QUAL	*	0.6904	0.909806	0	0.785061	0	2	773644630		0	2500	.	.	1492	797		1.87202	1726	.	.	1076	470		2.28936	774	.	.	416	327		1.27217	1907	.	.	1385	522		2.65326	1735	.	.	1265	470
INDEL	D16_PLUS	GRCh37_SimpleRepeat_homopolymer_7to11_slop5.bed.gz	ALL	*	QUAL	*	0.689024	0.904	0	0.782007	0	1	49418672		0	164	.	.	102	52		1.96154	113	.	.	74	31		2.3871	51	.	.	28	21		1.33333	125	.	.	91	34		2.67647	113	.	.	82	31
INDEL	D16_PLUS	GRCh37_SimpleRepeat_homopolymer_7to11_slop5.bed.gz	PASS	*	QUAL	*	0.689024	0.904	0	0.782007	0	1	49418672		0	164	.	.	102	52		1.96154	113	.	.	74	31		2.3871	51	.	.	28	21		1.33333	125	.	.	91	34		2.67647	113	.	.	82	31
INDEL	D16_PLUS	GRCh37_SimpleRepeat_homopolymer_gt11_slop5.bed.gz	ALL	*	QUAL	*	0.79021	0.724359	0	0.755853	0	0	18298592		0	143	.	.	39	100		0.39	113	.	.	24	86		0.27907	30	.	.	15	14		1.07143	156	.	.	45	111		0.405405	113	.	.	27	86
INDEL	D16_PLUS	GRCh37_SimpleRepeat_homopolymer_gt11_slop5.bed.gz	PASS	*	QUAL	*	0.79021	0.724359	0	0.755853	0	0	18298592		0	143	.	.	39	100		0.39	113	.	.	24	86		0.27907	30	.	.	15	14		1.07143	156	.	.	45	111		0.405405	113	.	.	27	86
INDEL	D16_PLUS	GRCh37_SimpleRepeat_imperfecthomopolgt10_slop5.bed.gz	ALL	*	QUAL	*	0.846645	0.782991	0	0.813575	0	3	44319497		0	313	.	.	124	138		0.898551	265	.	.	98	121		0.809917	48	.	.	26	17		1.52941	341	.	.	189	152		1.24342	267	.	.	146	121
INDEL	D16_PLUS	GRCh37_SimpleRepeat_imperfecthomopolgt10_slop5.bed.gz	PASS	*	QUAL	*	0.846645	0.782991	0	0.813575	0	3	44319497		0	313	.	.	124	138		0.898551	265	.	.	98	121		0.809917	48	.	.	26	17		1.52941	341	.	.	189	152		1.24342	267	.	.	146	121
INDEL	D16_PLUS	GRCh37_SimpleRepeat_quadTR_20to50_slop5.bed.gz	ALL	*	QUAL	*	0.641682	0.895939	0	0.747789	0	0	4241491		0	547	.	.	199	200		0.995	351	.	.	136	93		1.46237	196	.	.	63	107		0.588785	394	.	.	291	103		2.82524	353	.	.	260	93
INDEL	D16_PLUS	GRCh37_SimpleRepeat_quadTR_20to50_slop5.bed.gz	PASS	*	QUAL	*	0.641682	0.895939	0	0.747789	0	0	4241491		0	547	.	.	199	200		0.995	351	.	.	136	93		1.46237	196	.	.	63	107		0.588785	394	.	.	291	103		2.82524	353	.	.	260	93
INDEL	D16_PLUS	GRCh37_SimpleRepeat_quadTR_51to200_slop5.bed.gz	ALL	*	QUAL	*	0.620462	0.764706	0	0.685074	0	2	642774		0	303	.	.	93	88		1.05682	188	.	.	63	33		1.90909	115	.	.	30	55		0.545455	255	.	.	215	40		5.375	195	.	.	162	33
INDEL	D16_PLUS	GRCh37_SimpleRepeat_quadTR_51to200_slop5.bed.gz	PASS	*	QUAL	*	0.620462	0.764706	0	0.685074	0	2	642774		0	303	.	.	93	88		1.05682	188	.	.	63	33		1.90909	115	.	.	30	55		0.545455	255	.	.	215	40		5.375	195	.	.	162	33
INDEL	D16_PLUS	GRCh37_SimpleRepeat_quadTR_gt200_slop5.bed.gz	ALL	*	QUAL	*	0	0	0		0	0	2145		0	0	.	.	0	0			0	.	.	0	0			0	.	.	0	0			0	.	.	0	0			0	.	.	0	0
INDEL	D16_PLUS	GRCh37_SimpleRepeat_quadTR_gt200_slop5.bed.gz	PASS	*	QUAL	*	0	0	0		0	0	2145		0	0	.	.	0	0			0	.	.	0	0			0	.	.	0	0			0	.	.	0	0			0	.	.	0	0
INDEL	D16_PLUS	GRCh37_SimpleRepeat_triTR_15to50_slop5.bed.gz	ALL	*	QUAL	*	0.663866	0.920455	0	0.771382	0	0	2993568		0	119	.	.	47	46		1.02174	79	.	.	32	24		1.33333	40	.	.	15	22		0.681818	88	.	.	60	28		2.14286	81	.	.	57	24
INDEL	D16_PLUS	GRCh37_SimpleRepeat_triTR_15to50_slop5.bed.gz	PASS	*	QUAL	*	0.663866	0.920455	0	0.771382	0	0	2993568		0	119	.	.	47	46		1.02174	79	.	.	32	24		1.33333	40	.	.	15	22		0.681818	88	.	.	60	28		2.14286	81	.	.	57	24
INDEL	D16_PLUS	GRCh37_SimpleRepeat_triTR_51to200_slop5.bed.gz	ALL	*	QUAL	*	0.833333	0.7	0	0.76087	0	0	56876		0	24	.	.	5	11		0.454545	20	.	.	5	7		0.714286	4	.	.	0	4		0	30	.	.	22	8		2.75	21	.	.	14	7
INDEL	D16_PLUS	GRCh37_SimpleRepeat_triTR_51to200_slop5.bed.gz	PASS	*	QUAL	*	0.833333	0.7	0	0.76087	0	0	56876		0	24	.	.	5	11		0.454545	20	.	.	5	7		0.714286	4	.	.	0	4		0	30	.	.	22	8		2.75	21	.	.	14	7
INDEL	D16_PLUS	GRCh37_SimpleRepeat_triTR_gt200_slop5.bed.gz	ALL	*	QUAL	*	0	0	0		0	0	1270		0	0	.	.	0	0			0	.	.	0	0			0	.	.	0	0			0	.	.	0	0			0	.	.	0	0
INDEL	D16_PLUS	GRCh37_SimpleRepeat_triTR_gt200_slop5.bed.gz	PASS	*	QUAL	*	0	0	0		0	0	1270		0	0	.	.	0	0			0	.	.	0	0			0	.	.	0	0			0	.	.	0	0			0	.	.	0	0
INDEL	D16_PLUS	GRCh37_VDJ.bed.gz	ALL	*	QUAL	*	0	0	0		0	0	3232644		0	0	.	.	0	0			0	.	.	0	0			0	.	.	0	0			0	.	.	0	0			0	.	.	0	0
INDEL	D16_PLUS	GRCh37_VDJ.bed.gz	PASS	*	QUAL	*	0	0	0		0	0	3232644		0	0	.	.	0	0			0	.	.	0	0			0	.	.	0	0			0	.	.	0	0			0	.	.	0	0
INDEL	D16_PLUS	GRCh37_allOtherDifficultregions.bed.gz	ALL	*	QUAL	*	0.03125	0.214286	0	0.054545	0	0	87457214		0	96	.	.	61	29		2.10345	3	.	.	2	1		2	93	.	.	59	28		2.10714	14	.	.	9	5		1.8	3	.	.	2	1
INDEL	D16_PLUS	GRCh37_allOtherDifficultregions.bed.gz	PASS	*	QUAL	*	0.03125	0.214286	0	0.054545	0	0	87457214		0	96	.	.	61	29		2.10345	3	.	.	2	1		2	93	.	.	59	28		2.10714	14	.	.	9	5		1.8	3	.	.	2	1
INDEL	D16_PLUS	GRCh37_alldifficultregions.bed.gz	ALL	*	QUAL	*	0.600163	0.834077	0	0.698045	0	5	572112365		0	4907	.	.	2439	1804		1.352	2945	.	.	1513	903		1.67553	1962	.	.	926	901		1.02775	3586	.	.	2521	1065		2.36714	2991	.	.	2088	903
INDEL	D16_PLUS	GRCh37_alldifficultregions.bed.gz	PASS	*	QUAL	*	0.600163	0.834077	0	0.698045	0	5	572112365		0	4907	.	.	2439	1804		1.352	2945	.	.	1513	903		1.67553	1962	.	.	926	901		1.02775	3586	.	.	2521	1065		2.36714	2991	.	.	2088	903
INDEL	D16_PLUS	GRCh37_alllowmapandsegdupregions.bed.gz	ALL	*	QUAL	*	0.237354	0.642105	0	0.346591	0	0	236134445		0	257	.	.	158	80		1.975	61	.	.	42	12		3.5	196	.	.	116	68		1.70588	95	.	.	72	23		3.13043	61	.	.	49	12
INDEL	D16_PLUS	GRCh37_alllowmapandsegdupregions.bed.gz	PASS	*	QUAL	*	0.237354	0.642105	0	0.346591	0	0	236134445		0	257	.	.	158	80		1.975	61	.	.	42	12		3.5	196	.	.	116	68		1.70588	95	.	.	72	23		3.13043	61	.	.	49	12
INDEL	D16_PLUS	GRCh37_chainSelf.bed.gz	ALL	*	QUAL	*	0.194286	0.857143	0	0.31677	0	0	187410623		0	175	.	.	98	63		1.55556	34	.	.	25	7		3.57143	141	.	.	73	56		1.30357	42	.	.	34	8		4.25	36	.	.	29	7
INDEL	D16_PLUS	GRCh37_chainSelf.bed.gz	PASS	*	QUAL	*	0.194286	0.857143	0	0.31677	0	0	187410623		0	175	.	.	98	63		1.55556	34	.	.	25	7		3.57143	141	.	.	73	56		1.30357	42	.	.	34	8		4.25	36	.	.	29	7
INDEL	D16_PLUS	GRCh37_chainSelf_gt10kb.bed.gz	ALL	*	QUAL	*	0	0	0		0	0	128662796		0	53	.	.	23	22		1.04545	0	.	.	0	0			53	.	.	23	22		1.04545	0	.	.	0	0			0	.	.	0	0
INDEL	D16_PLUS	GRCh37_chainSelf_gt10kb.bed.gz	PASS	*	QUAL	*	0	0	0		0	0	128662796		0	53	.	.	23	22		1.04545	0	.	.	0	0			53	.	.	23	22		1.04545	0	.	.	0	0			0	.	.	0	0
INDEL	D16_PLUS	GRCh37_contigs_lt500kb.bed.gz	ALL	*	QUAL	*	0	0	0		0	0	19498054		0	0	.	.	0	0			0	.	.	0	0			0	.	.	0	0			5	.	.	3	2		1.5	0	.	.	0	0
INDEL	D16_PLUS	GRCh37_contigs_lt500kb.bed.gz	PASS	*	QUAL	*	0	0	0		0	0	19498054		0	0	.	.	0	0			0	.	.	0	0			0	.	.	0	0			5	.	.	3	2		1.5	0	.	.	0	0
INDEL	D16_PLUS	GRCh37_gaps_slop15kb.bed.gz	ALL	*	QUAL	*	0	0	0		0	0	8247365		0	0	.	.	0	0			0	.	.	0	0			0	.	.	0	0			0	.	.	0	0			0	.	.	0	0
INDEL	D16_PLUS	GRCh37_gaps_slop15kb.bed.gz	PASS	*	QUAL	*	0	0	0		0	0	8247365		0	0	.	.	0	0			0	.	.	0	0			0	.	.	0	0			0	.	.	0	0			0	.	.	0	0
INDEL	D16_PLUS	GRCh37_gc15_slop50.bed.gz	ALL	*	QUAL	*	0.417178	0.657143	0	0.510361	0	0	5225444		0	163	.	.	102	55		1.85455	68	.	.	49	13		3.76923	95	.	.	53	42		1.2619	105	.	.	79	26		3.03846	69	.	.	56	13
INDEL	D16_PLUS	GRCh37_gc15_slop50.bed.gz	PASS	*	QUAL	*	0.417178	0.657143	0	0.510361	0	0	5225444		0	163	.	.	102	55		1.85455	68	.	.	49	13		3.76923	95	.	.	53	42		1.2619	105	.	.	79	26		3.03846	69	.	.	56	13
INDEL	D16_PLUS	GRCh37_gc15to20_slop50.bed.gz	ALL	*	QUAL	*	0.522876	0.769231	0	0.622568	0	0	14248583		0	153	.	.	91	54		1.68519	80	.	.	54	20		2.7	73	.	.	37	34		1.08824	104	.	.	73	31		2.35484	80	.	.	60	20
INDEL	D16_PLUS	GRCh37_gc15to20_slop50.bed.gz	PASS	*	QUAL	*	0.522876	0.769231	0	0.622568	0	0	14248583		0	153	.	.	91	54		1.68519	80	.	.	54	20		2.7	73	.	.	37	34		1.08824	104	.	.	73	31		2.35484	80	.	.	60	20
INDEL	D16_PLUS	GRCh37_gc20to25_slop50.bed.gz	ALL	*	QUAL	*	0.67624	0.821317	0	0.741751	0	0	116727465		0	383	.	.	201	145		1.38621	259	.	.	145	84		1.72619	124	.	.	56	61		0.918033	319	.	.	223	96		2.32292	262	.	.	178	84
INDEL	D16_PLUS	GRCh37_gc20to25_slop50.bed.gz	PASS	*	QUAL	*	0.67624	0.821317	0	0.741751	0	0	116727465		0	383	.	.	201	145		1.38621	259	.	.	145	84		1.72619	124	.	.	56	61		0.918033	319	.	.	223	96		2.32292	262	.	.	178	84
INDEL	D16_PLUS	GRCh37_gc25to30_slop50.bed.gz	ALL	*	QUAL	*	0.72235	0.856563	0	0.783752	0	2	392852467		0	868	.	.	449	304		1.47697	627	.	.	340	192		1.77083	241	.	.	109	112		0.973214	739	.	.	522	217		2.40553	633	.	.	441	192
INDEL	D16_PLUS	GRCh37_gc25to30_slop50.bed.gz	PASS	*	QUAL	*	0.72235	0.856563	0	0.783752	0	2	392852467		0	868	.	.	449	304		1.47697	627	.	.	340	192		1.77083	241	.	.	109	112		0.973214	739	.	.	522	217		2.40553	633	.	.	441	192
INDEL	D16_PLUS	GRCh37_gc30to55_slop50.bed.gz	ALL	*	QUAL	*	0.702151	0.893919	0	0.786514	0	3	1939359401		0	3720	.	.	2018	1260		1.60159	2612	.	.	1506	755		1.9947	1108	.	.	512	505		1.01386	2960	.	.	2122	838		2.53222	2646	.	.	1891	755
INDEL	D16_PLUS	GRCh37_gc30to55_slop50.bed.gz	PASS	*	QUAL	*	0.702151	0.893919	0	0.786514	0	3	1939359401		0	3720	.	.	2018	1260		1.60159	2612	.	.	1506	755		1.9947	1108	.	.	512	505		1.01386	2960	.	.	2122	838		2.53222	2646	.	.	1891	755
INDEL	D16_PLUS	GRCh37_gc55to60_slop50.bed.gz	ALL	*	QUAL	*	0.698048	0.906805	0	0.788849	0	1	243486965		0	871	.	.	472	297		1.58923	608	.	.	339	190		1.78421	263	.	.	133	107		1.24299	676	.	.	469	207		2.2657	613	.	.	423	190
INDEL	D16_PLUS	GRCh37_gc55to60_slop50.bed.gz	PASS	*	QUAL	*	0.698048	0.906805	0	0.788849	0	1	243486965		0	871	.	.	472	297		1.58923	608	.	.	339	190		1.78421	263	.	.	133	107		1.24299	676	.	.	469	207		2.2657	613	.	.	423	190
INDEL	D16_PLUS	GRCh37_gc60to65_slop50.bed.gz	ALL	*	QUAL	*	0.594937	0.887218	0	0.712258	0	0	102127406		0	395	.	.	230	149		1.54362	235	.	.	150	73		2.05479	160	.	.	80	76		1.05263	266	.	.	181	85		2.12941	236	.	.	163	73
INDEL	D16_PLUS	GRCh37_gc60to65_slop50.bed.gz	PASS	*	QUAL	*	0.594937	0.887218	0	0.712258	0	0	102127406		0	395	.	.	230	149		1.54362	235	.	.	150	73		2.05479	160	.	.	80	76		1.05263	266	.	.	181	85		2.12941	236	.	.	163	73
INDEL	D16_PLUS	GRCh37_gc65to70_slop50.bed.gz	ALL	*	QUAL	*	0.487179	0.835165	0	0.615385	0	0	34491309		0	156	.	.	87	65		1.33846	76	.	.	48	24		2	80	.	.	39	41		0.95122	91	.	.	58	33		1.75758	76	.	.	52	24
INDEL	D16_PLUS	GRCh37_gc65to70_slop50.bed.gz	PASS	*	QUAL	*	0.487179	0.835165	0	0.615385	0	0	34491309		0	156	.	.	87	65		1.33846	76	.	.	48	24		2	80	.	.	39	41		0.95122	91	.	.	58	33		1.75758	76	.	.	52	24
INDEL	D16_PLUS	GRCh37_gc70to75_slop50.bed.gz	ALL	*	QUAL	*	0.427184	0.77193	0	0.55	0	0	11661526		0	103	.	.	72	30		2.4	44	.	.	33	11		3	59	.	.	39	19		2.05263	57	.	.	44	13		3.38462	44	.	.	33	11
INDEL	D16_PLUS	GRCh37_gc70to75_slop50.bed.gz	PASS	*	QUAL	*	0.427184	0.77193	0	0.55	0	0	11661526		0	103	.	.	72	30		2.4	44	.	.	33	11		3	59	.	.	39	19		2.05263	57	.	.	44	13		3.38462	44	.	.	33	11
INDEL	D16_PLUS	GRCh37_gc75to80_slop50.bed.gz	ALL	*	QUAL	*	0.520833	0.833333	0	0.641026	0	0	5193905		0	48	.	.	31	16		1.9375	25	.	.	19	6		3.16667	23	.	.	12	10		1.2	30	.	.	23	7		3.28571	25	.	.	19	6
INDEL	D16_PLUS	GRCh37_gc75to80_slop50.bed.gz	PASS	*	QUAL	*	0.520833	0.833333	0	0.641026	0	0	5193905		0	48	.	.	31	16		1.9375	25	.	.	19	6		3.16667	23	.	.	12	10		1.2	30	.	.	23	7		3.28571	25	.	.	19	6
INDEL	D16_PLUS	GRCh37_gc80to85_slop50.bed.gz	ALL	*	QUAL	*	0.5	0.777778	0	0.608696	0	0	2569485		0	14	.	.	11	1		11	7	.	.	5	0			7	.	.	6	1		6	9	.	.	9	0			7	.	.	7	0
INDEL	D16_PLUS	GRCh37_gc80to85_slop50.bed.gz	PASS	*	QUAL	*	0.5	0.777778	0	0.608696	0	0	2569485		0	14	.	.	11	1		11	7	.	.	5	0			7	.	.	6	1		6	9	.	.	9	0			7	.	.	7	0
INDEL	D16_PLUS	GRCh37_gc85_slop50.bed.gz	ALL	*	QUAL	*	0.5	0.571429	0	0.533333	0	0	532129		0	8	.	.	7	1		7	4	.	.	3	1		3	4	.	.	4	0			7	.	.	6	1		6	4	.	.	3	1
INDEL	D16_PLUS	GRCh37_gc85_slop50.bed.gz	PASS	*	QUAL	*	0.5	0.571429	0	0.533333	0	0	532129		0	8	.	.	7	1		7	4	.	.	3	1		3	4	.	.	4	0			7	.	.	6	1		6	4	.	.	3	1
INDEL	D16_PLUS	GRCh37_gclt25orgt65_slop50.bed.gz	ALL	*	QUAL	*	0.543842	0.785311	0	0.642643	0	0	190575384		0	1015	.	.	594	363		1.63636	552	.	.	350	155		2.25806	463	.	.	244	208		1.17308	708	.	.	506	202		2.50495	556	.	.	401	155
INDEL	D16_PLUS	GRCh37_gclt25orgt65_slop50.bed.gz	PASS	*	QUAL	*	0.543842	0.785311	0	0.642643	0	0	190575384		0	1015	.	.	594	363		1.63636	552	.	.	350	155		2.25806	463	.	.	244	208		1.17308	708	.	.	506	202		2.50495	556	.	.	401	155
INDEL	D16_PLUS	GRCh37_gclt30orgt55_slop50.bed.gz	ALL	*	QUAL	*	0.639652	0.852524	0	0.730904	0	3	919304169		0	2986	.	.	1673	1044		1.60249	1910	.	.	1133	561		2.01961	1076	.	.	540	483		1.11801	2258	.	.	1603	655		2.44733	1925	.	.	1364	561
INDEL	D16_PLUS	GRCh37_gclt30orgt55_slop50.bed.gz	PASS	*	QUAL	*	0.639652	0.852524	0	0.730904	0	3	919304169		0	2986	.	.	1673	1044		1.60249	1910	.	.	1133	561		2.01961	1076	.	.	540	483		1.11801	2258	.	.	1603	655		2.44733	1925	.	.	1364	561
INDEL	D16_PLUS	GRCh37_gt5segdups_gt10kb_gt99percidentity.bed.gz	ALL	*	QUAL	*	0	0	0		0	0	1232701		0	0	.	.	0	0			0	.	.	0	0			0	.	.	0	0			0	.	.	0	0			0	.	.	0	0
INDEL	D16_PLUS	GRCh37_gt5segdups_gt10kb_gt99percidentity.bed.gz	PASS	*	QUAL	*	0	0	0		0	0	1232701		0	0	.	.	0	0			0	.	.	0	0			0	.	.	0	0			0	.	.	0	0			0	.	.	0	0
INDEL	D16_PLUS	GRCh37_hg38_minimap2_asm20_N10_gt1contig_gt1kb.bed.gz	ALL	*	QUAL	*	0	0	0		0	0	16365516		0	1	.	.	0	1		0	0	.	.	0	0			1	.	.	0	1		0	3	.	.	2	1		2	0	.	.	0	0
INDEL	D16_PLUS	GRCh37_hg38_minimap2_asm20_N10_gt1contig_gt1kb.bed.gz	PASS	*	QUAL	*	0	0	0		0	0	16365516		0	1	.	.	0	1		0	0	.	.	0	0			1	.	.	0	1		0	3	.	.	2	1		2	0	.	.	0	0
INDEL	D16_PLUS	GRCh37_hg38_minimap2_asm20_N10_nocovgt1kb.bed.gz	ALL	*	QUAL	*	0	0	0		0	0	4731770		0	0	.	.	0	0			0	.	.	0	0			0	.	.	0	0			0	.	.	0	0			0	.	.	0	0
INDEL	D16_PLUS	GRCh37_hg38_minimap2_asm20_N10_nocovgt1kb.bed.gz	PASS	*	QUAL	*	0	0	0		0	0	4731770		0	0	.	.	0	0			0	.	.	0	0			0	.	.	0	0			0	.	.	0	0			0	.	.	0	0
INDEL	D16_PLUS	GRCh37_hs37d5_decoy_alignments.bed.gz	ALL	*	QUAL	*	0.04918	0.428571	0	0.088235	0	0	49246236		0	61	.	.	39	21		1.85714	3	.	.	2	1		2	58	.	.	37	20		1.85	7	.	.	4	3		1.33333	3	.	.	2	1
INDEL	D16_PLUS	GRCh37_hs37d5_decoy_alignments.bed.gz	PASS	*	QUAL	*	0.04918	0.428571	0	0.088235	0	0	49246236		0	61	.	.	39	21		1.85714	3	.	.	2	1		2	58	.	.	37	20		1.85	7	.	.	4	3		1.33333	3	.	.	2	1
INDEL	D16_PLUS	GRCh37_lowmappabilityall.bed.gz	ALL	*	QUAL	*	0.314607	0.651163	0	0.424242	0	0	150351249		0	178	.	.	122	45		2.71111	56	.	.	38	11		3.45455	122	.	.	84	34		2.47059	86	.	.	65	21		3.09524	56	.	.	45	11
INDEL	D16_PLUS	GRCh37_lowmappabilityall.bed.gz	PASS	*	QUAL	*	0.314607	0.651163	0	0.424242	0	0	150351249		0	178	.	.	122	45		2.71111	56	.	.	38	11		3.45455	122	.	.	84	34		2.47059	86	.	.	65	21		3.09524	56	.	.	45	11
INDEL	D16_PLUS	GRCh37_missing_and_multiple_alignments_of_GRCh38.bed.gz	ALL	*	QUAL	*	0	0	0		0	0	17979597		0	0	.	.	0	0			0	.	.	0	0			0	.	.	0	0			3	.	.	2	1		2	0	.	.	0	0
INDEL	D16_PLUS	GRCh37_missing_and_multiple_alignments_of_GRCh38.bed.gz	PASS	*	QUAL	*	0	0	0		0	0	17979597		0	0	.	.	0	0			0	.	.	0	0			0	.	.	0	0			3	.	.	2	1		2	0	.	.	0	0
INDEL	D16_PLUS	GRCh37_nonunique_l100_m2_e1.bed.gz	ALL	*	QUAL	*	0.314607	0.651163	0	0.424242	0	0	150330831		0	178	.	.	122	45		2.71111	56	.	.	38	11		3.45455	122	.	.	84	34		2.47059	86	.	.	65	21		3.09524	56	.	.	45	11
INDEL	D16_PLUS	GRCh37_nonunique_l100_m2_e1.bed.gz	PASS	*	QUAL	*	0.314607	0.651163	0	0.424242	0	0	150330831		0	178	.	.	122	45		2.71111	56	.	.	38	11		3.45455	122	.	.	84	34		2.47059	86	.	.	65	21		3.09524	56	.	.	45	11
INDEL	D16_PLUS	GRCh37_nonunique_l250_m0_e0.bed.gz	ALL	*	QUAL	*	0.111111	0.25	0	0.153846	0	0	45585179		0	9	.	.	7	2		3.5	1	.	.	1	0			8	.	.	6	2		3	4	.	.	2	2		1	1	.	.	1	0
INDEL	D16_PLUS	GRCh37_nonunique_l250_m0_e0.bed.gz	PASS	*	QUAL	*	0.111111	0.25	0	0.153846	0	0	45585179		0	9	.	.	7	2		3.5	1	.	.	1	0			8	.	.	6	2		3	4	.	.	2	2		1	1	.	.	1	0
INDEL	D16_PLUS	GRCh37_notinAllHomopolymers_gt6bp_imperfectgt10bp_slop5.bed.gz	ALL	*	QUAL	*	0.664448	0.879116	0	0.756855	0	5	2775164583		0	6160	.	.	3463	2068		1.67456	4093	.	.	2463	1132		2.1758	2067	.	.	1000	936		1.06838	4707	.	.	3433	1274		2.69466	4138	.	.	3006	1132
INDEL	D16_PLUS	GRCh37_notinAllHomopolymers_gt6bp_imperfectgt10bp_slop5.bed.gz	PASS	*	QUAL	*	0.664448	0.879116	0	0.756855	0	5	2775164583		0	6160	.	.	3463	2068		1.67456	4093	.	.	2463	1132		2.1758	2067	.	.	1000	936		1.06838	4707	.	.	3433	1274		2.69466	4138	.	.	3006	1132
INDEL	D16_PLUS	GRCh37_notinAllTandemRepeatsandHomopolymers_slop5.bed.gz	ALL	*	QUAL	*	0.860129	0.975684	0	0.914269	0	0	2675976531		0	1866	.	.	1362	504		2.70238	1605	.	.	1194	411		2.90511	261	.	.	168	93		1.80645	1645	.	.	1226	419		2.92601	1605	.	.	1194	411
INDEL	D16_PLUS	GRCh37_notinAllTandemRepeatsandHomopolymers_slop5.bed.gz	PASS	*	QUAL	*	0.860129	0.975684	0	0.914269	0	0	2675976531		0	1866	.	.	1362	504		2.70238	1605	.	.	1194	411		2.90511	261	.	.	168	93		1.80645	1645	.	.	1226	419		2.92601	1605	.	.	1194	411
INDEL	D16_PLUS	GRCh37_notinalldifficultregions.bed.gz	ALL	*	QUAL	*	0.898284	0.976682	0	0.935844	0	0	2286551205		0	1632	.	.	1198	434		2.76037	1466	.	.	1092	374		2.91979	166	.	.	106	60		1.76667	1501	.	.	1119	382		2.92932	1466	.	.	1092	374
INDEL	D16_PLUS	GRCh37_notinalldifficultregions.bed.gz	PASS	*	QUAL	*	0.898284	0.976682	0	0.935844	0	0	2286551205		0	1632	.	.	1198	434		2.76037	1466	.	.	1092	374		2.91979	166	.	.	106	60		1.76667	1501	.	.	1119	382		2.92932	1466	.	.	1092	374
INDEL	D16_PLUS	GRCh37_notinalllowmapandsegdupregions.bed.gz	ALL	*	QUAL	*	0.688025	0.877239	0	0.771195	0	5	2622529125		0	6196	.	.	3421	2123		1.6114	4263	.	.	2502	1233		2.0292	1933	.	.	919	890		1.03258	4912	.	.	3517	1395		2.52115	4309	.	.	3076	1233
INDEL	D16_PLUS	GRCh37_notinalllowmapandsegdupregions.bed.gz	PASS	*	QUAL	*	0.688025	0.877239	0	0.771195	0	5	2622529125		0	6196	.	.	3421	2123		1.6114	4263	.	.	2502	1233		2.0292	1933	.	.	919	890		1.03258	4912	.	.	3517	1395		2.52115	4309	.	.	3076	1233
INDEL	D16_PLUS	GRCh37_notinchainSelf.bed.gz	ALL	*	QUAL	*	0.684844	0.875076	0	0.76836	0	5	2671252947		0	6235	.	.	3452	2131		1.6199	4270	.	.	2507	1235		2.02996	1965	.	.	945	896		1.05469	4931	.	.	3526	1405		2.50961	4315	.	.	3080	1235
INDEL	D16_PLUS	GRCh37_notinchainSelf.bed.gz	PASS	*	QUAL	*	0.684844	0.875076	0	0.76836	0	5	2671252947		0	6235	.	.	3452	2131		1.6199	4270	.	.	2507	1235		2.02996	1965	.	.	945	896		1.05469	4931	.	.	3526	1405		2.50961	4315	.	.	3080	1235
INDEL	D16_PLUS	GRCh37_notinchainSelf_gt10kb.bed.gz	ALL	*	QUAL	*	0.67748	0.875025	0	0.763685	0	5	2730000774		0	6350	.	.	3525	2169		1.62517	4302	.	.	2531	1242		2.03784	2048	.	.	994	927		1.07228	4969	.	.	3557	1412		2.51912	4348	.	.	3106	1242
INDEL	D16_PLUS	GRCh37_notinchainSelf_gt10kb.bed.gz	PASS	*	QUAL	*	0.67748	0.875025	0	0.763685	0	5	2730000774		0	6350	.	.	3525	2169		1.62517	4302	.	.	2531	1242		2.03784	2048	.	.	994	927		1.07228	4969	.	.	3557	1412		2.51912	4348	.	.	3106	1242
INDEL	D16_PLUS	GRCh37_notinlowmappabilityall.bed.gz	ALL	*	QUAL	*	0.676721	0.876366	0	0.763712	0	5	2708312321		0	6332	.	.	3499	2170		1.61244	4285	.	.	2520	1237		2.03719	2047	.	.	979	933		1.0493	4942	.	.	3540	1402		2.52496	4331	.	.	3094	1237
INDEL	D16_PLUS	GRCh37_notinlowmappabilityall.bed.gz	PASS	*	QUAL	*	0.676721	0.876366	0	0.763712	0	5	2708312321		0	6332	.	.	3499	2170		1.61244	4285	.	.	2520	1237		2.03719	2047	.	.	979	933		1.0493	4942	.	.	3540	1402		2.52496	4331	.	.	3094	1237
INDEL	D16_PLUS	GRCh37_notinrefseq_union_cds.bed.gz	ALL	*	QUAL	*	0.67267	0.874849	0	0.760553	0	5	2824716074		0	6385	.	.	3537	2184		1.61951	4295	.	.	2525	1241		2.03465	2090	.	.	1012	943		1.07317	4962	.	.	3551	1411		2.51665	4341	.	.	3100	1241
INDEL	D16_PLUS	GRCh37_notinrefseq_union_cds.bed.gz	PASS	*	QUAL	*	0.67267	0.874849	0	0.760553	0	5	2824716074		0	6385	.	.	3537	2184		1.61951	4295	.	.	2525	1241		2.03465	2090	.	.	1012	943		1.07317	4962	.	.	3551	1411		2.51665	4341	.	.	3100	1241
INDEL	D16_PLUS	GRCh37_notinsegdups.bed.gz	ALL	*	QUAL	*	0.682099	0.875025	0	0.766611	0	5	2701314269		0	6307	.	.	3504	2150		1.62977	4302	.	.	2531	1242		2.03784	2005	.	.	973	908		1.07159	4969	.	.	3557	1412		2.51912	4348	.	.	3106	1242
INDEL	D16_PLUS	GRCh37_notinsegdups.bed.gz	PASS	*	QUAL	*	0.682099	0.875025	0	0.766611	0	5	2701314269		0	6307	.	.	3504	2150		1.62977	4302	.	.	2531	1242		2.03784	2005	.	.	973	908		1.07159	4969	.	.	3557	1412		2.51912	4348	.	.	3106	1242
INDEL	D16_PLUS	GRCh37_notinsegdups_gt10kb.bed.gz	ALL	*	QUAL	*	0.679192	0.875025	0	0.764771	0	5	2715980947		0	6334	.	.	3519	2160		1.62917	4302	.	.	2531	1242		2.03784	2032	.	.	988	918		1.07625	4969	.	.	3557	1412		2.51912	4348	.	.	3106	1242
INDEL	D16_PLUS	GRCh37_notinsegdups_gt10kb.bed.gz	PASS	*	QUAL	*	0.679192	0.875025	0	0.764771	0	5	2715980947		0	6334	.	.	3519	2160		1.62917	4302	.	.	2531	1242		2.03784	2032	.	.	988	918		1.07625	4969	.	.	3557	1412		2.51912	4348	.	.	3106	1242
INDEL	D16_PLUS	GRCh37_refseq_cds.bed.gz	ALL	*	QUAL	*	0.388889	1	0	0.56	0	0	33947396		0	18	.	.	11	7		1.57143	7	.	.	6	1		6	11	.	.	5	6		0.833333	7	.	.	6	1		6	7	.	.	6	1
INDEL	D16_PLUS	GRCh37_refseq_cds.bed.gz	PASS	*	QUAL	*	0.388889	1	0	0.56	0	0	33947396		0	18	.	.	11	7		1.57143	7	.	.	6	1		6	11	.	.	5	6		0.833333	7	.	.	6	1		6	7	.	.	6	1
INDEL	D16_PLUS	GRCh37_segdups.bed.gz	ALL	*	QUAL	*	0	0	0		0	0	157349301		0	96	.	.	44	41		1.07317	0	.	.	0	0			96	.	.	44	41		1.07317	0	.	.	0	0			0	.	.	0	0
INDEL	D16_PLUS	GRCh37_segdups.bed.gz	PASS	*	QUAL	*	0	0	0		0	0	157349301		0	96	.	.	44	41		1.07317	0	.	.	0	0			96	.	.	44	41		1.07317	0	.	.	0	0			0	.	.	0	0
INDEL	D16_PLUS	GRCh37_segdups_gt10kb.bed.gz	ALL	*	QUAL	*	0	0	0		0	0	142682623		0	69	.	.	29	31		0.935484	0	.	.	0	0			69	.	.	29	31		0.935484	0	.	.	0	0			0	.	.	0	0
INDEL	D16_PLUS	GRCh37_segdups_gt10kb.bed.gz	PASS	*	QUAL	*	0	0	0		0	0	142682623		0	69	.	.	29	31		0.935484	0	.	.	0	0			69	.	.	29	31		0.935484	0	.	.	0	0			0	.	.	0	0
INDEL	D16_PLUS	TS_boundary	ALL	*	QUAL	*	0.656424	0.884229	0	0.753484	0	3	3049494275		0	3059	.	.	1805	1007		1.79245	2008	.	.	1251	553		2.26221	1051	.	.	554	454		1.22026	2289	.	.	1656	633		2.61611	2024	.	.	1471	553
INDEL	D16_PLUS	TS_boundary	PASS	*	QUAL	*	0.656424	0.884229	0	0.753484	0	3	3049494275		0	3059	.	.	1805	1007		1.79245	2008	.	.	1251	553		2.26221	1051	.	.	554	454		1.22026	2289	.	.	1656	633		2.61611	2024	.	.	1471	553
INDEL	D1_5	*	ALL	*	QUAL	*	0.866285	0.95661	0	0.909209	1	131	2796132093		0	244422	.	.	138968	86240		1.61141	211739	.	.	120734	75039		1.60895	32683	.	.	18234	11201		1.62789	226710	.	.	148371	78339		1.89396	216873	.	.	141840	75033
INDEL	D1_5	*	PASS	*	QUAL	*	0.866285	0.95661	0	0.909209	1	131	2796132093		0	244422	.	.	138968	86240		1.61141	211739	.	.	120734	75039		1.60895	32683	.	.	18234	11201		1.62789	226710	.	.	148371	78339		1.89396	216873	.	.	141840	75033
INDEL	D1_5	GRCh37_AllHomopolymers_gt6bp_imperfectgt10bp_slop5.bed.gz	ALL	*	QUAL	*	0.870596	0.952556	0	0.909733	0	102	83498987		0	119347	.	.	63454	45577		1.39224	103903	.	.	54148	40886		1.32437	15444	.	.	9306	4691		1.9838	113438	.	.	70509	42929		1.64246	108056	.	.	67171	40885
INDEL	D1_5	GRCh37_AllHomopolymers_gt6bp_imperfectgt10bp_slop5.bed.gz	PASS	*	QUAL	*	0.870596	0.952556	0	0.909733	0	102	83498987		0	119347	.	.	63454	45577		1.39224	103903	.	.	54148	40886		1.32437	15444	.	.	9306	4691		1.9838	113438	.	.	70509	42929		1.64246	108056	.	.	67171	40885
INDEL	D1_5	GRCh37_AllTandemRepeats_201to10000bp_slop5.bed.gz	ALL	*	QUAL	*	0.627604	0.533895	0	0.576969	0	3	34889739		0	2304	.	.	1459	688		2.12064	1446	.	.	979	364		2.68956	858	.	.	480	324		1.48148	2729	.	.	2082	647		3.21793	1457	.	.	1093	364
INDEL	D1_5	GRCh37_AllTandemRepeats_201to10000bp_slop5.bed.gz	PASS	*	QUAL	*	0.627604	0.533895	0	0.576969	0	3	34889739		0	2304	.	.	1459	688		2.12064	1446	.	.	979	364		2.68956	858	.	.	480	324		1.48148	2729	.	.	2082	647		3.21793	1457	.	.	1093	364
INDEL	D1_5	GRCh37_AllTandemRepeats_51to200bp_slop5.bed.gz	ALL	*	QUAL	*	0.757441	0.875554	0	0.812226	0	10	30037113		0	13506	.	.	6808	3697		1.84149	10230	.	.	5528	2507		2.20503	3276	.	.	1280	1190		1.07563	11957	.	.	9154	2803		3.26579	10469	.	.	7967	2502
INDEL	D1_5	GRCh37_AllTandemRepeats_51to200bp_slop5.bed.gz	PASS	*	QUAL	*	0.757441	0.875554	0	0.812226	0	10	30037113		0	13506	.	.	6808	3697		1.84149	10230	.	.	5528	2507		2.20503	3276	.	.	1280	1190		1.07563	11957	.	.	9154	2803		3.26579	10469	.	.	7967	2502
INDEL	D1_5	GRCh37_AllTandemRepeats_gt10000bp_slop5.bed.gz	ALL	*	QUAL	*	0	0	0		0	0	6726259		0	0	.	.	0	0			0	.	.	0	0			0	.	.	0	0			21	.	.	17	4		4.25	0	.	.	0	0
INDEL	D1_5	GRCh37_AllTandemRepeats_gt10000bp_slop5.bed.gz	PASS	*	QUAL	*	0	0	0		0	0	6726259		0	0	.	.	0	0			0	.	.	0	0			0	.	.	0	0			21	.	.	17	4		4.25	0	.	.	0	0
INDEL	D1_5	GRCh37_AllTandemRepeats_gt100bp_slop5.bed.gz	ALL	*	QUAL	*	0.705414	0.70714	0	0.706276	0	9	53647560		0	6409	.	.	3802	1904		1.99685	4521	.	.	2872	1142		2.51489	1888	.	.	930	762		1.22047	6457	.	.	4882	1575		3.09968	4566	.	.	3428	1138
INDEL	D1_5	GRCh37_AllTandemRepeats_gt100bp_slop5.bed.gz	PASS	*	QUAL	*	0.705414	0.70714	0	0.706276	0	9	53647560		0	6409	.	.	3802	1904		1.99685	4521	.	.	2872	1142		2.51489	1888	.	.	930	762		1.22047	6457	.	.	4882	1575		3.09968	4566	.	.	3428	1138
INDEL	D1_5	GRCh37_AllTandemRepeats_lt51bp_slop5.bed.gz	ALL	*	QUAL	*	0.81789	0.94071	0	0.875011	0	16	38752605		0	37038	.	.	17454	11446		1.5249	30293	.	.	14809	8895		1.66487	6745	.	.	2645	2551		1.03685	33193	.	.	23883	9310		2.56531	31225	.	.	22330	8895
INDEL	D1_5	GRCh37_AllTandemRepeats_lt51bp_slop5.bed.gz	PASS	*	QUAL	*	0.81789	0.94071	0	0.875011	0	16	38752605		0	37038	.	.	17454	11446		1.5249	30293	.	.	14809	8895		1.66487	6745	.	.	2645	2551		1.03685	33193	.	.	23883	9310		2.56531	31225	.	.	22330	8895
INDEL	D1_5	GRCh37_AllTandemRepeatsandHomopolymers_slop5.bed.gz	ALL	*	QUAL	*	0.854851	0.944166	0	0.897291	0	121	182687039		0	161069	.	.	83628	58235		1.43604	137690	.	.	71129	50602		1.40566	23379	.	.	12499	7633		1.6375	151270	.	.	97960	53310		1.83755	142824	.	.	92228	50596
INDEL	D1_5	GRCh37_AllTandemRepeatsandHomopolymers_slop5.bed.gz	PASS	*	QUAL	*	0.854851	0.944166	0	0.897291	0	121	182687039		0	161069	.	.	83628	58235		1.43604	137690	.	.	71129	50602		1.40566	23379	.	.	12499	7633		1.6375	151270	.	.	97960	53310		1.83755	142824	.	.	92228	50596
INDEL	D1_5	GRCh37_BadPromoters.gz	ALL	*	QUAL	*	0.684211	0.928571	0	0.787879	0	0	196648		0	19	.	.	7	10		0.7	13	.	.	4	9		0.444444	6	.	.	3	1		3	14	.	.	4	10		0.4	13	.	.	4	9
INDEL	D1_5	GRCh37_BadPromoters.gz	PASS	*	QUAL	*	0.684211	0.928571	0	0.787879	0	0	196648		0	19	.	.	7	10		0.7	13	.	.	4	9		0.444444	6	.	.	3	1		3	14	.	.	4	10		0.4	13	.	.	4	9
INDEL	D1_5	GRCh37_HG001_GIABv3.2.2_compoundhet_slop50.bed.gz	ALL	*	QUAL	*	0.824474	0.942861	0	0.879703	0	12	8076714		0	14317	.	.	3927	4381		0.896371	11804	.	.	3160	3735		0.846051	2513	.	.	767	646		1.18731	14106	.	.	10198	3908		2.60952	13300	.	.	9566	3734
INDEL	D1_5	GRCh37_HG001_GIABv3.2.2_compoundhet_slop50.bed.gz	PASS	*	QUAL	*	0.824474	0.942861	0	0.879703	0	12	8076714		0	14317	.	.	3927	4381		0.896371	11804	.	.	3160	3735		0.846051	2513	.	.	767	646		1.18731	14106	.	.	10198	3908		2.60952	13300	.	.	9566	3734
INDEL	D1_5	GRCh37_HG001_GIABv3.2.2_varswithin50bp.bed.gz	ALL	*	QUAL	*	0.829679	0.934848	0	0.87913	0	76	62513612		0	33754	.	.	16890	14540		1.16162	28005	.	.	14177	12001		1.18132	5749	.	.	2713	2539		1.06853	30636	.	.	17943	12693		1.41361	28640	.	.	16640	12000
INDEL	D1_5	GRCh37_HG001_GIABv3.2.2_varswithin50bp.bed.gz	PASS	*	QUAL	*	0.829679	0.934848	0	0.87913	0	76	62513612		0	33754	.	.	16890	14540		1.16162	28005	.	.	14177	12001		1.18132	5749	.	.	2713	2539		1.06853	30636	.	.	17943	12693		1.41361	28640	.	.	16640	12000
INDEL	D1_5	GRCh37_HG001_GIABv3.3.2_RTG_PG_v3.3.2_SVs_alldifficultregions.bed.gz	ALL	*	QUAL	*	0.838396	0.944479	0	0.888282	1	127	605790322		0	179655	.	.	95516	64929		1.47108	150622	.	.	79509	55151		1.44166	29033	.	.	16007	9778		1.63704	164912	.	.	106738	58174		1.83481	155756	.	.	100611	55145
INDEL	D1_5	GRCh37_HG001_GIABv3.3.2_RTG_PG_v3.3.2_SVs_alldifficultregions.bed.gz	PASS	*	QUAL	*	0.838396	0.944479	0	0.888282	1	127	605790322		0	179655	.	.	95516	64929		1.47108	150622	.	.	79509	55151		1.44166	29033	.	.	16007	9778		1.63704	164912	.	.	106738	58174		1.83481	155756	.	.	100611	55145
INDEL	D1_5	GRCh37_HG001_GIABv3.3.2_RTG_PG_v3.3.2_SVs_notin_alldifficultregions.bed.gz	ALL	*	QUAL	*	0.943392	0.988805	0	0.965565	0	4	2252873248		0	65256	.	.	43815	21437		2.0439	61562	.	.	41561	19997		2.07836	3694	.	.	2254	1440		1.56528	62259	.	.	41980	20279		2.07012	61562	.	.	41565	19997
INDEL	D1_5	GRCh37_HG001_GIABv3.3.2_RTG_PG_v3.3.2_SVs_notin_alldifficultregions.bed.gz	PASS	*	QUAL	*	0.943392	0.988805	0	0.965565	0	4	2252873248		0	65256	.	.	43815	21437		2.0439	61562	.	.	41561	19997		2.07836	3694	.	.	2254	1440		1.56528	62259	.	.	41980	20279		2.07012	61562	.	.	41565	19997
INDEL	D1_5	GRCh37_HG001_GIABv3.3.2_comphetindel10bp_slop50.bed.gz	ALL	*	QUAL	*	0.877259	0.946009	0	0.910338	0	9	4665413		0	12726	.	.	3578	4066		0.87998	11164	.	.	3100	3660		0.846995	1562	.	.	478	406		1.17734	13243	.	.	9412	3831		2.4568	12528	.	.	8868	3660
INDEL	D1_5	GRCh37_HG001_GIABv3.3.2_comphetindel10bp_slop50.bed.gz	PASS	*	QUAL	*	0.877259	0.946009	0	0.910338	0	9	4665413		0	12726	.	.	3578	4066		0.87998	11164	.	.	3100	3660		0.846995	1562	.	.	478	406		1.17734	13243	.	.	9412	3831		2.4568	12528	.	.	8868	3660
INDEL	D1_5	GRCh37_HG001_GIABv3.3.2_comphetsnp10bp_slop50.bed.gz	ALL	*	QUAL	*	0.874587	0.909396	0	0.891652	0	1	2357117		0	303	.	.	174	109		1.59633	265	.	.	155	92		1.68478	38	.	.	19	17		1.11765	298	.	.	200	98		2.04082	271	.	.	180	91
INDEL	D1_5	GRCh37_HG001_GIABv3.3.2_comphetsnp10bp_slop50.bed.gz	PASS	*	QUAL	*	0.874587	0.909396	0	0.891652	0	1	2357117		0	303	.	.	174	109		1.59633	265	.	.	155	92		1.68478	38	.	.	19	17		1.11765	298	.	.	200	98		2.04082	271	.	.	180	91
INDEL	D1_5	GRCh37_HG001_GIABv3.3.2_complexandSVs.bed.gz	ALL	*	QUAL	*	0.799296	0.924389	0	0.857304	0	58	71994204		0	49162	.	.	20643	17145		1.20402	39295	.	.	16192	13743		1.1782	9867	.	.	4451	3402		1.30835	45721	.	.	30958	14763		2.097	42264	.	.	28525	13739
INDEL	D1_5	GRCh37_HG001_GIABv3.3.2_complexandSVs.bed.gz	PASS	*	QUAL	*	0.799296	0.924389	0	0.857304	0	58	71994204		0	49162	.	.	20643	17145		1.20402	39295	.	.	16192	13743		1.1782	9867	.	.	4451	3402		1.30835	45721	.	.	30958	14763		2.097	42264	.	.	28525	13739
INDEL	D1_5	GRCh37_HG001_GIABv3.3.2_complexindel10bp_slop50.bed.gz	ALL	*	QUAL	*	0.880935	0.901923	0	0.891305	0	9	1831158		0	4149	.	.	2128	1861		1.14347	3655	.	.	1878	1641		1.14442	494	.	.	250	220		1.13636	4109	.	.	2284	1825		1.25151	3706	.	.	2065	1641
INDEL	D1_5	GRCh37_HG001_GIABv3.3.2_complexindel10bp_slop50.bed.gz	PASS	*	QUAL	*	0.880935	0.901923	0	0.891305	0	9	1831158		0	4149	.	.	2128	1861		1.14347	3655	.	.	1878	1641		1.14442	494	.	.	250	220		1.13636	4109	.	.	2284	1825		1.25151	3706	.	.	2065	1641
INDEL	D1_5	GRCh37_HG001_GIABv3.3.2_snpswithin10bp_slop50.bed.gz	ALL	*	QUAL	*	0.849754	0.925729	0	0.886116	0	2	8302341		0	1218	.	.	622	541		1.14972	1035	.	.	539	447		1.20582	183	.	.	83	94		0.882979	1131	.	.	650	481		1.35135	1047	.	.	600	447
INDEL	D1_5	GRCh37_HG001_GIABv3.3.2_snpswithin10bp_slop50.bed.gz	PASS	*	QUAL	*	0.849754	0.925729	0	0.886116	0	2	8302341		0	1218	.	.	622	541		1.14972	1035	.	.	539	447		1.20582	183	.	.	83	94		0.882979	1131	.	.	650	481		1.35135	1047	.	.	600	447
INDEL	D1_5	GRCh37_HG001_PG2016-1.0_comphetindel10bp_slop50.bed.gz	ALL	*	QUAL	*	0.868549	0.95397	0	0.909258	0	9	3189525		0	8216	.	.	2708	2768		0.978324	7136	.	.	2308	2423		0.952538	1080	.	.	400	345		1.15942	8299	.	.	5772	2527		2.28413	7917	.	.	5494	2423
INDEL	D1_5	GRCh37_HG001_PG2016-1.0_comphetindel10bp_slop50.bed.gz	PASS	*	QUAL	*	0.868549	0.95397	0	0.909258	0	9	3189525		0	8216	.	.	2708	2768		0.978324	7136	.	.	2308	2423		0.952538	1080	.	.	400	345		1.15942	8299	.	.	5772	2527		2.28413	7917	.	.	5494	2423
INDEL	D1_5	GRCh37_HG001_PG2016-1.0_comphetsnp10bp_slop50.bed.gz	ALL	*	QUAL	*	0.730205	0.907143	0	0.809114	0	2	2470793		0	341	.	.	202	120		1.68333	249	.	.	148	85		1.74118	92	.	.	54	35		1.54286	280	.	.	191	89		2.14607	254	.	.	170	84
INDEL	D1_5	GRCh37_HG001_PG2016-1.0_comphetsnp10bp_slop50.bed.gz	PASS	*	QUAL	*	0.730205	0.907143	0	0.809114	0	2	2470793		0	341	.	.	202	120		1.68333	249	.	.	148	85		1.74118	92	.	.	54	35		1.54286	280	.	.	191	89		2.14607	254	.	.	170	84
INDEL	D1_5	GRCh37_HG001_PG2016-1.0_complexindel10bp_slop50.bed.gz	ALL	*	QUAL	*	0.82977	0.940595	0	0.881714	0	10	3017381		0	7578	.	.	3420	2786		1.22757	6288	.	.	2853	2259		1.26295	1290	.	.	567	527		1.0759	7087	.	.	4656	2431		1.91526	6666	.	.	4407	2259
INDEL	D1_5	GRCh37_HG001_PG2016-1.0_complexindel10bp_slop50.bed.gz	PASS	*	QUAL	*	0.82977	0.940595	0	0.881714	0	10	3017381		0	7578	.	.	3420	2786		1.22757	6288	.	.	2853	2259		1.26295	1290	.	.	567	527		1.0759	7087	.	.	4656	2431		1.91526	6666	.	.	4407	2259
INDEL	D1_5	GRCh37_HG001_PG2016-1.0_snpswithin10bp_slop50.bed.gz	ALL	*	QUAL	*	0.742236	0.917769	0	0.820722	0	2	8407919		0	1288	.	.	679	531		1.27872	956	.	.	502	394		1.27411	332	.	.	177	137		1.29197	1058	.	.	639	419		1.52506	971	.	.	576	395
INDEL	D1_5	GRCh37_HG001_PG2016-1.0_snpswithin10bp_slop50.bed.gz	PASS	*	QUAL	*	0.742236	0.917769	0	0.820722	0	2	8407919		0	1288	.	.	679	531		1.27872	956	.	.	502	394		1.27411	332	.	.	177	137		1.29197	1058	.	.	639	419		1.52506	971	.	.	576	395
INDEL	D1_5	GRCh37_HG001_PacBio_MetaSV.bed.gz	ALL	*	QUAL	*	0.367589	0.894923	0	0.521126	0	0	34190094		0	2024	.	.	1240	655		1.89313	744	.	.	438	235		1.86383	1280	.	.	802	420		1.90952	847	.	.	586	261		2.24521	758	.	.	523	235
INDEL	D1_5	GRCh37_HG001_PacBio_MetaSV.bed.gz	PASS	*	QUAL	*	0.367589	0.894923	0	0.521126	0	0	34190094		0	2024	.	.	1240	655		1.89313	744	.	.	438	235		1.86383	1280	.	.	802	420		1.90952	847	.	.	586	261		2.24521	758	.	.	523	235
INDEL	D1_5	GRCh37_HG001_RTG_37.7.3_comphetindel10bp_slop50.bed.gz	ALL	*	QUAL	*	0.811361	0.927526	0	0.865564	0	19	10465388		0	18554	.	.	6258	6083		1.02877	15054	.	.	4966	5025		0.988259	3500	.	.	1292	1058		1.22117	17841	.	.	12520	5321		2.35294	16548	.	.	11523	5025
INDEL	D1_5	GRCh37_HG001_RTG_37.7.3_comphetindel10bp_slop50.bed.gz	PASS	*	QUAL	*	0.811361	0.927526	0	0.865564	0	19	10465388		0	18554	.	.	6258	6083		1.02877	15054	.	.	4966	5025		0.988259	3500	.	.	1292	1058		1.22117	17841	.	.	12520	5321		2.35294	16548	.	.	11523	5025
INDEL	D1_5	GRCh37_HG001_RTG_37.7.3_comphetsnp10bp_slop50.bed.gz	ALL	*	QUAL	*	0.714286	0.87963	0	0.788382	0	2	2840350		0	392	.	.	234	135		1.73333	280	.	.	167	95		1.75789	112	.	.	67	40		1.675	324	.	.	226	98		2.30612	285	.	.	191	94
INDEL	D1_5	GRCh37_HG001_RTG_37.7.3_comphetsnp10bp_slop50.bed.gz	PASS	*	QUAL	*	0.714286	0.87963	0	0.788382	0	2	2840350		0	392	.	.	234	135		1.73333	280	.	.	167	95		1.75789	112	.	.	67	40		1.675	324	.	.	226	98		2.30612	285	.	.	191	94
INDEL	D1_5	GRCh37_HG001_RTG_37.7.3_complexindel10bp_slop50.bed.gz	ALL	*	QUAL	*	0.823883	0.928485	0	0.873062	0	33	11456915		0	23632	.	.	10418	8672		1.20134	19470	.	.	8521	7141		1.19325	4162	.	.	1897	1531		1.23906	22359	.	.	14668	7691		1.90716	20760	.	.	13621	7139
INDEL	D1_5	GRCh37_HG001_RTG_37.7.3_complexindel10bp_slop50.bed.gz	PASS	*	QUAL	*	0.823883	0.928485	0	0.873062	0	33	11456915		0	23632	.	.	10418	8672		1.20134	19470	.	.	8521	7141		1.19325	4162	.	.	1897	1531		1.23906	22359	.	.	14668	7691		1.90716	20760	.	.	13621	7139
INDEL	D1_5	GRCh37_HG001_RTG_37.7.3_snpswithin10bp_slop50.bed.gz	ALL	*	QUAL	*	0.778527	0.914334	0	0.840984	0	5	12816978		0	3409	.	.	2145	1130		1.89823	2654	.	.	1722	827		2.08222	755	.	.	423	303		1.39604	2930	.	.	2038	892		2.28475	2679	.	.	1853	826
INDEL	D1_5	GRCh37_HG001_RTG_37.7.3_snpswithin10bp_slop50.bed.gz	PASS	*	QUAL	*	0.778527	0.914334	0	0.840984	0	5	12816978		0	3409	.	.	2145	1130		1.89823	2654	.	.	1722	827		2.08222	755	.	.	423	303		1.39604	2930	.	.	2038	892		2.28475	2679	.	.	1853	826
INDEL	D1_5	GRCh37_HG002_GIABv3.2.2_compoundhet_slop50.bed.gz	ALL	*	QUAL	*	0.831399	0.940022	0	0.88238	0	17	8052660		0	19211	.	.	766	308		2.48701	15972	.	.	534	227		2.35242	3239	.	.	232	81		2.8642	22058	.	.	21804	254		85.8425	20735	.	.	20508	227
INDEL	D1_5	GRCh37_HG002_GIABv3.2.2_compoundhet_slop50.bed.gz	PASS	*	QUAL	*	0.831399	0.940022	0	0.88238	0	17	8052660		0	19211	.	.	766	308		2.48701	15972	.	.	534	227		2.35242	3239	.	.	232	81		2.8642	22058	.	.	21804	254		85.8425	20735	.	.	20508	227
INDEL	D1_5	GRCh37_HG002_GIABv3.2.2_varswithin50bp.bed.gz	ALL	*	QUAL	*	0.827854	0.936004	0	0.878613	0	125	61944103		0	46658	.	.	28151	15814		1.78013	38626	.	.	23605	12952		1.8225	8032	.	.	4546	2862		1.5884	42065	.	.	28375	13690		2.07268	39373	.	.	26422	12951
INDEL	D1_5	GRCh37_HG002_GIABv3.2.2_varswithin50bp.bed.gz	PASS	*	QUAL	*	0.827854	0.936004	0	0.878613	0	125	61944103		0	46658	.	.	28151	15814		1.78013	38626	.	.	23605	12952		1.8225	8032	.	.	4546	2862		1.5884	42065	.	.	28375	13690		2.07268	39373	.	.	26422	12951
INDEL	D1_5	GRCh37_HG002_GIABv3.3.2_comphetindel10bp_slop50.bed.gz	ALL	*	QUAL	*	0.935154	0.935396	0	0.935275	0	23	4719900		0	19338	.	.	1615	647		2.49614	18084	.	.	1502	618		2.43042	1254	.	.	113	29		3.89655	24828	.	.	24161	667		36.2234	23224	.	.	22606	618
INDEL	D1_5	GRCh37_HG002_GIABv3.3.2_comphetindel10bp_slop50.bed.gz	PASS	*	QUAL	*	0.935154	0.935396	0	0.935275	0	23	4719900		0	19338	.	.	1615	647		2.49614	18084	.	.	1502	618		2.43042	1254	.	.	113	29		3.89655	24828	.	.	24161	667		36.2234	23224	.	.	22606	618
INDEL	D1_5	GRCh37_HG002_GIABv3.3.2_comphetsnp10bp_slop50.bed.gz	ALL	*	QUAL	*	0.894737	0.872464	0	0.88346	0	3	2191382		0	323	.	.	199	93		2.13978	289	.	.	179	84		2.13095	34	.	.	20	9		2.22222	345	.	.	251	94		2.67021	301	.	.	217	84
INDEL	D1_5	GRCh37_HG002_GIABv3.3.2_comphetsnp10bp_slop50.bed.gz	PASS	*	QUAL	*	0.894737	0.872464	0	0.88346	0	3	2191382		0	323	.	.	199	93		2.13978	289	.	.	179	84		2.13095	34	.	.	20	9		2.22222	345	.	.	251	94		2.67021	301	.	.	217	84
INDEL	D1_5	GRCh37_HG002_GIABv3.3.2_complexandSVs.bed.gz	ALL	*	QUAL	*	0.628434	0.918311	0	0.746209	0	45	197269094		0	40410	.	.	13874	8559		1.62098	25395	.	.	6060	3369		1.79875	15015	.	.	7814	5190		1.50559	33248	.	.	29456	3792		7.76793	30532	.	.	27166	3366
INDEL	D1_5	GRCh37_HG002_GIABv3.3.2_complexandSVs.bed.gz	PASS	*	QUAL	*	0.628434	0.918311	0	0.746209	0	45	197269094		0	40410	.	.	13874	8559		1.62098	25395	.	.	6060	3369		1.79875	15015	.	.	7814	5190		1.50559	33248	.	.	29456	3792		7.76793	30532	.	.	27166	3366
INDEL	D1_5	GRCh37_HG002_GIABv3.3.2_complexandSVs_alldifficultregions.bed.gz	ALL	*	QUAL	*	0.823554	0.944028	0	0.879686	1	126	689182251		0	181750	.	.	97112	65424		1.48435	149681	.	.	79145	54570		1.45034	32069	.	.	17967	10854		1.65533	163994	.	.	106428	57566		1.8488	154815	.	.	100251	54564
INDEL	D1_5	GRCh37_HG002_GIABv3.3.2_complexandSVs_alldifficultregions.bed.gz	PASS	*	QUAL	*	0.823554	0.944028	0	0.879686	1	126	689182251		0	181750	.	.	97112	65424		1.48435	149681	.	.	79145	54570		1.45034	32069	.	.	17967	10854		1.65533	163994	.	.	106428	57566		1.8488	154815	.	.	100251	54564
INDEL	D1_5	GRCh37_HG002_GIABv3.3.2_complexindel10bp_slop50.bed.gz	ALL	*	QUAL	*	0.959214	0.85991	0	0.906851	0	16	1758028		0	6154	.	.	3857	2278		1.69315	5903	.	.	3707	2182		1.6989	251	.	.	150	96		1.5625	6867	.	.	4353	2514		1.7315	5905	.	.	3724	2181
INDEL	D1_5	GRCh37_HG002_GIABv3.3.2_complexindel10bp_slop50.bed.gz	PASS	*	QUAL	*	0.959214	0.85991	0	0.906851	0	16	1758028		0	6154	.	.	3857	2278		1.69315	5903	.	.	3707	2182		1.6989	251	.	.	150	96		1.5625	6867	.	.	4353	2514		1.7315	5905	.	.	3724	2181
INDEL	D1_5	GRCh37_HG002_GIABv3.3.2_notin_complexandSVs_alldifficultregions.bed.gz	ALL	*	QUAL	*	0.990089	0.989274	0	0.989681	0	5	2169481319		0	63161	.	.	42222	20939		2.01643	62535	.	.	41949	20586		2.03774	626	.	.	273	353		0.773371	63213	.	.	42317	20896		2.02512	62535	.	.	41949	20586
INDEL	D1_5	GRCh37_HG002_GIABv3.3.2_notin_complexandSVs_alldifficultregions.bed.gz	PASS	*	QUAL	*	0.990089	0.989274	0	0.989681	0	5	2169481319		0	63161	.	.	42222	20939		2.01643	62535	.	.	41949	20586		2.03774	626	.	.	273	353		0.773371	63213	.	.	42317	20896		2.02512	62535	.	.	41949	20586
INDEL	D1_5	GRCh37_HG002_GIABv3.3.2_snpswithin10bp_slop50.bed.gz	ALL	*	QUAL	*	0.909208	0.897997	0	0.903568	0	5	7912603		0	1553	.	.	846	613		1.3801	1412	.	.	781	556		1.40468	141	.	.	65	57		1.14035	1598	.	.	992	606		1.63696	1435	.	.	881	554
INDEL	D1_5	GRCh37_HG002_GIABv3.3.2_snpswithin10bp_slop50.bed.gz	PASS	*	QUAL	*	0.909208	0.897997	0	0.903568	0	5	7912603		0	1553	.	.	846	613		1.3801	1412	.	.	781	556		1.40468	141	.	.	65	57		1.14035	1598	.	.	992	606		1.63696	1435	.	.	881	554
INDEL	D1_5	GRCh37_HG002_GIABv4.1_CNV_CCSandONT_elliptical_outlier.bed.gz	ALL	*	QUAL	*	0	0	0		0	0	23349072		0	0	.	.	0	0			0	.	.	0	0			0	.	.	0	0			393	.	.	271	122		2.22131	0	.	.	0	0
INDEL	D1_5	GRCh37_HG002_GIABv4.1_CNV_CCSandONT_elliptical_outlier.bed.gz	PASS	*	QUAL	*	0	0	0		0	0	23349072		0	0	.	.	0	0			0	.	.	0	0			0	.	.	0	0			393	.	.	271	122		2.22131	0	.	.	0	0
INDEL	D1_5	GRCh37_HG002_GIABv4.1_CNV_gt2assemblycontigs_ONTCanu_ONTFlye_CCSCanu.bed.gz	ALL	*	QUAL	*	0	0	0		0	0	11218243		0	0	.	.	0	0			0	.	.	0	0			0	.	.	0	0			90	.	.	69	21		3.28571	0	.	.	0	0
INDEL	D1_5	GRCh37_HG002_GIABv4.1_CNV_gt2assemblycontigs_ONTCanu_ONTFlye_CCSCanu.bed.gz	PASS	*	QUAL	*	0	0	0		0	0	11218243		0	0	.	.	0	0			0	.	.	0	0			0	.	.	0	0			90	.	.	69	21		3.28571	0	.	.	0	0
INDEL	D1_5	GRCh37_HG002_GIABv4.1_CNV_mrcanavarIllumina_CCShighcov_ONThighcov_intersection.bed.gz	ALL	*	QUAL	*	0	0	0		0	0	13521180		0	0	.	.	0	0			0	.	.	0	0			0	.	.	0	0			19	.	.	17	2		8.5	0	.	.	0	0
INDEL	D1_5	GRCh37_HG002_GIABv4.1_CNV_mrcanavarIllumina_CCShighcov_ONThighcov_intersection.bed.gz	PASS	*	QUAL	*	0	0	0		0	0	13521180		0	0	.	.	0	0			0	.	.	0	0			0	.	.	0	0			19	.	.	17	2		8.5	0	.	.	0	0
INDEL	D1_5	GRCh37_HG002_GIABv4.1_CNVsandSVs.bed.gz	ALL	*	QUAL	*	0.012739	0.001198	0	0.002189	0	0	72792070		0	157	.	.	118	37		3.18919	2	.	.	1	1		1	155	.	.	117	36		3.25	1670	.	.	1109	561		1.97683	2	.	.	1	1
INDEL	D1_5	GRCh37_HG002_GIABv4.1_CNVsandSVs.bed.gz	PASS	*	QUAL	*	0.012739	0.001198	0	0.002189	0	0	72792070		0	157	.	.	118	37		3.18919	2	.	.	1	1		1	155	.	.	117	36		3.25	1670	.	.	1109	561		1.97683	2	.	.	1	1
INDEL	D1_5	GRCh37_HG002_GIABv4.1_comphetindel10bp_slop50..bed.gz	ALL	*	QUAL	*	0.825528	0.962327	0	0.888694	0	22	5013486		0	20605	.	.	1050	352		2.98295	17010	.	.	783	266		2.94361	3595	.	.	267	86		3.10465	23014	.	.	22734	280		81.1929	22147	.	.	21881	266
INDEL	D1_5	GRCh37_HG002_GIABv4.1_comphetindel10bp_slop50..bed.gz	PASS	*	QUAL	*	0.825528	0.962327	0	0.888694	0	22	5013486		0	20605	.	.	1050	352		2.98295	17010	.	.	783	266		2.94361	3595	.	.	267	86		3.10465	23014	.	.	22734	280		81.1929	22147	.	.	21881	266
INDEL	D1_5	GRCh37_HG002_GIABv4.1_comphetsnp10bp_slop50.bed.gz	ALL	*	QUAL	*	0.5	0.944444	0	0.653846	0	0	1362056		0	100	.	.	64	30		2.13333	50	.	.	30	14		2.14286	50	.	.	34	16		2.125	54	.	.	40	14		2.85714	51	.	.	37	14
INDEL	D1_5	GRCh37_HG002_GIABv4.1_comphetsnp10bp_slop50.bed.gz	PASS	*	QUAL	*	0.5	0.944444	0	0.653846	0	0	1362056		0	100	.	.	64	30		2.13333	50	.	.	30	14		2.14286	50	.	.	34	16		2.125	54	.	.	40	14		2.85714	51	.	.	37	14
INDEL	D1_5	GRCh37_HG002_GIABv4.1_complexandSVs.bed.gz	ALL	*	QUAL	*	0.787011	0.914396	0	0.845935	1	51	94281807		0	36678	.	.	11396	6068		1.87805	28866	.	.	8515	4385		1.94185	7812	.	.	2881	1683		1.71182	37183	.	.	32063	5120		6.2623	34000	.	.	29621	4379
INDEL	D1_5	GRCh37_HG002_GIABv4.1_complexandSVs.bed.gz	PASS	*	QUAL	*	0.787011	0.914396	0	0.845935	1	51	94281807		0	36678	.	.	11396	6068		1.87805	28866	.	.	8515	4385		1.94185	7812	.	.	2881	1683		1.71182	37183	.	.	32063	5120		6.2623	34000	.	.	29621	4379
INDEL	D1_5	GRCh37_HG002_GIABv4.1_complexandSVs_alldifficultregions.bed.gz	ALL	*	QUAL	*	0.839502	0.943815	0	0.888608	1	127	608742217		0	179597	.	.	95815	64568		1.48394	150772	.	.	79920	54886		1.45611	28825	.	.	15895	9682		1.64171	165187	.	.	107274	57913		1.85233	155906	.	.	101026	54880
INDEL	D1_5	GRCh37_HG002_GIABv4.1_complexandSVs_alldifficultregions.bed.gz	PASS	*	QUAL	*	0.839502	0.943815	0	0.888608	1	127	608742217		0	179597	.	.	95815	64568		1.48394	150772	.	.	79920	54886		1.45611	28825	.	.	15895	9682		1.64171	165187	.	.	107274	57913		1.85233	155906	.	.	101026	54880
INDEL	D1_5	GRCh37_HG002_GIABv4.1_complexindel10bp_slop50.bed.gz	ALL	*	QUAL	*	0.730291	0.944094	0	0.823542	0	12	1597696		0	6355	.	.	4055	2273		1.78399	4641	.	.	3045	1582		1.92478	1714	.	.	1010	691		1.46165	4919	.	.	3279	1640		1.99939	4644	.	.	3066	1578
INDEL	D1_5	GRCh37_HG002_GIABv4.1_complexindel10bp_slop50.bed.gz	PASS	*	QUAL	*	0.730291	0.944094	0	0.823542	0	12	1597696		0	6355	.	.	4055	2273		1.78399	4641	.	.	3045	1582		1.92478	1714	.	.	1010	691		1.46165	4919	.	.	3279	1640		1.99939	4644	.	.	3066	1578
INDEL	D1_5	GRCh37_HG002_GIABv4.1_inversions_slop25percent.bed.gz	ALL	*	QUAL	*	0	0	0		0	0	989091		0	0	.	.	0	0			0	.	.	0	0			0	.	.	0	0			24	.	.	16	8		2	0	.	.	0	0
INDEL	D1_5	GRCh37_HG002_GIABv4.1_inversions_slop25percent.bed.gz	PASS	*	QUAL	*	0	0	0		0	0	989091		0	0	.	.	0	0			0	.	.	0	0			0	.	.	0	0			24	.	.	16	8		2	0	.	.	0	0
INDEL	D1_5	GRCh37_HG002_GIABv4.1_notin_complexandSVs_alldifficultregions.bed.gz	ALL	*	QUAL	*	0.94032	0.990695	0	0.964851	0	4	2249921353		0	65332	.	.	43528	21804		1.99633	61433	.	.	41164	20269		2.03088	3899	.	.	2364	1535		1.54007	62010	.	.	41461	20549		2.01767	61433	.	.	41164	20269
INDEL	D1_5	GRCh37_HG002_GIABv4.1_notin_complexandSVs_alldifficultregions.bed.gz	PASS	*	QUAL	*	0.94032	0.990695	0	0.964851	0	4	2249921353		0	65332	.	.	43528	21804		1.99633	61433	.	.	41164	20269		2.03088	3899	.	.	2364	1535		1.54007	62010	.	.	41461	20549		2.01767	61433	.	.	41164	20269
INDEL	D1_5	GRCh37_HG002_GIABv4.1_othercomplexwithin10bp_slop50.bed.gz	ALL	*	QUAL	*	0.746856	0.953276	0	0.837535	1	12	4615329		0	7952	.	.	5261	2690		1.95576	5939	.	.	3933	2006		1.96062	2013	.	.	1328	684		1.94152	6228	.	.	4153	2075		2.00145	5937	.	.	3932	2005
INDEL	D1_5	GRCh37_HG002_GIABv4.1_othercomplexwithin10bp_slop50.bed.gz	PASS	*	QUAL	*	0.746856	0.953276	0	0.837535	1	12	4615329		0	7952	.	.	5261	2690		1.95576	5939	.	.	3933	2006		1.96062	2013	.	.	1328	684		1.94152	6228	.	.	4153	2075		2.00145	5937	.	.	3932	2005
INDEL	D1_5	GRCh37_HG002_GIABv4.1_snpswithin10bp_slop50.bed.gz	ALL	*	QUAL	*	0.721106	0.938828	0	0.815688	0	7	9216243		0	1990	.	.	1084	808		1.34158	1435	.	.	802	567		1.41446	555	.	.	282	241		1.17012	1553	.	.	949	604		1.57119	1458	.	.	892	566
INDEL	D1_5	GRCh37_HG002_GIABv4.1_snpswithin10bp_slop50.bed.gz	PASS	*	QUAL	*	0.721106	0.938828	0	0.815688	0	7	9216243		0	1990	.	.	1084	808		1.34158	1435	.	.	802	567		1.41446	555	.	.	282	241		1.17012	1553	.	.	949	604		1.57119	1458	.	.	892	566
INDEL	D1_5	GRCh37_HG002_HG003_HG004_allsvs.bed.gz	ALL	*	QUAL	*	0.000374	1	0	0.000747	0	0	180827129		0	13378	.	.	7479	5004		1.4946	5	.	.	3	2		1.5	13373	.	.	7476	5002		1.4946	5	.	.	3	2		1.5	5	.	.	3	2
INDEL	D1_5	GRCh37_HG002_HG003_HG004_allsvs.bed.gz	PASS	*	QUAL	*	0.000374	1	0	0.000747	0	0	180827129		0	13378	.	.	7479	5004		1.4946	5	.	.	3	2		1.5	13373	.	.	7476	5002		1.4946	5	.	.	3	2		1.5	5	.	.	3	2
INDEL	D1_5	GRCh37_HG002_Tier1plusTier2_v0.6.1.bed.gz	ALL	*	QUAL	*	0	0	0		0	0	32344219		0	99	.	.	73	24		3.04167	0	.	.	0	0			99	.	.	73	24		3.04167	698	.	.	480	218		2.20183	0	.	.	0	0
INDEL	D1_5	GRCh37_HG002_Tier1plusTier2_v0.6.1.bed.gz	PASS	*	QUAL	*	0	0	0		0	0	32344219		0	99	.	.	73	24		3.04167	0	.	.	0	0			99	.	.	73	24		3.04167	698	.	.	480	218		2.20183	0	.	.	0	0
INDEL	D1_5	GRCh37_HG002_expanded_150_Tier1plusTier2_v0.6.1.bed.gz	ALL	*	QUAL	*	0.012739	0.00165	0	0.002922	0	0	47526690		0	157	.	.	118	37		3.18919	2	.	.	1	1		1	155	.	.	117	36		3.25	1212	.	.	794	418		1.89952	2	.	.	1	1
INDEL	D1_5	GRCh37_HG002_expanded_150_Tier1plusTier2_v0.6.1.bed.gz	PASS	*	QUAL	*	0.012739	0.00165	0	0.002922	0	0	47526690		0	157	.	.	118	37		3.18919	2	.	.	1	1		1	155	.	.	117	36		3.25	1212	.	.	794	418		1.89952	2	.	.	1	1
INDEL	D1_5	GRCh37_HG003_GIABv3.3.2_comphetindel10bp_slop50.bed.gz	ALL	*	QUAL	*	0.915028	0.94387	0	0.929226	0	13	4237572		0	13734	.	.	2722	3721		0.731524	12567	.	.	2434	3518		0.69187	1167	.	.	288	203		1.41872	15482	.	.	11800	3682		3.20478	14613	.	.	11095	3518
INDEL	D1_5	GRCh37_HG003_GIABv3.3.2_comphetindel10bp_slop50.bed.gz	PASS	*	QUAL	*	0.915028	0.94387	0	0.929226	0	13	4237572		0	13734	.	.	2722	3721		0.731524	12567	.	.	2434	3518		0.69187	1167	.	.	288	203		1.41872	15482	.	.	11800	3682		3.20478	14613	.	.	11095	3518
INDEL	D1_5	GRCh37_HG003_GIABv3.3.2_comphetsnp10bp_slop50.bed.gz	ALL	*	QUAL	*	0.844156	0.917808	0	0.879443	0	0	1147495		0	77	.	.	48	22		2.18182	65	.	.	44	17		2.58824	12	.	.	4	5		0.8	73	.	.	56	17		3.29412	67	.	.	50	17
INDEL	D1_5	GRCh37_HG003_GIABv3.3.2_comphetsnp10bp_slop50.bed.gz	PASS	*	QUAL	*	0.844156	0.917808	0	0.879443	0	0	1147495		0	77	.	.	48	22		2.18182	65	.	.	44	17		2.58824	12	.	.	4	5		0.8	73	.	.	56	17		3.29412	67	.	.	50	17
INDEL	D1_5	GRCh37_HG003_GIABv3.3.2_complexandSVs.bed.gz	ALL	*	QUAL	*	0.541799	0.928857	0	0.684394	0	28	195496844		0	32656	.	.	13104	11245		1.16532	17693	.	.	5143	5836		0.881254	14963	.	.	7961	5409		1.47181	21295	.	.	15025	6270		2.39633	19780	.	.	13945	5835
INDEL	D1_5	GRCh37_HG003_GIABv3.3.2_complexandSVs.bed.gz	PASS	*	QUAL	*	0.541799	0.928857	0	0.684394	0	28	195496844		0	32656	.	.	13104	11245		1.16532	17693	.	.	5143	5836		0.881254	14963	.	.	7961	5409		1.47181	21295	.	.	15025	6270		2.39633	19780	.	.	13945	5835
INDEL	D1_5	GRCh37_HG003_GIABv3.3.2_complexandSVs_alldifficultregions.bed.gz	ALL	*	QUAL	*	0.822667	0.944713	0	0.879476	1	127	687993343		0	180801	.	.	96278	65314		1.47408	148739	.	.	78326	54452		1.43844	32062	.	.	17952	10862		1.65273	162878	.	.	105478	57400		1.8376	153873	.	.	99427	54446
INDEL	D1_5	GRCh37_HG003_GIABv3.3.2_complexandSVs_alldifficultregions.bed.gz	PASS	*	QUAL	*	0.822667	0.944713	0	0.879476	1	127	687993343		0	180801	.	.	96278	65314		1.47408	148739	.	.	78326	54452		1.43844	32062	.	.	17952	10862		1.65273	162878	.	.	105478	57400		1.8376	153873	.	.	99427	54446
INDEL	D1_5	GRCh37_HG003_GIABv3.3.2_complexindel10bp_slop50.bed.gz	ALL	*	QUAL	*	0.931532	0.878075	0	0.904014	0	11	1525997		0	4294	.	.	2233	1968		1.13465	4000	.	.	2095	1829		1.14543	294	.	.	138	139		0.992806	4593	.	.	2535	2058		1.23178	4033	.	.	2204	1829
INDEL	D1_5	GRCh37_HG003_GIABv3.3.2_complexindel10bp_slop50.bed.gz	PASS	*	QUAL	*	0.931532	0.878075	0	0.904014	0	11	1525997		0	4294	.	.	2233	1968		1.13465	4000	.	.	2095	1829		1.14543	294	.	.	138	139		0.992806	4593	.	.	2535	2058		1.23178	4033	.	.	2204	1829
INDEL	D1_5	GRCh37_HG003_GIABv3.3.2_notin_complexandSVs_alldifficultregions.bed.gz	ALL	*	QUAL	*	0.990112	0.986681	0	0.988394	0	4	2170670227		0	64121	.	.	43065	21051		2.04575	63487	.	.	42777	20705		2.06602	634	.	.	288	346		0.83237	64344	.	.	43280	21064		2.05469	63487	.	.	42782	20705
INDEL	D1_5	GRCh37_HG003_GIABv3.3.2_notin_complexandSVs_alldifficultregions.bed.gz	PASS	*	QUAL	*	0.990112	0.986681	0	0.988394	0	4	2170670227		0	64121	.	.	43065	21051		2.04575	63487	.	.	42777	20705		2.06602	634	.	.	288	346		0.83237	64344	.	.	43280	21064		2.05469	63487	.	.	42782	20705
INDEL	D1_5	GRCh37_HG003_GIABv3.3.2_snpswithin10bp_slop50.bed.gz	ALL	*	QUAL	*	0.898217	0.919609	0	0.908787	0	6	7836867		0	1346	.	.	686	604		1.13576	1209	.	.	628	537		1.16946	137	.	.	58	67		0.865672	1331	.	.	745	586		1.27133	1224	.	.	688	536
INDEL	D1_5	GRCh37_HG003_GIABv3.3.2_snpswithin10bp_slop50.bed.gz	PASS	*	QUAL	*	0.898217	0.919609	0	0.908787	0	6	7836867		0	1346	.	.	686	604		1.13576	1209	.	.	628	537		1.16946	137	.	.	58	67		0.865672	1331	.	.	745	586		1.27133	1224	.	.	688	536
INDEL	D1_5	GRCh37_HG004_GIABv3.3.2_comphetindel10bp_slop50.bed.gz	ALL	*	QUAL	*	0.914389	0.945198	0	0.929538	0	16	4341125		0	13865	.	.	2714	3684		0.736699	12678	.	.	2416	3484		0.693456	1187	.	.	298	200		1.49	15711	.	.	12034	3677		3.27278	14850	.	.	11366	3484
INDEL	D1_5	GRCh37_HG004_GIABv3.3.2_comphetindel10bp_slop50.bed.gz	PASS	*	QUAL	*	0.914389	0.945198	0	0.929538	0	16	4341125		0	13865	.	.	2714	3684		0.736699	12678	.	.	2416	3484		0.693456	1187	.	.	298	200		1.49	15711	.	.	12034	3677		3.27278	14850	.	.	11366	3484
INDEL	D1_5	GRCh37_HG004_GIABv3.3.2_comphetsnp10bp_slop50.bed.gz	ALL	*	QUAL	*	0.910448	0.911765	0	0.911106	0	0	1026102		0	67	.	.	38	25		1.52	61	.	.	35	22		1.59091	6	.	.	3	3		1	68	.	.	46	22		2.09091	62	.	.	40	22
INDEL	D1_5	GRCh37_HG004_GIABv3.3.2_comphetsnp10bp_slop50.bed.gz	PASS	*	QUAL	*	0.910448	0.911765	0	0.911106	0	0	1026102		0	67	.	.	38	25		1.52	61	.	.	35	22		1.59091	6	.	.	3	3		1	68	.	.	46	22		2.09091	62	.	.	40	22
INDEL	D1_5	GRCh37_HG004_GIABv3.3.2_complexandSVs.bed.gz	ALL	*	QUAL	*	0.541421	0.930938	0	0.684656	0	28	195546247		0	32749	.	.	12988	11254		1.15408	17731	.	.	4999	5829		0.857609	15018	.	.	7989	5425		1.47263	21430	.	.	15134	6296		2.40375	19950	.	.	14121	5829
INDEL	D1_5	GRCh37_HG004_GIABv3.3.2_complexandSVs.bed.gz	PASS	*	QUAL	*	0.541421	0.930938	0	0.684656	0	28	195546247		0	32749	.	.	12988	11254		1.15408	17731	.	.	4999	5829		0.857609	15018	.	.	7989	5425		1.47263	21430	.	.	15134	6296		2.40375	19950	.	.	14121	5829
INDEL	D1_5	GRCh37_HG004_GIABv3.3.2_complexandSVs_alldifficultregions.bed.gz	ALL	*	QUAL	*	0.822481	0.944686	0	0.879358	1	125	687966242		0	180724	.	.	96196	65318		1.47273	148642	.	.	78233	54447		1.43687	32082	.	.	17963	10871		1.65238	162780	.	.	105373	57407		1.83554	153776	.	.	99335	54441
INDEL	D1_5	GRCh37_HG004_GIABv3.3.2_complexandSVs_alldifficultregions.bed.gz	PASS	*	QUAL	*	0.822481	0.944686	0	0.879358	1	125	687966242		0	180724	.	.	96196	65318		1.47273	148642	.	.	78233	54447		1.43687	32082	.	.	17963	10871		1.65238	162780	.	.	105373	57407		1.83554	153776	.	.	99335	54441
INDEL	D1_5	GRCh37_HG004_GIABv3.3.2_complexindel10bp_slop50.bed.gz	ALL	*	QUAL	*	0.918817	0.883128	0	0.90062	0	8	1549271		0	4262	.	.	2141	2013		1.06359	3916	.	.	1973	1851		1.06591	346	.	.	168	162		1.03704	4475	.	.	2382	2093		1.13808	3952	.	.	2101	1851
INDEL	D1_5	GRCh37_HG004_GIABv3.3.2_complexindel10bp_slop50.bed.gz	PASS	*	QUAL	*	0.918817	0.883128	0	0.90062	0	8	1549271		0	4262	.	.	2141	2013		1.06359	3916	.	.	1973	1851		1.06591	346	.	.	168	162		1.03704	4475	.	.	2382	2093		1.13808	3952	.	.	2101	1851
INDEL	D1_5	GRCh37_HG004_GIABv3.3.2_notin_complexandSVs_alldifficultregions.bed.gz	ALL	*	QUAL	*	0.990466	0.986731	0	0.988595	0	6	2170697328		0	64193	.	.	43144	21045		2.05008	63581	.	.	42868	20709		2.07002	612	.	.	276	336		0.821429	64436	.	.	43382	21054		2.06051	63581	.	.	42872	20709
INDEL	D1_5	GRCh37_HG004_GIABv3.3.2_notin_complexandSVs_alldifficultregions.bed.gz	PASS	*	QUAL	*	0.990466	0.986731	0	0.988595	0	6	2170697328		0	64193	.	.	43144	21045		2.05008	63581	.	.	42868	20709		2.07002	612	.	.	276	336		0.821429	64436	.	.	43382	21054		2.06051	63581	.	.	42872	20709
INDEL	D1_5	GRCh37_HG004_GIABv3.3.2_snpswithin10bp_slop50.bed.gz	ALL	*	QUAL	*	0.905882	0.916181	0	0.911002	0	4	7880792		0	1360	.	.	674	614		1.09772	1232	.	.	626	544		1.15074	128	.	.	48	70		0.685714	1372	.	.	782	590		1.32542	1257	.	.	713	544
INDEL	D1_5	GRCh37_HG004_GIABv3.3.2_snpswithin10bp_slop50.bed.gz	PASS	*	QUAL	*	0.905882	0.916181	0	0.911002	0	4	7880792		0	1360	.	.	674	614		1.09772	1232	.	.	626	544		1.15074	128	.	.	48	70		0.685714	1372	.	.	782	590		1.32542	1257	.	.	713	544
INDEL	D1_5	GRCh37_HG005_GIABv3.3.2_comphetindel10bp_slop50.bed.gz	ALL	*	QUAL	*	0.884714	0.955775	0	0.918872	0	5	2868448		0	7824	.	.	2313	2267		1.02029	6922	.	.	2060	2054		1.00292	902	.	.	253	213		1.18779	7914	.	.	5796	2118		2.73654	7564	.	.	5510	2054
INDEL	D1_5	GRCh37_HG005_GIABv3.3.2_comphetindel10bp_slop50.bed.gz	PASS	*	QUAL	*	0.884714	0.955775	0	0.918872	0	5	2868448		0	7824	.	.	2313	2267		1.02029	6922	.	.	2060	2054		1.00292	902	.	.	253	213		1.18779	7914	.	.	5796	2118		2.73654	7564	.	.	5510	2054
INDEL	D1_5	GRCh37_HG005_GIABv3.3.2_comphetsnp10bp_slop50.bed.gz	ALL	*	QUAL	*	0.888889	0.864865	0	0.876712	0	1	539000		0	72	.	.	52	16		3.25	64	.	.	48	13		3.69231	8	.	.	4	3		1.33333	74	.	.	57	17		3.35294	64	.	.	51	13
INDEL	D1_5	GRCh37_HG005_GIABv3.3.2_comphetsnp10bp_slop50.bed.gz	PASS	*	QUAL	*	0.888889	0.864865	0	0.876712	0	1	539000		0	72	.	.	52	16		3.25	64	.	.	48	13		3.69231	8	.	.	4	3		1.33333	74	.	.	57	17		3.35294	64	.	.	51	13
INDEL	D1_5	GRCh37_HG005_GIABv3.3.2_complexandSVs.bed.gz	ALL	*	QUAL	*	0.688192	0.925207	0	0.78929	0	24	124451135		0	20224	.	.	8970	7389		1.21397	13918	.	.	5810	4996		1.16293	6306	.	.	3160	2393		1.32052	15857	.	.	10456	5401		1.93594	14671	.	.	9675	4996
INDEL	D1_5	GRCh37_HG005_GIABv3.3.2_complexandSVs.bed.gz	PASS	*	QUAL	*	0.688192	0.925207	0	0.78929	0	24	124451135		0	20224	.	.	8970	7389		1.21397	13918	.	.	5810	4996		1.16293	6306	.	.	3160	2393		1.32052	15857	.	.	10456	5401		1.93594	14671	.	.	9675	4996
INDEL	D1_5	GRCh37_HG005_GIABv3.3.2_complexandSVs_alldifficultregions.bed.gz	ALL	*	QUAL	*	0.834712	0.945047	0	0.886459	1	127	643599555		0	178634	.	.	94882	64543		1.47006	149108	.	.	78564	54583		1.43935	29526	.	.	16318	9960		1.63835	163211	.	.	105688	57523		1.83732	154242	.	.	99665	54577
INDEL	D1_5	GRCh37_HG005_GIABv3.3.2_complexandSVs_alldifficultregions.bed.gz	PASS	*	QUAL	*	0.834712	0.945047	0	0.886459	1	127	643599555		0	178634	.	.	94882	64543		1.47006	149108	.	.	78564	54583		1.43935	29526	.	.	16318	9960		1.63835	163211	.	.	105688	57523		1.83732	154242	.	.	99665	54577
INDEL	D1_5	GRCh37_HG005_GIABv3.3.2_complexindel10bp_slop50.bed.gz	ALL	*	QUAL	*	0.877934	0.889227	0	0.883544	0	8	1278406		0	2982	.	.	1426	1484		0.960916	2618	.	.	1285	1280		1.00391	364	.	.	141	204		0.691176	2961	.	.	1508	1453		1.03785	2633	.	.	1353	1280
INDEL	D1_5	GRCh37_HG005_GIABv3.3.2_complexindel10bp_slop50.bed.gz	PASS	*	QUAL	*	0.877934	0.889227	0	0.883544	0	8	1278406		0	2982	.	.	1426	1484		0.960916	2618	.	.	1285	1280		1.00391	364	.	.	141	204		0.691176	2961	.	.	1508	1453		1.03785	2633	.	.	1353	1280
INDEL	D1_5	GRCh37_HG005_GIABv3.3.2_notin_complexandSVs_alldifficultregions.bed.gz	ALL	*	QUAL	*	0.951852	0.986081	0	0.968665	0	4	2215064015		0	66317	.	.	44482	21830		2.03765	63124	.	.	42544	20575		2.06775	3193	.	.	1938	1255		1.54422	64015	.	.	43075	20940		2.05707	63124	.	.	42549	20575
INDEL	D1_5	GRCh37_HG005_GIABv3.3.2_notin_complexandSVs_alldifficultregions.bed.gz	PASS	*	QUAL	*	0.951852	0.986081	0	0.968665	0	4	2215064015		0	66317	.	.	44482	21830		2.03765	63124	.	.	42544	20575		2.06775	3193	.	.	1938	1255		1.54422	64015	.	.	43075	20940		2.05707	63124	.	.	42549	20575
INDEL	D1_5	GRCh37_HG005_GIABv3.3.2_snpswithin10bp_slop50.bed.gz	ALL	*	QUAL	*	0.833183	0.913508	0	0.871499	0	6	7640038		0	1109	.	.	535	522		1.0249	924	.	.	458	422		1.08531	185	.	.	77	100		0.77	1029	.	.	575	454		1.26652	940	.	.	518	422
INDEL	D1_5	GRCh37_HG005_GIABv3.3.2_snpswithin10bp_slop50.bed.gz	PASS	*	QUAL	*	0.833183	0.913508	0	0.871499	0	6	7640038		0	1109	.	.	535	522		1.0249	924	.	.	458	422		1.08531	185	.	.	77	100		0.77	1029	.	.	575	454		1.26652	940	.	.	518	422
INDEL	D1_5	GRCh37_HG005_HG006_HG007_MetaSV_allsvs.bed.gz	ALL	*	QUAL	*	0.42101	0.894787	0	0.572603	0	4	112675878		0	8710	.	.	4804	3319		1.44742	3667	.	.	2059	1356		1.51844	5043	.	.	2745	1963		1.39837	4201	.	.	2699	1502		1.79694	3759	.	.	2403	1356
INDEL	D1_5	GRCh37_HG005_HG006_HG007_MetaSV_allsvs.bed.gz	PASS	*	QUAL	*	0.42101	0.894787	0	0.572603	0	4	112675878		0	8710	.	.	4804	3319		1.44742	3667	.	.	2059	1356		1.51844	5043	.	.	2745	1963		1.39837	4201	.	.	2699	1502		1.79694	3759	.	.	2403	1356
INDEL	D1_5	GRCh37_L1H_gt500.bed.gz	ALL	*	QUAL	*	0.424528	0.6	0	0.497238	0	0	2860263		0	106	.	.	66	40		1.65	45	.	.	31	14		2.21429	61	.	.	35	26		1.34615	75	.	.	56	19		2.94737	45	.	.	31	14
INDEL	D1_5	GRCh37_L1H_gt500.bed.gz	PASS	*	QUAL	*	0.424528	0.6	0	0.497238	0	0	2860263		0	106	.	.	66	40		1.65	45	.	.	31	14		2.21429	61	.	.	35	26		1.34615	75	.	.	56	19		2.94737	45	.	.	31	14
INDEL	D1_5	GRCh37_MHC.bed.gz	ALL	*	QUAL	*	0	1	0	0	0	0	4970557		0	725	.	.	481	223		2.15695	0	.	.	0	0			725	.	.	481	223		2.15695	1	.	.	0	1		0	1	.	.	0	1
INDEL	D1_5	GRCh37_MHC.bed.gz	PASS	*	QUAL	*	0	1	0	0	0	0	4970557		0	725	.	.	481	223		2.15695	0	.	.	0	0			725	.	.	481	223		2.15695	1	.	.	0	1		0	1	.	.	0	1
INDEL	D1_5	GRCh37_SimpleRepeat_diTR_11to50_slop5.bed.gz	ALL	*	QUAL	*	0.815784	0.942346	0	0.874509	0	12	13992844		0	26610	.	.	11963	8086		1.47947	21708	.	.	10133	6345		1.59701	4902	.	.	1830	1741		1.05112	24040	.	.	17419	6621		2.63087	22654	.	.	16309	6345
INDEL	D1_5	GRCh37_SimpleRepeat_diTR_11to50_slop5.bed.gz	PASS	*	QUAL	*	0.815784	0.942346	0	0.874509	0	12	13992844		0	26610	.	.	11963	8086		1.47947	21708	.	.	10133	6345		1.59701	4902	.	.	1830	1741		1.05112	24040	.	.	17419	6621		2.63087	22654	.	.	16309	6345
INDEL	D1_5	GRCh37_SimpleRepeat_diTR_51to200_slop5.bed.gz	ALL	*	QUAL	*	0.476548	0.876161	0	0.617328	0	0	310192		0	533	.	.	103	76		1.35526	254	.	.	59	48		1.22917	279	.	.	44	28		1.57143	323	.	.	272	51		5.33333	283	.	.	235	48
INDEL	D1_5	GRCh37_SimpleRepeat_diTR_51to200_slop5.bed.gz	PASS	*	QUAL	*	0.476548	0.876161	0	0.617328	0	0	310192		0	533	.	.	103	76		1.35526	254	.	.	59	48		1.22917	279	.	.	44	28		1.57143	323	.	.	272	51		5.33333	283	.	.	235	48
INDEL	D1_5	GRCh37_SimpleRepeat_diTR_gt200_slop5.bed.gz	ALL	*	QUAL	*	0	0	0		0	0	1117		0	0	.	.	0	0			0	.	.	0	0			0	.	.	0	0			0	.	.	0	0			0	.	.	0	0
INDEL	D1_5	GRCh37_SimpleRepeat_diTR_gt200_slop5.bed.gz	PASS	*	QUAL	*	0	0	0		0	0	1117		0	0	.	.	0	0			0	.	.	0	0			0	.	.	0	0			0	.	.	0	0			0	.	.	0	0
INDEL	D1_5	GRCh37_SimpleRepeat_homopolymer_4to6_slop5.bed.gz	ALL	*	QUAL	*	0.875897	0.959656	0	0.915866	0	38	773644630		0	64535	.	.	39006	22059		1.76826	56526	.	.	34384	19210		1.7899	8009	.	.	4622	2849		1.62232	59365	.	.	39308	20057		1.95981	56970	.	.	37761	19209
INDEL	D1_5	GRCh37_SimpleRepeat_homopolymer_4to6_slop5.bed.gz	PASS	*	QUAL	*	0.875897	0.959656	0	0.915866	0	38	773644630		0	64535	.	.	39006	22059		1.76826	56526	.	.	34384	19210		1.7899	8009	.	.	4622	2849		1.62232	59365	.	.	39308	20057		1.95981	56970	.	.	37761	19209
INDEL	D1_5	GRCh37_SimpleRepeat_homopolymer_7to11_slop5.bed.gz	ALL	*	QUAL	*	0.892207	0.961425	0	0.925523	0	23	49418672		0	50263	.	.	29757	19317		1.54046	44845	.	.	26932	16848		1.59853	5418	.	.	2825	2469		1.14419	46999	.	.	29474	17525		1.68183	45186	.	.	28339	16847
INDEL	D1_5	GRCh37_SimpleRepeat_homopolymer_7to11_slop5.bed.gz	PASS	*	QUAL	*	0.892207	0.961425	0	0.925523	0	23	49418672		0	50263	.	.	29757	19317		1.54046	44845	.	.	26932	16848		1.59853	5418	.	.	2825	2469		1.14419	46999	.	.	29474	17525		1.68183	45186	.	.	28339	16847
INDEL	D1_5	GRCh37_SimpleRepeat_homopolymer_gt11_slop5.bed.gz	ALL	*	QUAL	*	0.851787	0.946267	0	0.896545	0	74	18298592		0	67882	.	.	32807	26069		1.25847	57821	.	.	26275	23856		1.1014	10061	.	.	6532	2213		2.95165	65211	.	.	39985	25226		1.58507	61707	.	.	37851	23856
INDEL	D1_5	GRCh37_SimpleRepeat_homopolymer_gt11_slop5.bed.gz	PASS	*	QUAL	*	0.851787	0.946267	0	0.896545	0	74	18298592		0	67882	.	.	32807	26069		1.25847	57821	.	.	26275	23856		1.1014	10061	.	.	6532	2213		2.95165	65211	.	.	39985	25226		1.58507	61707	.	.	37851	23856
INDEL	D1_5	GRCh37_SimpleRepeat_imperfecthomopolgt10_slop5.bed.gz	ALL	*	QUAL	*	0.86951	0.946609	0	0.906423	0	96	44319497		0	86834	.	.	44242	32786		1.34942	75503	.	.	36888	30190		1.22186	11331	.	.	7354	2596		2.83282	84022	.	.	52142	31880		1.63557	79536	.	.	49346	30190
INDEL	D1_5	GRCh37_SimpleRepeat_imperfecthomopolgt10_slop5.bed.gz	PASS	*	QUAL	*	0.86951	0.946609	0	0.906423	0	96	44319497		0	86834	.	.	44242	32786		1.34942	75503	.	.	36888	30190		1.22186	11331	.	.	7354	2596		2.83282	84022	.	.	52142	31880		1.63557	79536	.	.	49346	30190
INDEL	D1_5	GRCh37_SimpleRepeat_quadTR_20to50_slop5.bed.gz	ALL	*	QUAL	*	0.818385	0.92597	0	0.86886	0	2	4241491		0	7604	.	.	3929	2453		1.60171	6223	.	.	3272	1877		1.74321	1381	.	.	657	576		1.14062	6727	.	.	4734	1993		2.37531	6229	.	.	4352	1877
INDEL	D1_5	GRCh37_SimpleRepeat_quadTR_20to50_slop5.bed.gz	PASS	*	QUAL	*	0.818385	0.92597	0	0.86886	0	2	4241491		0	7604	.	.	3929	2453		1.60171	6223	.	.	3272	1877		1.74321	1381	.	.	657	576		1.14062	6727	.	.	4734	1993		2.37531	6229	.	.	4352	1877
INDEL	D1_5	GRCh37_SimpleRepeat_quadTR_51to200_slop5.bed.gz	ALL	*	QUAL	*	0.82316	0.824798	0	0.823978	0	0	642774		0	1114	.	.	391	217		1.80184	917	.	.	318	183		1.7377	197	.	.	73	34		2.14706	1113	.	.	908	205		4.42927	918	.	.	735	183
INDEL	D1_5	GRCh37_SimpleRepeat_quadTR_51to200_slop5.bed.gz	PASS	*	QUAL	*	0.82316	0.824798	0	0.823978	0	0	642774		0	1114	.	.	391	217		1.80184	917	.	.	318	183		1.7377	197	.	.	73	34		2.14706	1113	.	.	908	205		4.42927	918	.	.	735	183
INDEL	D1_5	GRCh37_SimpleRepeat_quadTR_gt200_slop5.bed.gz	ALL	*	QUAL	*	0	0	0		0	0	2145		0	0	.	.	0	0			0	.	.	0	0			0	.	.	0	0			0	.	.	0	0			0	.	.	0	0
INDEL	D1_5	GRCh37_SimpleRepeat_quadTR_gt200_slop5.bed.gz	PASS	*	QUAL	*	0	0	0		0	0	2145		0	0	.	.	0	0			0	.	.	0	0			0	.	.	0	0			0	.	.	0	0			0	.	.	0	0
INDEL	D1_5	GRCh37_SimpleRepeat_triTR_15to50_slop5.bed.gz	ALL	*	QUAL	*	0.836274	0.944897	0	0.887274	0	0	2993568		0	3457	.	.	1809	1161		1.55814	2891	.	.	1568	906		1.73068	566	.	.	241	255		0.945098	3067	.	.	2135	932		2.29077	2898	.	.	1992	906
INDEL	D1_5	GRCh37_SimpleRepeat_triTR_15to50_slop5.bed.gz	PASS	*	QUAL	*	0.836274	0.944897	0	0.887274	0	0	2993568		0	3457	.	.	1809	1161		1.55814	2891	.	.	1568	906		1.73068	566	.	.	241	255		0.945098	3067	.	.	2135	932		2.29077	2898	.	.	1992	906
INDEL	D1_5	GRCh37_SimpleRepeat_triTR_51to200_slop5.bed.gz	ALL	*	QUAL	*	0.818182	0.863014	0	0.84	0	0	56876		0	77	.	.	16	14		1.14286	63	.	.	11	13		0.846154	14	.	.	5	1		5	73	.	.	59	14		4.21429	63	.	.	50	13
INDEL	D1_5	GRCh37_SimpleRepeat_triTR_51to200_slop5.bed.gz	PASS	*	QUAL	*	0.818182	0.863014	0	0.84	0	0	56876		0	77	.	.	16	14		1.14286	63	.	.	11	13		0.846154	14	.	.	5	1		5	73	.	.	59	14		4.21429	63	.	.	50	13
INDEL	D1_5	GRCh37_SimpleRepeat_triTR_gt200_slop5.bed.gz	ALL	*	QUAL	*	0	0	0		0	0	1270		0	0	.	.	0	0			0	.	.	0	0			0	.	.	0	0			0	.	.	0	0			0	.	.	0	0
INDEL	D1_5	GRCh37_SimpleRepeat_triTR_gt200_slop5.bed.gz	PASS	*	QUAL	*	0	0	0		0	0	1270		0	0	.	.	0	0			0	.	.	0	0			0	.	.	0	0			0	.	.	0	0			0	.	.	0	0
INDEL	D1_5	GRCh37_VDJ.bed.gz	ALL	*	QUAL	*	0	0	0		0	0	3232644		0	0	.	.	0	0			0	.	.	0	0			0	.	.	0	0			41	.	.	28	13		2.15385	0	.	.	0	0
INDEL	D1_5	GRCh37_VDJ.bed.gz	PASS	*	QUAL	*	0	0	0		0	0	3232644		0	0	.	.	0	0			0	.	.	0	0			0	.	.	0	0			41	.	.	28	13		2.15385	0	.	.	0	0
INDEL	D1_5	GRCh37_allOtherDifficultregions.bed.gz	ALL	*	QUAL	*	0.022804	0.106195	0	0.037546	0	0	87457214		0	2061	.	.	1346	677		1.98818	47	.	.	33	14		2.35714	2014	.	.	1313	663		1.98039	452	.	.	317	135		2.34815	48	.	.	33	15
INDEL	D1_5	GRCh37_allOtherDifficultregions.bed.gz	PASS	*	QUAL	*	0.022804	0.106195	0	0.037546	0	0	87457214		0	2061	.	.	1346	677		1.98818	47	.	.	33	14		2.35714	2014	.	.	1313	663		1.98039	452	.	.	317	135		2.34815	48	.	.	33	15
INDEL	D1_5	GRCh37_alldifficultregions.bed.gz	ALL	*	QUAL	*	0.837954	0.945131	0	0.888321	1	124	572112365		0	174666	.	.	92680	62779		1.47629	146362	.	.	77069	53334		1.44503	28304	.	.	15611	9445		1.65283	160291	.	.	104120	56171		1.85363	151496	.	.	98168	53328
INDEL	D1_5	GRCh37_alldifficultregions.bed.gz	PASS	*	QUAL	*	0.837954	0.945131	0	0.888321	1	124	572112365		0	174666	.	.	92680	62779		1.47629	146362	.	.	77069	53334		1.44503	28304	.	.	15611	9445		1.65283	160291	.	.	104120	56171		1.85363	151496	.	.	98168	53328
INDEL	D1_5	GRCh37_alllowmapandsegdupregions.bed.gz	ALL	*	QUAL	*	0.299599	0.652972	0	0.410741	1	20	236134445		0	7490	.	.	4522	2773		1.63072	2244	.	.	1495	716		2.08799	5246	.	.	3027	2057		1.47156	3432	.	.	2254	1178		1.91341	2241	.	.	1526	715
INDEL	D1_5	GRCh37_alllowmapandsegdupregions.bed.gz	PASS	*	QUAL	*	0.299599	0.652972	0	0.410741	1	20	236134445		0	7490	.	.	4522	2773		1.63072	2244	.	.	1495	716		2.08799	5246	.	.	3027	2057		1.47156	3432	.	.	2254	1178		1.91341	2241	.	.	1526	715
INDEL	D1_5	GRCh37_chainSelf.bed.gz	ALL	*	QUAL	*	0.205581	0.884233	0	0.333601	0	1	187410623		0	5949	.	.	3486	2226		1.56604	1223	.	.	740	415		1.78313	4726	.	.	2746	1811		1.51629	1408	.	.	937	471		1.98938	1245	.	.	830	415
INDEL	D1_5	GRCh37_chainSelf.bed.gz	PASS	*	QUAL	*	0.205581	0.884233	0	0.333601	0	1	187410623		0	5949	.	.	3486	2226		1.56604	1223	.	.	740	415		1.78313	4726	.	.	2746	1811		1.51629	1408	.	.	937	471		1.98938	1245	.	.	830	415
INDEL	D1_5	GRCh37_chainSelf_gt10kb.bed.gz	ALL	*	QUAL	*	0.003385	0.666667	0	0.006736	0	0	128662796		0	2954	.	.	1654	1198		1.38063	10	.	.	6	4		1.5	2944	.	.	1648	1194		1.38023	15	.	.	9	6		1.5	10	.	.	6	4
INDEL	D1_5	GRCh37_chainSelf_gt10kb.bed.gz	PASS	*	QUAL	*	0.003385	0.666667	0	0.006736	0	0	128662796		0	2954	.	.	1654	1198		1.38063	10	.	.	6	4		1.5	2944	.	.	1648	1194		1.38023	15	.	.	9	6		1.5	10	.	.	6	4
INDEL	D1_5	GRCh37_contigs_lt500kb.bed.gz	ALL	*	QUAL	*	0	0	0		0	0	19498054		0	0	.	.	0	0			0	.	.	0	0			0	.	.	0	0			111	.	.	87	24		3.625	0	.	.	0	0
INDEL	D1_5	GRCh37_contigs_lt500kb.bed.gz	PASS	*	QUAL	*	0	0	0		0	0	19498054		0	0	.	.	0	0			0	.	.	0	0			0	.	.	0	0			111	.	.	87	24		3.625	0	.	.	0	0
INDEL	D1_5	GRCh37_gaps_slop15kb.bed.gz	ALL	*	QUAL	*	0	0	0		0	0	8247365		0	0	.	.	0	0			0	.	.	0	0			0	.	.	0	0			122	.	.	76	46		1.65217	0	.	.	0	0
INDEL	D1_5	GRCh37_gaps_slop15kb.bed.gz	PASS	*	QUAL	*	0	0	0		0	0	8247365		0	0	.	.	0	0			0	.	.	0	0			0	.	.	0	0			122	.	.	76	46		1.65217	0	.	.	0	0
INDEL	D1_5	GRCh37_gc15_slop50.bed.gz	ALL	*	QUAL	*	0.808294	0.783621	0	0.795767	0	1	5225444		0	1278	.	.	836	367		2.27793	1033	.	.	705	260		2.71154	245	.	.	131	107		1.2243	1331	.	.	983	348		2.82471	1043	.	.	785	258
INDEL	D1_5	GRCh37_gc15_slop50.bed.gz	PASS	*	QUAL	*	0.808294	0.783621	0	0.795767	0	1	5225444		0	1278	.	.	836	367		2.27793	1033	.	.	705	260		2.71154	245	.	.	131	107		1.2243	1331	.	.	983	348		2.82471	1043	.	.	785	258
INDEL	D1_5	GRCh37_gc15to20_slop50.bed.gz	ALL	*	QUAL	*	0.869565	0.917131	0	0.892715	0	5	14248583		0	2783	.	.	1721	868		1.98272	2420	.	.	1517	729		2.08093	363	.	.	204	139		1.46763	2691	.	.	1901	790		2.40633	2468	.	.	1739	729
INDEL	D1_5	GRCh37_gc15to20_slop50.bed.gz	PASS	*	QUAL	*	0.869565	0.917131	0	0.892715	0	5	14248583		0	2783	.	.	1721	868		1.98272	2420	.	.	1517	729		2.08093	363	.	.	204	139		1.46763	2691	.	.	1901	790		2.40633	2468	.	.	1739	729
INDEL	D1_5	GRCh37_gc20to25_slop50.bed.gz	ALL	*	QUAL	*	0.891141	0.958708	0	0.923691	0	6	116727465		0	16673	.	.	9936	5713		1.73919	14858	.	.	8910	5032		1.77067	1815	.	.	1026	681		1.50661	15790	.	.	10569	5221		2.02432	15138	.	.	10106	5032
INDEL	D1_5	GRCh37_gc20to25_slop50.bed.gz	PASS	*	QUAL	*	0.891141	0.958708	0	0.923691	0	6	116727465		0	16673	.	.	9936	5713		1.73919	14858	.	.	8910	5032		1.77067	1815	.	.	1026	681		1.50661	15790	.	.	10569	5221		2.02432	15138	.	.	10106	5032
INDEL	D1_5	GRCh37_gc25to30_slop50.bed.gz	ALL	*	QUAL	*	0.892902	0.966354	0	0.928177	0	14	392852467		0	45043	.	.	26284	15615		1.68325	40219	.	.	23426	14002		1.67305	4824	.	.	2858	1613		1.77185	42531	.	.	28104	14427		1.94801	41100	.	.	27098	14002
INDEL	D1_5	GRCh37_gc25to30_slop50.bed.gz	PASS	*	QUAL	*	0.892902	0.966354	0	0.928177	0	14	392852467		0	45043	.	.	26284	15615		1.68325	40219	.	.	23426	14002		1.67305	4824	.	.	2858	1613		1.77185	42531	.	.	28104	14427		1.94801	41100	.	.	27098	14002
INDEL	D1_5	GRCh37_gc30to55_slop50.bed.gz	ALL	*	QUAL	*	0.868268	0.963799	0	0.913543	1	55	1939359401		0	139662	.	.	79433	48762		1.62899	121264	.	.	69416	42402		1.63709	18398	.	.	10017	6360		1.575	128754	.	.	84867	43887		1.93376	124093	.	.	81694	42399
INDEL	D1_5	GRCh37_gc30to55_slop50.bed.gz	PASS	*	QUAL	*	0.868268	0.963799	0	0.913543	1	55	1939359401		0	139662	.	.	79433	48762		1.62899	121264	.	.	69416	42402		1.63709	18398	.	.	10017	6360		1.575	128754	.	.	84867	43887		1.93376	124093	.	.	81694	42399
INDEL	D1_5	GRCh37_gc55to60_slop50.bed.gz	ALL	*	QUAL	*	0.833097	0.944999	0	0.885527	0	23	243486965		0	31719	.	.	16662	11935		1.39606	26425	.	.	13624	10319		1.32028	5294	.	.	3038	1616		1.87995	28945	.	.	18012	10933		1.64749	27353	.	.	17034	10319
INDEL	D1_5	GRCh37_gc55to60_slop50.bed.gz	PASS	*	QUAL	*	0.833097	0.944999	0	0.885527	0	23	243486965		0	31719	.	.	16662	11935		1.39606	26425	.	.	13624	10319		1.32028	5294	.	.	3038	1616		1.87995	28945	.	.	18012	10933		1.64749	27353	.	.	17034	10319
INDEL	D1_5	GRCh37_gc60to65_slop50.bed.gz	ALL	*	QUAL	*	0.808037	0.894636	0	0.849134	0	25	102127406		0	10054	.	.	5316	3906		1.36098	8124	.	.	4217	3243		1.30034	1930	.	.	1099	663		1.65762	9358	.	.	5729	3629		1.57867	8372	.	.	5129	3243
INDEL	D1_5	GRCh37_gc60to65_slop50.bed.gz	PASS	*	QUAL	*	0.808037	0.894636	0	0.849134	0	25	102127406		0	10054	.	.	5316	3906		1.36098	8124	.	.	4217	3243		1.30034	1930	.	.	1099	663		1.65762	9358	.	.	5729	3629		1.57867	8372	.	.	5129	3243
INDEL	D1_5	GRCh37_gc65to70_slop50.bed.gz	ALL	*	QUAL	*	0.750859	0.839748	0	0.79282	0	3	34491309		0	1746	.	.	978	687		1.42358	1311	.	.	734	519		1.41426	435	.	.	244	168		1.45238	1585	.	.	954	631		1.51189	1331	.	.	812	519
INDEL	D1_5	GRCh37_gc65to70_slop50.bed.gz	PASS	*	QUAL	*	0.750859	0.839748	0	0.79282	0	3	34491309		0	1746	.	.	978	687		1.42358	1311	.	.	734	519		1.41426	435	.	.	244	168		1.45238	1585	.	.	954	631		1.51189	1331	.	.	812	519
INDEL	D1_5	GRCh37_gc70to75_slop50.bed.gz	ALL	*	QUAL	*	0.763557	0.93617	0	0.841099	0	1	11661526		0	461	.	.	250	198		1.26263	352	.	.	200	144		1.38889	109	.	.	50	54		0.925926	376	.	.	219	157		1.3949	352	.	.	208	144
INDEL	D1_5	GRCh37_gc70to75_slop50.bed.gz	PASS	*	QUAL	*	0.763557	0.93617	0	0.841099	0	1	11661526		0	461	.	.	250	198		1.26263	352	.	.	200	144		1.38889	109	.	.	50	54		0.925926	376	.	.	219	157		1.3949	352	.	.	208	144
INDEL	D1_5	GRCh37_gc75to80_slop50.bed.gz	ALL	*	QUAL	*	0.768595	0.890476	0	0.825059	0	0	5193905		0	242	.	.	109	129		0.844961	186	.	.	79	105		0.752381	56	.	.	30	24		1.25	210	.	.	92	118		0.779661	187	.	.	82	105
INDEL	D1_5	GRCh37_gc75to80_slop50.bed.gz	PASS	*	QUAL	*	0.768595	0.890476	0	0.825059	0	0	5193905		0	242	.	.	109	129		0.844961	186	.	.	79	105		0.752381	56	.	.	30	24		1.25	210	.	.	92	118		0.779661	187	.	.	82	105
INDEL	D1_5	GRCh37_gc80to85_slop50.bed.gz	ALL	*	QUAL	*	0.731884	0.847458	0	0.785442	0	2	2569485		0	138	.	.	67	66		1.01515	101	.	.	44	55		0.8	37	.	.	23	11		2.09091	118	.	.	53	65		0.815385	100	.	.	46	54
INDEL	D1_5	GRCh37_gc80to85_slop50.bed.gz	PASS	*	QUAL	*	0.731884	0.847458	0	0.785442	0	2	2569485		0	138	.	.	67	66		1.01515	101	.	.	44	55		0.8	37	.	.	23	11		2.09091	118	.	.	53	65		0.815385	100	.	.	46	54
INDEL	D1_5	GRCh37_gc85_slop50.bed.gz	ALL	*	QUAL	*	0.638889	0.884615	0	0.741935	0	0	532129		0	36	.	.	17	17		1	23	.	.	12	11		1.09091	13	.	.	5	6		0.833333	26	.	.	14	12		1.16667	23	.	.	12	11
INDEL	D1_5	GRCh37_gc85_slop50.bed.gz	PASS	*	QUAL	*	0.638889	0.884615	0	0.741935	0	0	532129		0	36	.	.	17	17		1	23	.	.	12	11		1.09091	13	.	.	5	6		0.833333	26	.	.	14	12		1.16667	23	.	.	12	11
INDEL	D1_5	GRCh37_gclt25orgt65_slop50.bed.gz	ALL	*	QUAL	*	0.868378	0.93324	0	0.899641	0	17	190575384		0	23332	.	.	13902	8036		1.72997	20261	.	.	12189	6848		1.77994	3071	.	.	1713	1188		1.44192	22094	.	.	14765	7329		2.0146	20619	.	.	13774	6845
INDEL	D1_5	GRCh37_gclt25orgt65_slop50.bed.gz	PASS	*	QUAL	*	0.868378	0.93324	0	0.899641	0	17	190575384		0	23332	.	.	13902	8036		1.72997	20261	.	.	12189	6848		1.77994	3071	.	.	1713	1188		1.44192	22094	.	.	14765	7329		2.0146	20619	.	.	13774	6845
INDEL	D1_5	GRCh37_gclt30orgt55_slop50.bed.gz	ALL	*	QUAL	*	0.863538	0.947254	0	0.903461	0	76	919304169		0	105311	.	.	59761	37627		1.58825	90940	.	.	51519	32757		1.57276	14371	.	.	8242	4870		1.6924	98377	.	.	63801	34576		1.84524	93188	.	.	60434	32754
INDEL	D1_5	GRCh37_gclt30orgt55_slop50.bed.gz	PASS	*	QUAL	*	0.863538	0.947254	0	0.903461	0	76	919304169		0	105311	.	.	59761	37627		1.58825	90940	.	.	51519	32757		1.57276	14371	.	.	8242	4870		1.6924	98377	.	.	63801	34576		1.84524	93188	.	.	60434	32754
INDEL	D1_5	GRCh37_gt5segdups_gt10kb_gt99percidentity.bed.gz	ALL	*	QUAL	*	0	0	0		0	0	1232701		0	0	.	.	0	0			0	.	.	0	0			0	.	.	0	0			0	.	.	0	0			0	.	.	0	0
INDEL	D1_5	GRCh37_gt5segdups_gt10kb_gt99percidentity.bed.gz	PASS	*	QUAL	*	0	0	0		0	0	1232701		0	0	.	.	0	0			0	.	.	0	0			0	.	.	0	0			0	.	.	0	0			0	.	.	0	0
INDEL	D1_5	GRCh37_hg38_minimap2_asm20_N10_gt1contig_gt1kb.bed.gz	ALL	*	QUAL	*	0	0	0		0	0	16365516		0	22	.	.	10	11		0.909091	0	.	.	0	0			22	.	.	10	11		0.909091	115	.	.	78	37		2.10811	0	.	.	0	0
INDEL	D1_5	GRCh37_hg38_minimap2_asm20_N10_gt1contig_gt1kb.bed.gz	PASS	*	QUAL	*	0	0	0		0	0	16365516		0	22	.	.	10	11		0.909091	0	.	.	0	0			22	.	.	10	11		0.909091	115	.	.	78	37		2.10811	0	.	.	0	0
INDEL	D1_5	GRCh37_hg38_minimap2_asm20_N10_nocovgt1kb.bed.gz	ALL	*	QUAL	*	0	0	0		0	0	4731770		0	0	.	.	0	0			0	.	.	0	0			0	.	.	0	0			5	.	.	4	1		4	0	.	.	0	0
INDEL	D1_5	GRCh37_hg38_minimap2_asm20_N10_nocovgt1kb.bed.gz	PASS	*	QUAL	*	0	0	0		0	0	4731770		0	0	.	.	0	0			0	.	.	0	0			0	.	.	0	0			5	.	.	4	1		4	0	.	.	0	0
INDEL	D1_5	GRCh37_hs37d5_decoy_alignments.bed.gz	ALL	*	QUAL	*	0.00161	0.5	0	0.00321	0	0	49246236		0	1242	.	.	805	420		1.91667	2	.	.	2	0			1240	.	.	803	420		1.9119	4	.	.	4	0			2	.	.	2	0
INDEL	D1_5	GRCh37_hs37d5_decoy_alignments.bed.gz	PASS	*	QUAL	*	0.00161	0.5	0	0.00321	0	0	49246236		0	1242	.	.	805	420		1.91667	2	.	.	2	0			1240	.	.	803	420		1.9119	4	.	.	4	0			2	.	.	2	0
INDEL	D1_5	GRCh37_lowmappabilityall.bed.gz	ALL	*	QUAL	*	0.473835	0.604388	0	0.531207	1	20	150351249		0	3497	.	.	2198	1237		1.77688	1657	.	.	1114	512		2.17578	1840	.	.	1084	725		1.49517	2735	.	.	1792	943		1.90032	1653	.	.	1141	512
INDEL	D1_5	GRCh37_lowmappabilityall.bed.gz	PASS	*	QUAL	*	0.473835	0.604388	0	0.531207	1	20	150351249		0	3497	.	.	2198	1237		1.77688	1657	.	.	1114	512		2.17578	1840	.	.	1084	725		1.49517	2735	.	.	1792	943		1.90032	1653	.	.	1141	512
INDEL	D1_5	GRCh37_missing_and_multiple_alignments_of_GRCh38.bed.gz	ALL	*	QUAL	*	0	0	0		0	0	17979597		0	0	.	.	0	0			0	.	.	0	0			0	.	.	0	0			89	.	.	60	29		2.06897	0	.	.	0	0
INDEL	D1_5	GRCh37_missing_and_multiple_alignments_of_GRCh38.bed.gz	PASS	*	QUAL	*	0	0	0		0	0	17979597		0	0	.	.	0	0			0	.	.	0	0			0	.	.	0	0			89	.	.	60	29		2.06897	0	.	.	0	0
INDEL	D1_5	GRCh37_nonunique_l100_m2_e1.bed.gz	ALL	*	QUAL	*	0.473835	0.604388	0	0.531207	1	20	150330831		0	3497	.	.	2198	1237		1.77688	1657	.	.	1114	512		2.17578	1840	.	.	1084	725		1.49517	2735	.	.	1792	943		1.90032	1653	.	.	1141	512
INDEL	D1_5	GRCh37_nonunique_l100_m2_e1.bed.gz	PASS	*	QUAL	*	0.473835	0.604388	0	0.531207	1	20	150330831		0	3497	.	.	2198	1237		1.77688	1657	.	.	1114	512		2.17578	1840	.	.	1084	725		1.49517	2735	.	.	1792	943		1.90032	1653	.	.	1141	512
INDEL	D1_5	GRCh37_nonunique_l250_m0_e0.bed.gz	ALL	*	QUAL	*	0.118211	0.468354	0	0.188776	1	0	45585179		0	313	.	.	211	102		2.06863	37	.	.	27	10		2.7	276	.	.	184	92		2	79	.	.	51	28		1.82143	37	.	.	27	10
INDEL	D1_5	GRCh37_nonunique_l250_m0_e0.bed.gz	PASS	*	QUAL	*	0.118211	0.468354	0	0.188776	1	0	45585179		0	313	.	.	211	102		2.06863	37	.	.	27	10		2.7	276	.	.	184	92		2	79	.	.	51	28		1.82143	37	.	.	27	10
INDEL	D1_5	GRCh37_notinAllHomopolymers_gt6bp_imperfectgt10bp_slop5.bed.gz	ALL	*	QUAL	*	0.862123	0.960476	0	0.908646	1	30	2775164583		0	125815	.	.	75998	40842		1.86078	108468	.	.	67017	34298		1.95396	17347	.	.	8981	6544		1.3724	113930	.	.	78364	35566		2.20334	109427	.	.	75134	34293
INDEL	D1_5	GRCh37_notinAllHomopolymers_gt6bp_imperfectgt10bp_slop5.bed.gz	PASS	*	QUAL	*	0.862123	0.960476	0	0.908646	1	30	2775164583		0	125815	.	.	75998	40842		1.86078	108468	.	.	67017	34298		1.95396	17347	.	.	8981	6544		1.3724	113930	.	.	78364	35566		2.20334	109427	.	.	75134	34293
INDEL	D1_5	GRCh37_notinAllTandemRepeatsandHomopolymers_slop5.bed.gz	ALL	*	QUAL	*	0.888279	0.981289	0	0.93247	1	10	2675976531		0	84013	.	.	55832	28173		1.98176	74627	.	.	50049	24571		2.03691	9386	.	.	5783	3602		1.6055	76050	.	.	50880	25170		2.02145	74627	.	.	50056	24571
INDEL	D1_5	GRCh37_notinAllTandemRepeatsandHomopolymers_slop5.bed.gz	PASS	*	QUAL	*	0.888279	0.981289	0	0.93247	1	10	2675976531		0	84013	.	.	55832	28173		1.98176	74627	.	.	50049	24571		2.03691	9386	.	.	5783	3602		1.6055	76050	.	.	50880	25170		2.02145	74627	.	.	50056	24571
INDEL	D1_5	GRCh37_notinalldifficultregions.bed.gz	ALL	*	QUAL	*	0.936981	0.984015	0	0.959922	0	7	2286551205		0	70296	.	.	46694	23595		1.97898	65866	.	.	44040	21819		2.01842	4430	.	.	2654	1776		1.49437	66936	.	.	44648	22288		2.00323	65866	.	.	44047	21819
INDEL	D1_5	GRCh37_notinalldifficultregions.bed.gz	PASS	*	QUAL	*	0.936981	0.984015	0	0.959922	0	7	2286551205		0	70296	.	.	46694	23595		1.97898	65866	.	.	44040	21819		2.01842	4430	.	.	2654	1776		1.49437	66936	.	.	44648	22288		2.00323	65866	.	.	44047	21819
INDEL	D1_5	GRCh37_notinalllowmapandsegdupregions.bed.gz	ALL	*	QUAL	*	0.884165	0.961112	0	0.921034	0	113	2622529125		0	236992	.	.	134467	83488		1.61061	209540	.	.	119254	74340		1.60417	27452	.	.	15213	9148		1.66299	223358	.	.	146172	77186		1.89376	214672	.	.	140337	74335
INDEL	D1_5	GRCh37_notinalllowmapandsegdupregions.bed.gz	PASS	*	QUAL	*	0.884165	0.961112	0	0.921034	0	113	2622529125		0	236992	.	.	134467	83488		1.61061	209540	.	.	119254	74340		1.60417	27452	.	.	15213	9148		1.66299	223358	.	.	146172	77186		1.89376	214672	.	.	140337	74335
INDEL	D1_5	GRCh37_notinchainSelf.bed.gz	ALL	*	QUAL	*	0.882741	0.957061	0	0.9184	1	130	2671252947		0	238498	.	.	135491	84026		1.61249	210532	.	.	120001	74631		1.60792	27966	.	.	15490	9395		1.64875	225319	.	.	147443	77876		1.8933	215644	.	.	141019	74625
INDEL	D1_5	GRCh37_notinchainSelf.bed.gz	PASS	*	QUAL	*	0.882741	0.957061	0	0.9184	1	130	2671252947		0	238498	.	.	135491	84026		1.61249	210532	.	.	120001	74631		1.60792	27966	.	.	15490	9395		1.64875	225319	.	.	147443	77876		1.8933	215644	.	.	141019	74625
INDEL	D1_5	GRCh37_notinchainSelf_gt10kb.bed.gz	ALL	*	QUAL	*	0.87683	0.956629	0	0.914993	1	131	2730000774		0	241471	.	.	137315	85044		1.61463	211729	.	.	120728	75035		1.60896	29742	.	.	16587	10009		1.65721	226695	.	.	148362	78333		1.89399	216863	.	.	141834	75029
INDEL	D1_5	GRCh37_notinchainSelf_gt10kb.bed.gz	PASS	*	QUAL	*	0.87683	0.956629	0	0.914993	1	131	2730000774		0	241471	.	.	137315	85044		1.61463	211729	.	.	120728	75035		1.60896	29742	.	.	16587	10009		1.65721	226695	.	.	148362	78333		1.89399	216863	.	.	141834	75029
INDEL	D1_5	GRCh37_notinlowmappabilityall.bed.gz	ALL	*	QUAL	*	0.871669	0.96063	0	0.91399	0	114	2708312321		0	241118	.	.	136868	85068		1.60892	210175	.	.	119668	74555		1.6051	30943	.	.	17200	10513		1.63607	224131	.	.	146691	77440		1.89425	215307	.	.	140758	74549
INDEL	D1_5	GRCh37_notinlowmappabilityall.bed.gz	PASS	*	QUAL	*	0.871669	0.96063	0	0.91399	0	114	2708312321		0	241118	.	.	136868	85068		1.60892	210175	.	.	119668	74555		1.6051	30943	.	.	17200	10513		1.63607	224131	.	.	146691	77440		1.89425	215307	.	.	140758	74549
INDEL	D1_5	GRCh37_notinrefseq_union_cds.bed.gz	ALL	*	QUAL	*	0.866278	0.9566	0	0.909201	1	131	2824716074		0	244261	.	.	138868	86180		1.61137	211598	.	.	120647	74985		1.60895	32663	.	.	18221	11195		1.6276	226565	.	.	148281	78284		1.89414	216732	.	.	141753	74979
INDEL	D1_5	GRCh37_notinrefseq_union_cds.bed.gz	PASS	*	QUAL	*	0.866278	0.9566	0	0.909201	1	131	2824716074		0	244261	.	.	138868	86180		1.61137	211598	.	.	120647	74985		1.60895	32663	.	.	18221	11195		1.6276	226565	.	.	148281	78284		1.89414	216732	.	.	141753	74979
INDEL	D1_5	GRCh37_notinsegdups.bed.gz	ALL	*	QUAL	*	0.882025	0.956626	0	0.917812	1	131	2701314269		0	240059	.	.	136453	84547		1.61393	211738	.	.	120734	75038		1.60897	28321	.	.	15719	9509		1.65307	226705	.	.	148368	78337		1.89397	216872	.	.	141840	75032
INDEL	D1_5	GRCh37_notinsegdups.bed.gz	PASS	*	QUAL	*	0.882025	0.956626	0	0.917812	1	131	2701314269		0	240059	.	.	136453	84547		1.61393	211738	.	.	120734	75038		1.60897	28321	.	.	15719	9509		1.65307	226705	.	.	148368	78337		1.89397	216872	.	.	141840	75032
INDEL	D1_5	GRCh37_notinsegdups_gt10kb.bed.gz	ALL	*	QUAL	*	0.879515	0.956614	0	0.916446	1	131	2715980947		0	240744	.	.	136870	84787		1.61428	211738	.	.	120734	75038		1.60897	29006	.	.	16136	9749		1.65514	226708	.	.	148370	78338		1.89397	216872	.	.	141840	75032
INDEL	D1_5	GRCh37_notinsegdups_gt10kb.bed.gz	PASS	*	QUAL	*	0.879515	0.956614	0	0.916446	1	131	2715980947		0	240744	.	.	136870	84787		1.61428	211738	.	.	120734	75038		1.60897	29006	.	.	16136	9749		1.65514	226708	.	.	148370	78338		1.89397	216872	.	.	141840	75032
INDEL	D1_5	GRCh37_refseq_cds.bed.gz	ALL	*	QUAL	*	0.877301	0.972789	0	0.922581	0	0	33947396		0	163	.	.	102	60		1.7	143	.	.	89	54		1.64815	20	.	.	13	6		2.16667	147	.	.	92	55		1.67273	143	.	.	89	54
INDEL	D1_5	GRCh37_refseq_cds.bed.gz	PASS	*	QUAL	*	0.877301	0.972789	0	0.922581	0	0	33947396		0	163	.	.	102	60		1.7	143	.	.	89	54		1.64815	20	.	.	13	6		2.16667	147	.	.	92	55		1.67273	143	.	.	89	54
INDEL	D1_5	GRCh37_segdups.bed.gz	ALL	*	QUAL	*	0.000458	0.333333	0	0.000915	0	0	157349301		0	4364	.	.	2515	1694		1.48465	2	.	.	0	2		0	4362	.	.	2515	1692		1.48641	6	.	.	3	3		1	2	.	.	0	2
INDEL	D1_5	GRCh37_segdups.bed.gz	PASS	*	QUAL	*	0.000458	0.333333	0	0.000915	0	0	157349301		0	4364	.	.	2515	1694		1.48465	2	.	.	0	2		0	4362	.	.	2515	1692		1.48641	6	.	.	3	3		1	2	.	.	0	2
INDEL	D1_5	GRCh37_segdups_gt10kb.bed.gz	ALL	*	QUAL	*	0.000272	0.5	0	0.000543	0	0	142682623		0	3678	.	.	2098	1453		1.44391	1	.	.	0	1		0	3677	.	.	2098	1452		1.4449	2	.	.	1	1		1	1	.	.	0	1
INDEL	D1_5	GRCh37_segdups_gt10kb.bed.gz	PASS	*	QUAL	*	0.000272	0.5	0	0.000543	0	0	142682623		0	3678	.	.	2098	1453		1.44391	1	.	.	0	1		0	3677	.	.	2098	1452		1.4449	2	.	.	1	1		1	1	.	.	0	1
INDEL	D1_5	TS_boundary	ALL	*	QUAL	*	0.849752	0.935452	0	0.890545	0	10	3049494275		0	8466	.	.	4667	2205		2.11655	7194	.	.	4071	1831		2.22338	1272	.	.	596	374		1.59358	7994	.	.	6055	1939		3.12274	7478	.	.	5647	1831
INDEL	D1_5	TS_boundary	PASS	*	QUAL	*	0.849752	0.935452	0	0.890545	0	10	3049494275		0	8466	.	.	4667	2205		2.11655	7194	.	.	4071	1831		2.22338	1272	.	.	596	374		1.59358	7994	.	.	6055	1939		3.12274	7478	.	.	5647	1831
INDEL	D6_15	*	ALL	*	QUAL	*	0.805649	0.925298	0	0.861338	0	20	2796132093		0	27543	.	.	13233	7591		1.74325	22190	.	.	11102	5814		1.90953	5353	.	.	2131	1777		1.19921	24832	.	.	18525	6307		2.93721	22977	.	.	17162	5815
INDEL	D6_15	*	PASS	*	QUAL	*	0.805649	0.925298	0	0.861338	0	20	2796132093		0	27543	.	.	13233	7591		1.74325	22190	.	.	11102	5814		1.90953	5353	.	.	2131	1777		1.19921	24832	.	.	18525	6307		2.93721	22977	.	.	17162	5815
INDEL	D6_15	GRCh37_AllHomopolymers_gt6bp_imperfectgt10bp_slop5.bed.gz	ALL	*	QUAL	*	0.822818	0.896204	0	0.857945	0	13	83498987		0	4137	.	.	2006	1242		1.61514	3404	.	.	1630	1099		1.48317	733	.	.	376	143		2.62937	3873	.	.	2644	1229		2.15134	3471	.	.	2372	1099
INDEL	D6_15	GRCh37_AllHomopolymers_gt6bp_imperfectgt10bp_slop5.bed.gz	PASS	*	QUAL	*	0.822818	0.896204	0	0.857945	0	13	83498987		0	4137	.	.	2006	1242		1.61514	3404	.	.	1630	1099		1.48317	733	.	.	376	143		2.62937	3873	.	.	2644	1229		2.15134	3471	.	.	2372	1099
INDEL	D6_15	GRCh37_AllTandemRepeats_201to10000bp_slop5.bed.gz	ALL	*	QUAL	*	0.588235	0.470046	0	0.522541	0	0	34889739		0	510	.	.	289	135		2.14074	300	.	.	188	56		3.35714	210	.	.	101	79		1.27848	651	.	.	552	99		5.57576	306	.	.	250	56
INDEL	D6_15	GRCh37_AllTandemRepeats_201to10000bp_slop5.bed.gz	PASS	*	QUAL	*	0.588235	0.470046	0	0.522541	0	0	34889739		0	510	.	.	289	135		2.14074	300	.	.	188	56		3.35714	210	.	.	101	79		1.27848	651	.	.	552	99		5.57576	306	.	.	250	56
INDEL	D6_15	GRCh37_AllTandemRepeats_51to200bp_slop5.bed.gz	ALL	*	QUAL	*	0.694449	0.852394	0	0.765358	0	2	30037113		0	6107	.	.	2273	1391		1.63408	4241	.	.	1700	793		2.14376	1866	.	.	573	598		0.958194	5325	.	.	4379	946		4.62896	4539	.	.	3745	794
INDEL	D6_15	GRCh37_AllTandemRepeats_51to200bp_slop5.bed.gz	PASS	*	QUAL	*	0.694449	0.852394	0	0.765358	0	2	30037113		0	6107	.	.	2273	1391		1.63408	4241	.	.	1700	793		2.14376	1866	.	.	573	598		0.958194	5325	.	.	4379	946		4.62896	4539	.	.	3745	794
INDEL	D6_15	GRCh37_AllTandemRepeats_gt10000bp_slop5.bed.gz	ALL	*	QUAL	*	0	0	0		0	0	6726259		0	0	.	.	0	0			0	.	.	0	0			0	.	.	0	0			8	.	.	7	1		7	0	.	.	0	0
INDEL	D6_15	GRCh37_AllTandemRepeats_gt10000bp_slop5.bed.gz	PASS	*	QUAL	*	0	0	0		0	0	6726259		0	0	.	.	0	0			0	.	.	0	0			0	.	.	0	0			8	.	.	7	1		7	0	.	.	0	0
INDEL	D6_15	GRCh37_AllTandemRepeats_gt100bp_slop5.bed.gz	ALL	*	QUAL	*	0.66147	0.673759	0	0.667558	0	0	53647560		0	1796	.	.	888	421		2.10926	1188	.	.	625	217		2.88018	608	.	.	263	204		1.28922	1833	.	.	1522	311		4.89389	1235	.	.	1017	218
INDEL	D6_15	GRCh37_AllTandemRepeats_gt100bp_slop5.bed.gz	PASS	*	QUAL	*	0.66147	0.673759	0	0.667558	0	0	53647560		0	1796	.	.	888	421		2.10926	1188	.	.	625	217		2.88018	608	.	.	263	204		1.28922	1833	.	.	1522	311		4.89389	1235	.	.	1017	218
INDEL	D6_15	GRCh37_AllTandemRepeats_lt51bp_slop5.bed.gz	ALL	*	QUAL	*	0.776863	0.932175	0	0.847462	0	8	38752605		0	13606	.	.	5152	3469		1.48515	10570	.	.	4203	2342		1.79462	3036	.	.	949	1127		0.842059	11972	.	.	9420	2552		3.69122	11160	.	.	8818	2342
INDEL	D6_15	GRCh37_AllTandemRepeats_lt51bp_slop5.bed.gz	PASS	*	QUAL	*	0.776863	0.932175	0	0.847462	0	8	38752605		0	13606	.	.	5152	3469		1.48515	10570	.	.	4203	2342		1.79462	3036	.	.	949	1127		0.842059	11972	.	.	9420	2552		3.69122	11160	.	.	8818	2342
INDEL	D6_15	GRCh37_AllTandemRepeatsandHomopolymers_slop5.bed.gz	ALL	*	QUAL	*	0.775452	0.906573	0	0.835902	0	20	182687039		0	19920	.	.	7993	5211		1.53387	15447	.	.	6436	3740		1.72086	4473	.	.	1557	1471		1.05846	17907	.	.	13760	4147		3.31806	16234	.	.	12493	3741
INDEL	D6_15	GRCh37_AllTandemRepeatsandHomopolymers_slop5.bed.gz	PASS	*	QUAL	*	0.775452	0.906573	0	0.835902	0	20	182687039		0	19920	.	.	7993	5211		1.53387	15447	.	.	6436	3740		1.72086	4473	.	.	1557	1471		1.05846	17907	.	.	13760	4147		3.31806	16234	.	.	12493	3741
INDEL	D6_15	GRCh37_BadPromoters.gz	ALL	*	QUAL	*	0.666667	0.923077	0	0.774194	0	0	196648		0	18	.	.	10	7		1.42857	12	.	.	7	5		1.4	6	.	.	3	2		1.5	13	.	.	7	6		1.16667	12	.	.	7	5
INDEL	D6_15	GRCh37_BadPromoters.gz	PASS	*	QUAL	*	0.666667	0.923077	0	0.774194	0	0	196648		0	18	.	.	10	7		1.42857	12	.	.	7	5		1.4	6	.	.	3	2		1.5	13	.	.	7	6		1.16667	12	.	.	7	5
INDEL	D6_15	GRCh37_HG001_GIABv3.2.2_compoundhet_slop50.bed.gz	ALL	*	QUAL	*	0.770443	0.910754	0	0.834743	0	3	8076714		0	5332	.	.	1178	1257		0.937152	4108	.	.	951	879		1.08191	1224	.	.	227	378		0.600529	4919	.	.	3956	963		4.108	4480	.	.	3601	879
INDEL	D6_15	GRCh37_HG001_GIABv3.2.2_compoundhet_slop50.bed.gz	PASS	*	QUAL	*	0.770443	0.910754	0	0.834743	0	3	8076714		0	5332	.	.	1178	1257		0.937152	4108	.	.	951	879		1.08191	1224	.	.	227	378		0.600529	4919	.	.	3956	963		4.108	4480	.	.	3601	879
INDEL	D6_15	GRCh37_HG001_GIABv3.2.2_varswithin50bp.bed.gz	ALL	*	QUAL	*	0.760697	0.896065	0	0.822851	0	16	62513612		0	3786	.	.	1684	1265		1.33123	2880	.	.	1342	910		1.47473	906	.	.	342	355		0.96338	3329	.	.	2329	1000		2.329	2983	.	.	2073	910
INDEL	D6_15	GRCh37_HG001_GIABv3.2.2_varswithin50bp.bed.gz	PASS	*	QUAL	*	0.760697	0.896065	0	0.822851	0	16	62513612		0	3786	.	.	1684	1265		1.33123	2880	.	.	1342	910		1.47473	906	.	.	342	355		0.96338	3329	.	.	2329	1000		2.329	2983	.	.	2073	910
INDEL	D6_15	GRCh37_HG001_GIABv3.3.2_RTG_PG_v3.3.2_SVs_alldifficultregions.bed.gz	ALL	*	QUAL	*	0.76801	0.9082	0	0.832242	0	20	605790322		0	21544	.	.	9067	5758		1.57468	16546	.	.	7171	4101		1.7486	4998	.	.	1896	1657		1.14424	19085	.	.	14533	4552		3.19266	17333	.	.	13231	4102
INDEL	D6_15	GRCh37_HG001_GIABv3.3.2_RTG_PG_v3.3.2_SVs_alldifficultregions.bed.gz	PASS	*	QUAL	*	0.76801	0.9082	0	0.832242	0	20	605790322		0	21544	.	.	9067	5758		1.57468	16546	.	.	7171	4101		1.7486	4998	.	.	1896	1657		1.14424	19085	.	.	14533	4552		3.19266	17333	.	.	13231	4102
INDEL	D6_15	GRCh37_HG001_GIABv3.3.2_RTG_PG_v3.3.2_SVs_notin_alldifficultregions.bed.gz	ALL	*	QUAL	*	0.94019	0.981818	0	0.960553	0	0	2252873248		0	6203	.	.	4316	1887		2.28723	5832	.	.	4073	1759		2.31552	371	.	.	243	128		1.89844	5940	.	.	4137	1803		2.29451	5832	.	.	4073	1759
INDEL	D6_15	GRCh37_HG001_GIABv3.3.2_RTG_PG_v3.3.2_SVs_notin_alldifficultregions.bed.gz	PASS	*	QUAL	*	0.94019	0.981818	0	0.960553	0	0	2252873248		0	6203	.	.	4316	1887		2.28723	5832	.	.	4073	1759		2.31552	371	.	.	243	128		1.89844	5940	.	.	4137	1803		2.29451	5832	.	.	4073	1759
INDEL	D6_15	GRCh37_HG001_GIABv3.3.2_comphetindel10bp_slop50.bed.gz	ALL	*	QUAL	*	0.822371	0.916568	0	0.866918	0	3	4665413		0	4318	.	.	904	1005		0.899502	3551	.	.	777	761		1.02102	767	.	.	127	244		0.520492	4219	.	.	3382	837		4.04062	3867	.	.	3106	761
INDEL	D6_15	GRCh37_HG001_GIABv3.3.2_comphetindel10bp_slop50.bed.gz	PASS	*	QUAL	*	0.822371	0.916568	0	0.866918	0	3	4665413		0	4318	.	.	904	1005		0.899502	3551	.	.	777	761		1.02102	767	.	.	127	244		0.520492	4219	.	.	3382	837		4.04062	3867	.	.	3106	761
INDEL	D6_15	GRCh37_HG001_GIABv3.3.2_comphetsnp10bp_slop50.bed.gz	ALL	*	QUAL	*	0.78125	0.962963	0	0.862641	0	0	2357117		0	32	.	.	14	12		1.16667	25	.	.	12	8		1.5	7	.	.	2	4		0.5	27	.	.	19	8		2.375	26	.	.	18	8
INDEL	D6_15	GRCh37_HG001_GIABv3.3.2_comphetsnp10bp_slop50.bed.gz	PASS	*	QUAL	*	0.78125	0.962963	0	0.862641	0	0	2357117		0	32	.	.	14	12		1.16667	25	.	.	12	8		1.5	7	.	.	2	4		0.5	27	.	.	19	8		2.375	26	.	.	18	8
INDEL	D6_15	GRCh37_HG001_GIABv3.3.2_complexandSVs.bed.gz	ALL	*	QUAL	*	0.747391	0.899566	0	0.816448	0	8	71994204		0	11116	.	.	3563	2684		1.3275	8308	.	.	2706	1789		1.51258	2808	.	.	857	895		0.957542	9917	.	.	7874	2043		3.85414	8921	.	.	7131	1790
INDEL	D6_15	GRCh37_HG001_GIABv3.3.2_complexandSVs.bed.gz	PASS	*	QUAL	*	0.747391	0.899566	0	0.816448	0	8	71994204		0	11116	.	.	3563	2684		1.3275	8308	.	.	2706	1789		1.51258	2808	.	.	857	895		0.957542	9917	.	.	7874	2043		3.85414	8921	.	.	7131	1790
INDEL	D6_15	GRCh37_HG001_GIABv3.3.2_complexindel10bp_slop50.bed.gz	ALL	*	QUAL	*	0.825503	0.807692	0	0.816501	0	2	1831158		0	298	.	.	161	94		1.71277	246	.	.	130	83		1.56627	52	.	.	31	11		2.81818	312	.	.	202	110		1.83636	252	.	.	169	83
INDEL	D6_15	GRCh37_HG001_GIABv3.3.2_complexindel10bp_slop50.bed.gz	PASS	*	QUAL	*	0.825503	0.807692	0	0.816501	0	2	1831158		0	298	.	.	161	94		1.71277	246	.	.	130	83		1.56627	52	.	.	31	11		2.81818	312	.	.	202	110		1.83636	252	.	.	169	83
INDEL	D6_15	GRCh37_HG001_GIABv3.3.2_snpswithin10bp_slop50.bed.gz	ALL	*	QUAL	*	0.832061	0.932773	0	0.879543	0	0	8302341		0	131	.	.	62	45		1.37778	109	.	.	52	40		1.3	22	.	.	10	5		2	119	.	.	76	43		1.76744	111	.	.	71	40
INDEL	D6_15	GRCh37_HG001_GIABv3.3.2_snpswithin10bp_slop50.bed.gz	PASS	*	QUAL	*	0.832061	0.932773	0	0.879543	0	0	8302341		0	131	.	.	62	45		1.37778	109	.	.	52	40		1.3	22	.	.	10	5		2	119	.	.	76	43		1.76744	111	.	.	71	40
INDEL	D6_15	GRCh37_HG001_PG2016-1.0_comphetindel10bp_slop50.bed.gz	ALL	*	QUAL	*	0.809681	0.937445	0	0.868891	0	2	3189525		0	2417	.	.	545	656		0.830793	1957	.	.	456	468		0.974359	460	.	.	89	188		0.473404	2254	.	.	1750	504		3.47222	2113	.	.	1645	468
INDEL	D6_15	GRCh37_HG001_PG2016-1.0_comphetindel10bp_slop50.bed.gz	PASS	*	QUAL	*	0.809681	0.937445	0	0.868891	0	2	3189525		0	2417	.	.	545	656		0.830793	1957	.	.	456	468		0.974359	460	.	.	89	188		0.473404	2254	.	.	1750	504		3.47222	2113	.	.	1645	468
INDEL	D6_15	GRCh37_HG001_PG2016-1.0_comphetsnp10bp_slop50.bed.gz	ALL	*	QUAL	*	0.625	0.75	0	0.681818	0	0	2470793		0	32	.	.	12	8		1.5	20	.	.	9	4		2.25	12	.	.	3	4		0.75	28	.	.	23	5		4.6	21	.	.	17	4
INDEL	D6_15	GRCh37_HG001_PG2016-1.0_comphetsnp10bp_slop50.bed.gz	PASS	*	QUAL	*	0.625	0.75	0	0.681818	0	0	2470793		0	32	.	.	12	8		1.5	20	.	.	9	4		2.25	12	.	.	3	4		0.75	28	.	.	23	5		4.6	21	.	.	17	4
INDEL	D6_15	GRCh37_HG001_PG2016-1.0_complexindel10bp_slop50.bed.gz	ALL	*	QUAL	*	0.803333	0.935278	0	0.864299	0	1	3017381		0	1200	.	.	452	289		1.56401	964	.	.	372	219		1.69863	236	.	.	80	70		1.14286	1097	.	.	851	246		3.45935	1026	.	.	807	219
INDEL	D6_15	GRCh37_HG001_PG2016-1.0_complexindel10bp_slop50.bed.gz	PASS	*	QUAL	*	0.803333	0.935278	0	0.864299	0	1	3017381		0	1200	.	.	452	289		1.56401	964	.	.	372	219		1.69863	236	.	.	80	70		1.14286	1097	.	.	851	246		3.45935	1026	.	.	807	219
INDEL	D6_15	GRCh37_HG001_PG2016-1.0_snpswithin10bp_slop50.bed.gz	ALL	*	QUAL	*	0.671141	0.911504	0	0.77307	0	0	8407919		0	149	.	.	61	57		1.07018	100	.	.	44	36		1.22222	49	.	.	17	21		0.809524	113	.	.	72	41		1.7561	103	.	.	67	36
INDEL	D6_15	GRCh37_HG001_PG2016-1.0_snpswithin10bp_slop50.bed.gz	PASS	*	QUAL	*	0.671141	0.911504	0	0.77307	0	0	8407919		0	149	.	.	61	57		1.07018	100	.	.	44	36		1.22222	49	.	.	17	21		0.809524	113	.	.	72	41		1.7561	103	.	.	67	36
INDEL	D6_15	GRCh37_HG001_PacBio_MetaSV.bed.gz	ALL	*	QUAL	*	0.410853	0.756757	0	0.532568	0	0	34190094		0	258	.	.	150	64		2.34375	106	.	.	57	21		2.71429	152	.	.	93	43		2.16279	148	.	.	120	28		4.28571	112	.	.	91	21
INDEL	D6_15	GRCh37_HG001_PacBio_MetaSV.bed.gz	PASS	*	QUAL	*	0.410853	0.756757	0	0.532568	0	0	34190094		0	258	.	.	150	64		2.34375	106	.	.	57	21		2.71429	152	.	.	93	43		2.16279	148	.	.	120	28		4.28571	112	.	.	91	21
INDEL	D6_15	GRCh37_HG001_RTG_37.7.3_comphetindel10bp_slop50.bed.gz	ALL	*	QUAL	*	0.746077	0.90963	0	0.819776	0	5	10465388		0	6246	.	.	1647	1465		1.12423	4660	.	.	1238	979		1.26456	1586	.	.	409	486		0.841564	5566	.	.	4477	1089		4.11111	5063	.	.	4084	979
INDEL	D6_15	GRCh37_HG001_RTG_37.7.3_comphetindel10bp_slop50.bed.gz	PASS	*	QUAL	*	0.746077	0.90963	0	0.819776	0	5	10465388		0	6246	.	.	1647	1465		1.12423	4660	.	.	1238	979		1.26456	1586	.	.	409	486		0.841564	5566	.	.	4477	1089		4.11111	5063	.	.	4084	979
INDEL	D6_15	GRCh37_HG001_RTG_37.7.3_comphetsnp10bp_slop50.bed.gz	ALL	*	QUAL	*	0.666667	0.952381	0	0.784314	0	0	2840350		0	30	.	.	14	8		1.75	20	.	.	10	4		2.5	10	.	.	4	4		1	21	.	.	17	4		4.25	20	.	.	16	4
INDEL	D6_15	GRCh37_HG001_RTG_37.7.3_comphetsnp10bp_slop50.bed.gz	PASS	*	QUAL	*	0.666667	0.952381	0	0.784314	0	0	2840350		0	30	.	.	14	8		1.75	20	.	.	10	4		2.5	10	.	.	4	4		1	21	.	.	17	4		4.25	20	.	.	16	4
INDEL	D6_15	GRCh37_HG001_RTG_37.7.3_complexindel10bp_slop50.bed.gz	ALL	*	QUAL	*	0.758999	0.901683	0	0.824211	0	3	11456915		0	4195	.	.	1575	1048		1.50286	3184	.	.	1242	692		1.7948	1011	.	.	333	356		0.935393	3743	.	.	2925	818		3.57579	3375	.	.	2682	693
INDEL	D6_15	GRCh37_HG001_RTG_37.7.3_complexindel10bp_slop50.bed.gz	PASS	*	QUAL	*	0.758999	0.901683	0	0.824211	0	3	11456915		0	4195	.	.	1575	1048		1.50286	3184	.	.	1242	692		1.7948	1011	.	.	333	356		0.935393	3743	.	.	2925	818		3.57579	3375	.	.	2682	693
INDEL	D6_15	GRCh37_HG001_RTG_37.7.3_snpswithin10bp_slop50.bed.gz	ALL	*	QUAL	*	0.733788	0.90795	0	0.811631	0	0	12816978		0	293	.	.	177	80		2.2125	215	.	.	140	54		2.59259	78	.	.	37	26		1.42308	239	.	.	178	61		2.91803	217	.	.	163	54
INDEL	D6_15	GRCh37_HG001_RTG_37.7.3_snpswithin10bp_slop50.bed.gz	PASS	*	QUAL	*	0.733788	0.90795	0	0.811631	0	0	12816978		0	293	.	.	177	80		2.2125	215	.	.	140	54		2.59259	78	.	.	37	26		1.42308	239	.	.	178	61		2.91803	217	.	.	163	54
INDEL	D6_15	GRCh37_HG002_GIABv3.2.2_compoundhet_slop50.bed.gz	ALL	*	QUAL	*	0.792073	0.910884	0	0.847334	0	7	8052660		0	6560	.	.	92	22		4.18182	5196	.	.	61	17		3.58824	1364	.	.	31	5		6.2	6542	.	.	6521	21		310.524	5959	.	.	5942	17
INDEL	D6_15	GRCh37_HG002_GIABv3.2.2_compoundhet_slop50.bed.gz	PASS	*	QUAL	*	0.792073	0.910884	0	0.847334	0	7	8052660		0	6560	.	.	92	22		4.18182	5196	.	.	61	17		3.58824	1364	.	.	31	5		6.2	6542	.	.	6521	21		310.524	5959	.	.	5942	17
INDEL	D6_15	GRCh37_HG002_GIABv3.2.2_varswithin50bp.bed.gz	ALL	*	QUAL	*	0.768246	0.898202	0	0.828157	0	20	61944103		0	4686	.	.	2548	1311		1.94355	3600	.	.	2034	975		2.08615	1086	.	.	514	336		1.52976	4116	.	.	3038	1078		2.81818	3697	.	.	2722	975
INDEL	D6_15	GRCh37_HG002_GIABv3.2.2_varswithin50bp.bed.gz	PASS	*	QUAL	*	0.768246	0.898202	0	0.828157	0	20	61944103		0	4686	.	.	2548	1311		1.94355	3600	.	.	2034	975		2.08615	1086	.	.	514	336		1.52976	4116	.	.	3038	1078		2.81818	3697	.	.	2722	975
INDEL	D6_15	GRCh37_HG002_GIABv3.3.2_comphetindel10bp_slop50.bed.gz	ALL	*	QUAL	*	0.892928	0.91	0	0.901383	0	8	4719900		0	6052	.	.	119	24		4.95833	5404	.	.	106	24		4.41667	648	.	.	13	0			6800	.	.	6771	29		233.483	6188	.	.	6164	24
INDEL	D6_15	GRCh37_HG002_GIABv3.3.2_comphetindel10bp_slop50.bed.gz	PASS	*	QUAL	*	0.892928	0.91	0	0.901383	0	8	4719900		0	6052	.	.	119	24		4.95833	5404	.	.	106	24		4.41667	648	.	.	13	0			6800	.	.	6771	29		233.483	6188	.	.	6164	24
INDEL	D6_15	GRCh37_HG002_GIABv3.3.2_comphetsnp10bp_slop50.bed.gz	ALL	*	QUAL	*	0.921053	0.902439	0	0.911651	0	0	2191382		0	38	.	.	19	8		2.375	35	.	.	19	7		2.71429	3	.	.	0	1		0	41	.	.	33	8		4.125	37	.	.	30	7
INDEL	D6_15	GRCh37_HG002_GIABv3.3.2_comphetsnp10bp_slop50.bed.gz	PASS	*	QUAL	*	0.921053	0.902439	0	0.911651	0	0	2191382		0	38	.	.	19	8		2.375	35	.	.	19	7		2.71429	3	.	.	0	1		0	41	.	.	33	8		4.125	37	.	.	30	7
INDEL	D6_15	GRCh37_HG002_GIABv3.3.2_complexandSVs.bed.gz	ALL	*	QUAL	*	0.730354	0.90205	0	0.807172	0	8	197269094		0	8144	.	.	1244	685		1.81606	5948	.	.	467	207		2.25604	2196	.	.	777	478		1.62552	7463	.	.	7205	258		27.9264	6732	.	.	6525	207
INDEL	D6_15	GRCh37_HG002_GIABv3.3.2_complexandSVs.bed.gz	PASS	*	QUAL	*	0.730354	0.90205	0	0.807172	0	8	197269094		0	8144	.	.	1244	685		1.81606	5948	.	.	467	207		2.25604	2196	.	.	777	478		1.62552	7463	.	.	7205	258		27.9264	6732	.	.	6525	207
INDEL	D6_15	GRCh37_HG002_GIABv3.3.2_complexandSVs_alldifficultregions.bed.gz	ALL	*	QUAL	*	0.756429	0.908131	0	0.825367	0	20	689182251		0	21698	.	.	9209	5770		1.59601	16413	.	.	7109	4030		1.76402	5285	.	.	2100	1740		1.2069	18940	.	.	14468	4472		3.23524	17200	.	.	13169	4031
INDEL	D6_15	GRCh37_HG002_GIABv3.3.2_complexandSVs_alldifficultregions.bed.gz	PASS	*	QUAL	*	0.756429	0.908131	0	0.825367	0	20	689182251		0	21698	.	.	9209	5770		1.59601	16413	.	.	7109	4030		1.76402	5285	.	.	2100	1740		1.2069	18940	.	.	14468	4472		3.23524	17200	.	.	13169	4031
INDEL	D6_15	GRCh37_HG002_GIABv3.3.2_complexindel10bp_slop50.bed.gz	ALL	*	QUAL	*	0.95082	0.794521	0	0.865672	0	0	1758028		0	427	.	.	281	139		2.02158	406	.	.	267	133		2.00752	21	.	.	14	6		2.33333	511	.	.	339	172		1.97093	406	.	.	273	133
INDEL	D6_15	GRCh37_HG002_GIABv3.3.2_complexindel10bp_slop50.bed.gz	PASS	*	QUAL	*	0.95082	0.794521	0	0.865672	0	0	1758028		0	427	.	.	281	139		2.02158	406	.	.	267	133		2.00752	21	.	.	14	6		2.33333	511	.	.	339	172		1.97093	406	.	.	273	133
INDEL	D6_15	GRCh37_HG002_GIABv3.3.2_notin_complexandSVs_alldifficultregions.bed.gz	ALL	*	QUAL	*	0.986596	0.98027	0	0.983423	0	0	2169481319		0	6043	.	.	4171	1872		2.2281	5962	.	.	4136	1826		2.26506	81	.	.	35	46		0.76087	6082	.	.	4203	1879		2.23683	5962	.	.	4136	1826
INDEL	D6_15	GRCh37_HG002_GIABv3.3.2_notin_complexandSVs_alldifficultregions.bed.gz	PASS	*	QUAL	*	0.986596	0.98027	0	0.983423	0	0	2169481319		0	6043	.	.	4171	1872		2.2281	5962	.	.	4136	1826		2.26506	81	.	.	35	46		0.76087	6082	.	.	4203	1879		2.23683	5962	.	.	4136	1826
INDEL	D6_15	GRCh37_HG002_GIABv3.3.2_snpswithin10bp_slop50.bed.gz	ALL	*	QUAL	*	0.840237	0.873494	0	0.856543	0	0	7912603		0	169	.	.	91	55		1.65455	142	.	.	83	47		1.76596	27	.	.	8	8		1	166	.	.	112	54		2.07407	145	.	.	98	47
INDEL	D6_15	GRCh37_HG002_GIABv3.3.2_snpswithin10bp_slop50.bed.gz	PASS	*	QUAL	*	0.840237	0.873494	0	0.856543	0	0	7912603		0	169	.	.	91	55		1.65455	142	.	.	83	47		1.76596	27	.	.	8	8		1	166	.	.	112	54		2.07407	145	.	.	98	47
INDEL	D6_15	GRCh37_HG002_GIABv4.1_CNV_CCSandONT_elliptical_outlier.bed.gz	ALL	*	QUAL	*	0	0	0		0	0	23349072		0	0	.	.	0	0			0	.	.	0	0			0	.	.	0	0			55	.	.	39	16		2.4375	0	.	.	0	0
INDEL	D6_15	GRCh37_HG002_GIABv4.1_CNV_CCSandONT_elliptical_outlier.bed.gz	PASS	*	QUAL	*	0	0	0		0	0	23349072		0	0	.	.	0	0			0	.	.	0	0			0	.	.	0	0			55	.	.	39	16		2.4375	0	.	.	0	0
INDEL	D6_15	GRCh37_HG002_GIABv4.1_CNV_gt2assemblycontigs_ONTCanu_ONTFlye_CCSCanu.bed.gz	ALL	*	QUAL	*	0	0	0		0	0	11218243		0	0	.	.	0	0			0	.	.	0	0			0	.	.	0	0			6	.	.	5	1		5	0	.	.	0	0
INDEL	D6_15	GRCh37_HG002_GIABv4.1_CNV_gt2assemblycontigs_ONTCanu_ONTFlye_CCSCanu.bed.gz	PASS	*	QUAL	*	0	0	0		0	0	11218243		0	0	.	.	0	0			0	.	.	0	0			0	.	.	0	0			6	.	.	5	1		5	0	.	.	0	0
INDEL	D6_15	GRCh37_HG002_GIABv4.1_CNV_mrcanavarIllumina_CCShighcov_ONThighcov_intersection.bed.gz	ALL	*	QUAL	*	0	0	0		0	0	13521180		0	0	.	.	0	0			0	.	.	0	0			0	.	.	0	0			1	.	.	1	0			0	.	.	0	0
INDEL	D6_15	GRCh37_HG002_GIABv4.1_CNV_mrcanavarIllumina_CCShighcov_ONThighcov_intersection.bed.gz	PASS	*	QUAL	*	0	0	0		0	0	13521180		0	0	.	.	0	0			0	.	.	0	0			0	.	.	0	0			1	.	.	1	0			0	.	.	0	0
INDEL	D6_15	GRCh37_HG002_GIABv4.1_CNVsandSVs.bed.gz	ALL	*	QUAL	*	0.071429	0.003021	0	0.005797	0	0	72792070		0	14	.	.	9	4		2.25	1	.	.	1	0			13	.	.	8	4		2	331	.	.	251	80		3.1375	1	.	.	1	0
INDEL	D6_15	GRCh37_HG002_GIABv4.1_CNVsandSVs.bed.gz	PASS	*	QUAL	*	0.071429	0.003021	0	0.005797	0	0	72792070		0	14	.	.	9	4		2.25	1	.	.	1	0			13	.	.	8	4		2	331	.	.	251	80		3.1375	1	.	.	1	0
INDEL	D6_15	GRCh37_HG002_GIABv4.1_comphetindel10bp_slop50..bed.gz	ALL	*	QUAL	*	0.782991	0.934391	0	0.852018	0	8	5013486		0	6820	.	.	85	19		4.47368	5340	.	.	52	14		3.71429	1480	.	.	33	5		6.6	6554	.	.	6537	17		384.529	6124	.	.	6110	14
INDEL	D6_15	GRCh37_HG002_GIABv4.1_comphetindel10bp_slop50..bed.gz	PASS	*	QUAL	*	0.782991	0.934391	0	0.852018	0	8	5013486		0	6820	.	.	85	19		4.47368	5340	.	.	52	14		3.71429	1480	.	.	33	5		6.6	6554	.	.	6537	17		384.529	6124	.	.	6110	14
INDEL	D6_15	GRCh37_HG002_GIABv4.1_comphetsnp10bp_slop50.bed.gz	ALL	*	QUAL	*	0.7	1	0	0.823529	0	0	1362056		0	10	.	.	4	1		4	7	.	.	1	1		1	3	.	.	3	0			8	.	.	7	1		7	8	.	.	7	1
INDEL	D6_15	GRCh37_HG002_GIABv4.1_comphetsnp10bp_slop50.bed.gz	PASS	*	QUAL	*	0.7	1	0	0.823529	0	0	1362056		0	10	.	.	4	1		4	7	.	.	1	1		1	3	.	.	3	0			8	.	.	7	1		7	8	.	.	7	1
INDEL	D6_15	GRCh37_HG002_GIABv4.1_complexandSVs.bed.gz	ALL	*	QUAL	*	0.769711	0.894423	0	0.827394	0	10	94281807		0	8333	.	.	1147	467		2.4561	6414	.	.	810	330		2.45455	1919	.	.	337	137		2.45985	8051	.	.	7607	444		17.1329	7201	.	.	6870	331
INDEL	D6_15	GRCh37_HG002_GIABv4.1_complexandSVs.bed.gz	PASS	*	QUAL	*	0.769711	0.894423	0	0.827394	0	10	94281807		0	8333	.	.	1147	467		2.4561	6414	.	.	810	330		2.45455	1919	.	.	337	137		2.45985	8051	.	.	7607	444		17.1329	7201	.	.	6870	331
INDEL	D6_15	GRCh37_HG002_GIABv4.1_complexandSVs_alldifficultregions.bed.gz	ALL	*	QUAL	*	0.769551	0.907229	0	0.832738	0	20	608742217		0	21597	.	.	9143	5735		1.59425	16620	.	.	7255	4091		1.77341	4977	.	.	1888	1644		1.14842	19187	.	.	14644	4543		3.22342	17407	.	.	13315	4092
INDEL	D6_15	GRCh37_HG002_GIABv4.1_complexandSVs_alldifficultregions.bed.gz	PASS	*	QUAL	*	0.769551	0.907229	0	0.832738	0	20	608742217		0	21597	.	.	9143	5735		1.59425	16620	.	.	7255	4091		1.77341	4977	.	.	1888	1644		1.14842	19187	.	.	14644	4543		3.22342	17407	.	.	13315	4092
INDEL	D6_15	GRCh37_HG002_GIABv4.1_complexindel10bp_slop50.bed.gz	ALL	*	QUAL	*	0.712088	0.887978	0	0.790365	0	0	1597696		0	455	.	.	298	150		1.98667	324	.	.	225	97		2.31959	131	.	.	73	53		1.37736	366	.	.	256	110		2.32727	325	.	.	227	98
INDEL	D6_15	GRCh37_HG002_GIABv4.1_complexindel10bp_slop50.bed.gz	PASS	*	QUAL	*	0.712088	0.887978	0	0.790365	0	0	1597696		0	455	.	.	298	150		1.98667	324	.	.	225	97		2.31959	131	.	.	73	53		1.37736	366	.	.	256	110		2.32727	325	.	.	227	98
INDEL	D6_15	GRCh37_HG002_GIABv4.1_inversions_slop25percent.bed.gz	ALL	*	QUAL	*	0	0	0		0	0	989091		0	0	.	.	0	0			0	.	.	0	0			0	.	.	0	0			2	.	.	1	1		1	0	.	.	0	0
INDEL	D6_15	GRCh37_HG002_GIABv4.1_inversions_slop25percent.bed.gz	PASS	*	QUAL	*	0	0	0		0	0	989091		0	0	.	.	0	0			0	.	.	0	0			0	.	.	0	0			2	.	.	1	1		1	0	.	.	0	0
INDEL	D6_15	GRCh37_HG002_GIABv4.1_notin_complexandSVs_alldifficultregions.bed.gz	ALL	*	QUAL	*	0.935395	0.986104	0	0.96008	0	0	2249921353		0	6145	.	.	4238	1907		2.22234	5748	.	.	3985	1763		2.26035	397	.	.	253	144		1.75694	5829	.	.	4023	1806		2.22757	5748	.	.	3985	1763
INDEL	D6_15	GRCh37_HG002_GIABv4.1_notin_complexandSVs_alldifficultregions.bed.gz	PASS	*	QUAL	*	0.935395	0.986104	0	0.96008	0	0	2249921353		0	6145	.	.	4238	1907		2.22234	5748	.	.	3985	1763		2.26035	397	.	.	253	144		1.75694	5829	.	.	4023	1806		2.22757	5748	.	.	3985	1763
INDEL	D6_15	GRCh37_HG002_GIABv4.1_othercomplexwithin10bp_slop50.bed.gz	ALL	*	QUAL	*	0.707263	0.933824	0	0.804904	0	2	4615329		0	895	.	.	656	239		2.74477	633	.	.	456	177		2.57627	262	.	.	200	62		3.22581	680	.	.	487	193		2.52332	635	.	.	458	177
INDEL	D6_15	GRCh37_HG002_GIABv4.1_othercomplexwithin10bp_slop50.bed.gz	PASS	*	QUAL	*	0.707263	0.933824	0	0.804904	0	2	4615329		0	895	.	.	656	239		2.74477	633	.	.	456	177		2.57627	262	.	.	200	62		3.22581	680	.	.	487	193		2.52332	635	.	.	458	177
INDEL	D6_15	GRCh37_HG002_GIABv4.1_snpswithin10bp_slop50.bed.gz	ALL	*	QUAL	*	0.64455	0.958621	0	0.770821	0	0	9216243		0	211	.	.	113	74		1.52703	136	.	.	80	47		1.70213	75	.	.	33	27		1.22222	145	.	.	95	50		1.9	139	.	.	92	47
INDEL	D6_15	GRCh37_HG002_GIABv4.1_snpswithin10bp_slop50.bed.gz	PASS	*	QUAL	*	0.64455	0.958621	0	0.770821	0	0	9216243		0	211	.	.	113	74		1.52703	136	.	.	80	47		1.70213	75	.	.	33	27		1.22222	145	.	.	95	50		1.9	139	.	.	92	47
INDEL	D6_15	GRCh37_HG002_HG003_HG004_allsvs.bed.gz	ALL	*	QUAL	*	0.000662	0.166667	0	0.001319	0	0	180827129		0	1510	.	.	744	463		1.60691	1	.	.	1	0			1509	.	.	743	463		1.60475	6	.	.	5	1		5	1	.	.	1	0
INDEL	D6_15	GRCh37_HG002_HG003_HG004_allsvs.bed.gz	PASS	*	QUAL	*	0.000662	0.166667	0	0.001319	0	0	180827129		0	1510	.	.	744	463		1.60691	1	.	.	1	0			1509	.	.	743	463		1.60475	6	.	.	5	1		5	1	.	.	1	0
INDEL	D6_15	GRCh37_HG002_Tier1plusTier2_v0.6.1.bed.gz	ALL	*	QUAL	*	0	0	0		0	0	32344219		0	7	.	.	3	3		1	0	.	.	0	0			7	.	.	3	3		1	212	.	.	173	39		4.4359	0	.	.	0	0
INDEL	D6_15	GRCh37_HG002_Tier1plusTier2_v0.6.1.bed.gz	PASS	*	QUAL	*	0	0	0		0	0	32344219		0	7	.	.	3	3		1	0	.	.	0	0			7	.	.	3	3		1	212	.	.	173	39		4.4359	0	.	.	0	0
INDEL	D6_15	GRCh37_HG002_expanded_150_Tier1plusTier2_v0.6.1.bed.gz	ALL	*	QUAL	*	0.071429	0.003584	0	0.006826	0	0	47526690		0	14	.	.	9	4		2.25	1	.	.	1	0			13	.	.	8	4		2	279	.	.	215	64		3.35938	1	.	.	1	0
INDEL	D6_15	GRCh37_HG002_expanded_150_Tier1plusTier2_v0.6.1.bed.gz	PASS	*	QUAL	*	0.071429	0.003584	0	0.006826	0	0	47526690		0	14	.	.	9	4		2.25	1	.	.	1	0			13	.	.	8	4		2	279	.	.	215	64		3.35938	1	.	.	1	0
INDEL	D6_15	GRCh37_HG003_GIABv3.3.2_comphetindel10bp_slop50.bed.gz	ALL	*	QUAL	*	0.854825	0.91119	0	0.882108	0	3	4237572		0	4622	.	.	650	931		0.698174	3951	.	.	583	747		0.780455	671	.	.	67	184		0.36413	4763	.	.	3929	834		4.71103	4340	.	.	3593	747
INDEL	D6_15	GRCh37_HG003_GIABv3.3.2_comphetindel10bp_slop50.bed.gz	PASS	*	QUAL	*	0.854825	0.91119	0	0.882108	0	3	4237572		0	4622	.	.	650	931		0.698174	3951	.	.	583	747		0.780455	671	.	.	67	184		0.36413	4763	.	.	3929	834		4.71103	4340	.	.	3593	747
INDEL	D6_15	GRCh37_HG003_GIABv3.3.2_comphetsnp10bp_slop50.bed.gz	ALL	*	QUAL	*	0.666667	0.636364	0	0.651163	0	0	1147495		0	9	.	.	3	1		3	6	.	.	3	0			3	.	.	0	1		0	11	.	.	10	1		10	7	.	.	7	0
INDEL	D6_15	GRCh37_HG003_GIABv3.3.2_comphetsnp10bp_slop50.bed.gz	PASS	*	QUAL	*	0.666667	0.636364	0	0.651163	0	0	1147495		0	9	.	.	3	1		3	6	.	.	3	0			3	.	.	0	1		0	11	.	.	10	1		10	7	.	.	7	0
INDEL	D6_15	GRCh37_HG003_GIABv3.3.2_complexandSVs.bed.gz	ALL	*	QUAL	*	0.660481	0.903663	0	0.763168	0	5	195496844		0	6574	.	.	1635	1556		1.05077	4342	.	.	802	891		0.900112	2232	.	.	833	665		1.25263	5242	.	.	4227	1015		4.16453	4737	.	.	3846	891
INDEL	D6_15	GRCh37_HG003_GIABv3.3.2_complexandSVs.bed.gz	PASS	*	QUAL	*	0.660481	0.903663	0	0.763168	0	5	195496844		0	6574	.	.	1635	1556		1.05077	4342	.	.	802	891		0.900112	2232	.	.	833	665		1.25263	5242	.	.	4227	1015		4.16453	4737	.	.	3846	891
INDEL	D6_15	GRCh37_HG003_GIABv3.3.2_complexandSVs_alldifficultregions.bed.gz	ALL	*	QUAL	*	0.755335	0.908188	0	0.824739	0	20	687993343		0	21601	.	.	9126	5758		1.58493	16316	.	.	7026	4018		1.74863	5285	.	.	2100	1740		1.2069	18832	.	.	14375	4457		3.22526	17103	.	.	13084	4019
INDEL	D6_15	GRCh37_HG003_GIABv3.3.2_complexandSVs_alldifficultregions.bed.gz	PASS	*	QUAL	*	0.755335	0.908188	0	0.824739	0	20	687993343		0	21601	.	.	9126	5758		1.58493	16316	.	.	7026	4018		1.74863	5285	.	.	2100	1740		1.2069	18832	.	.	14375	4457		3.22526	17103	.	.	13084	4019
INDEL	D6_15	GRCh37_HG003_GIABv3.3.2_complexindel10bp_slop50.bed.gz	ALL	*	QUAL	*	0.881818	0.802168	0	0.840109	0	2	1525997		0	330	.	.	183	113		1.61947	291	.	.	165	102		1.61765	39	.	.	18	11		1.63636	369	.	.	234	135		1.73333	296	.	.	194	102
INDEL	D6_15	GRCh37_HG003_GIABv3.3.2_complexindel10bp_slop50.bed.gz	PASS	*	QUAL	*	0.881818	0.802168	0	0.840109	0	2	1525997		0	330	.	.	183	113		1.61947	291	.	.	165	102		1.61765	39	.	.	18	11		1.63636	369	.	.	234	135		1.73333	296	.	.	194	102
INDEL	D6_15	GRCh37_HG003_GIABv3.3.2_notin_complexandSVs_alldifficultregions.bed.gz	ALL	*	QUAL	*	0.986814	0.978531	0	0.982655	0	0	2170670227		0	6143	.	.	4258	1883		2.26129	6062	.	.	4223	1837		2.29886	81	.	.	35	46		0.76087	6195	.	.	4301	1894		2.27086	6062	.	.	4225	1837
INDEL	D6_15	GRCh37_HG003_GIABv3.3.2_notin_complexandSVs_alldifficultregions.bed.gz	PASS	*	QUAL	*	0.986814	0.978531	0	0.982655	0	0	2170670227		0	6143	.	.	4258	1883		2.26129	6062	.	.	4223	1837		2.29886	81	.	.	35	46		0.76087	6195	.	.	4301	1894		2.27086	6062	.	.	4225	1837
INDEL	D6_15	GRCh37_HG003_GIABv3.3.2_snpswithin10bp_slop50.bed.gz	ALL	*	QUAL	*	0.839416	0.9375	0	0.885751	0	0	7836867		0	137	.	.	64	55		1.16364	115	.	.	58	46		1.26087	22	.	.	6	9		0.666667	128	.	.	78	50		1.56	120	.	.	74	46
INDEL	D6_15	GRCh37_HG003_GIABv3.3.2_snpswithin10bp_slop50.bed.gz	PASS	*	QUAL	*	0.839416	0.9375	0	0.885751	0	0	7836867		0	137	.	.	64	55		1.16364	115	.	.	58	46		1.26087	22	.	.	6	9		0.666667	128	.	.	78	50		1.56	120	.	.	74	46
INDEL	D6_15	GRCh37_HG004_GIABv3.3.2_comphetindel10bp_slop50.bed.gz	ALL	*	QUAL	*	0.864876	0.909821	0	0.88678	0	5	4341125		0	4729	.	.	688	928		0.741379	4090	.	.	610	765		0.797386	639	.	.	78	163		0.478528	4979	.	.	4123	856		4.81659	4530	.	.	3765	765
INDEL	D6_15	GRCh37_HG004_GIABv3.3.2_comphetindel10bp_slop50.bed.gz	PASS	*	QUAL	*	0.864876	0.909821	0	0.88678	0	5	4341125		0	4729	.	.	688	928		0.741379	4090	.	.	610	765		0.797386	639	.	.	78	163		0.478528	4979	.	.	4123	856		4.81659	4530	.	.	3765	765
INDEL	D6_15	GRCh37_HG004_GIABv3.3.2_comphetsnp10bp_slop50.bed.gz	ALL	*	QUAL	*	0.818182	1	0	0.9	0	0	1026102		0	11	.	.	7	2		3.5	9	.	.	6	1		6	2	.	.	1	1		1	9	.	.	8	1		8	9	.	.	8	1
INDEL	D6_15	GRCh37_HG004_GIABv3.3.2_comphetsnp10bp_slop50.bed.gz	PASS	*	QUAL	*	0.818182	1	0	0.9	0	0	1026102		0	11	.	.	7	2		3.5	9	.	.	6	1		6	2	.	.	1	1		1	9	.	.	8	1		8	9	.	.	8	1
INDEL	D6_15	GRCh37_HG004_GIABv3.3.2_complexandSVs.bed.gz	ALL	*	QUAL	*	0.670064	0.90213	0	0.76897	0	7	195546247		0	6671	.	.	1653	1561		1.05894	4470	.	.	811	910		0.891209	2201	.	.	842	651		1.29339	5446	.	.	4405	1041		4.23151	4913	.	.	4003	910
INDEL	D6_15	GRCh37_HG004_GIABv3.3.2_complexandSVs.bed.gz	PASS	*	QUAL	*	0.670064	0.90213	0	0.76897	0	7	195546247		0	6671	.	.	1653	1561		1.05894	4470	.	.	811	910		0.891209	2201	.	.	842	651		1.29339	5446	.	.	4405	1041		4.23151	4913	.	.	4003	910
INDEL	D6_15	GRCh37_HG004_GIABv3.3.2_complexandSVs_alldifficultregions.bed.gz	ALL	*	QUAL	*	0.75504	0.908076	0	0.824517	0	20	687966242		0	21579	.	.	9105	5757		1.58155	16293	.	.	7005	4016		1.74427	5286	.	.	2100	1741		1.2062	18809	.	.	14352	4457		3.2201	17080	.	.	13063	4017
INDEL	D6_15	GRCh37_HG004_GIABv3.3.2_complexandSVs_alldifficultregions.bed.gz	PASS	*	QUAL	*	0.75504	0.908076	0	0.824517	0	20	687966242		0	21579	.	.	9105	5757		1.58155	16293	.	.	7005	4016		1.74427	5286	.	.	2100	1741		1.2062	18809	.	.	14352	4457		3.2201	17080	.	.	13063	4017
INDEL	D6_15	GRCh37_HG004_GIABv3.3.2_complexindel10bp_slop50.bed.gz	ALL	*	QUAL	*	0.888545	0.803867	0	0.844088	0	2	1549271		0	323	.	.	166	121		1.3719	287	.	.	149	107		1.39252	36	.	.	17	14		1.21429	362	.	.	222	140		1.58571	291	.	.	184	107
INDEL	D6_15	GRCh37_HG004_GIABv3.3.2_complexindel10bp_slop50.bed.gz	PASS	*	QUAL	*	0.888545	0.803867	0	0.844088	0	2	1549271		0	323	.	.	166	121		1.3719	287	.	.	149	107		1.39252	36	.	.	17	14		1.21429	362	.	.	222	140		1.58571	291	.	.	184	107
INDEL	D6_15	GRCh37_HG004_GIABv3.3.2_notin_complexandSVs_alldifficultregions.bed.gz	ALL	*	QUAL	*	0.987013	0.978278	0	0.982626	0	0	2170697328		0	6160	.	.	4273	1885		2.26684	6080	.	.	4238	1840		2.30326	80	.	.	35	45		0.777778	6215	.	.	4318	1897		2.27623	6080	.	.	4240	1840
INDEL	D6_15	GRCh37_HG004_GIABv3.3.2_notin_complexandSVs_alldifficultregions.bed.gz	PASS	*	QUAL	*	0.987013	0.978278	0	0.982626	0	0	2170697328		0	6160	.	.	4273	1885		2.26684	6080	.	.	4238	1840		2.30326	80	.	.	35	45		0.777778	6215	.	.	4318	1897		2.27623	6080	.	.	4240	1840
INDEL	D6_15	GRCh37_HG004_GIABv3.3.2_snpswithin10bp_slop50.bed.gz	ALL	*	QUAL	*	0.820896	0.896825	0	0.857182	0	0	7880792		0	134	.	.	57	56		1.01786	110	.	.	53	43		1.23256	24	.	.	4	13		0.307692	126	.	.	76	50		1.52	113	.	.	70	43
INDEL	D6_15	GRCh37_HG004_GIABv3.3.2_snpswithin10bp_slop50.bed.gz	PASS	*	QUAL	*	0.820896	0.896825	0	0.857182	0	0	7880792		0	134	.	.	57	56		1.01786	110	.	.	53	43		1.23256	24	.	.	4	13		0.307692	126	.	.	76	50		1.52	113	.	.	70	43
INDEL	D6_15	GRCh37_HG005_GIABv3.3.2_comphetindel10bp_slop50.bed.gz	ALL	*	QUAL	*	0.825534	0.937167	0	0.877816	0	1	2868448		0	3697	.	.	809	887		0.912063	3052	.	.	711	665		1.06917	645	.	.	98	222		0.441441	3565	.	.	2845	720		3.95139	3341	.	.	2676	665
INDEL	D6_15	GRCh37_HG005_GIABv3.3.2_comphetindel10bp_slop50.bed.gz	PASS	*	QUAL	*	0.825534	0.937167	0	0.877816	0	1	2868448		0	3697	.	.	809	887		0.912063	3052	.	.	711	665		1.06917	645	.	.	98	222		0.441441	3565	.	.	2845	720		3.95139	3341	.	.	2676	665
INDEL	D6_15	GRCh37_HG005_GIABv3.3.2_comphetsnp10bp_slop50.bed.gz	ALL	*	QUAL	*	0.875	1	0	0.933333	0	0	539000		0	8	.	.	4	1		4	7	.	.	4	1		4	1	.	.	0	0			7	.	.	6	1		6	7	.	.	6	1
INDEL	D6_15	GRCh37_HG005_GIABv3.3.2_comphetsnp10bp_slop50.bed.gz	PASS	*	QUAL	*	0.875	1	0	0.933333	0	0	539000		0	8	.	.	4	1		4	7	.	.	4	1		4	1	.	.	0	0			7	.	.	6	1		6	7	.	.	6	1
INDEL	D6_15	GRCh37_HG005_GIABv3.3.2_complexandSVs.bed.gz	ALL	*	QUAL	*	0.744427	0.921101	0	0.823393	0	3	124451135		0	5024	.	.	1457	1319		1.10462	3740	.	.	1062	879		1.20819	1284	.	.	395	440		0.897727	4398	.	.	3420	978		3.49693	4051	.	.	3172	879
INDEL	D6_15	GRCh37_HG005_GIABv3.3.2_complexandSVs.bed.gz	PASS	*	QUAL	*	0.744427	0.921101	0	0.823393	0	3	124451135		0	5024	.	.	1457	1319		1.10462	3740	.	.	1062	879		1.20819	1284	.	.	395	440		0.897727	4398	.	.	3420	978		3.49693	4051	.	.	3172	879
INDEL	D6_15	GRCh37_HG005_GIABv3.3.2_complexandSVs_alldifficultregions.bed.gz	ALL	*	QUAL	*	0.764212	0.908711	0	0.830221	0	20	643599555		0	21426	.	.	9008	5700		1.58035	16374	.	.	7066	4035		1.75118	5052	.	.	1942	1665		1.16637	18885	.	.	14417	4468		3.22672	17161	.	.	13125	4036
INDEL	D6_15	GRCh37_HG005_GIABv3.3.2_complexandSVs_alldifficultregions.bed.gz	PASS	*	QUAL	*	0.764212	0.908711	0	0.830221	0	20	643599555		0	21426	.	.	9008	5700		1.58035	16374	.	.	7066	4035		1.75118	5052	.	.	1942	1665		1.16637	18885	.	.	14417	4468		3.22672	17161	.	.	13125	4036
INDEL	D6_15	GRCh37_HG005_GIABv3.3.2_complexindel10bp_slop50.bed.gz	ALL	*	QUAL	*	0.846473	0.834008	0	0.840194	0	1	1278406		0	241	.	.	125	93		1.34409	204	.	.	112	76		1.47368	37	.	.	13	17		0.764706	247	.	.	151	96		1.57292	206	.	.	130	76
INDEL	D6_15	GRCh37_HG005_GIABv3.3.2_complexindel10bp_slop50.bed.gz	PASS	*	QUAL	*	0.846473	0.834008	0	0.840194	0	1	1278406		0	241	.	.	125	93		1.34409	204	.	.	112	76		1.47368	37	.	.	13	17		0.764706	247	.	.	151	96		1.57292	206	.	.	130	76
INDEL	D6_15	GRCh37_HG005_GIABv3.3.2_notin_complexandSVs_alldifficultregions.bed.gz	ALL	*	QUAL	*	0.949059	0.977832	0	0.963231	0	0	2215064015		0	6321	.	.	4376	1944		2.25103	5999	.	.	4178	1820		2.2956	322	.	.	198	124		1.59677	6135	.	.	4253	1882		2.25983	5999	.	.	4179	1820
INDEL	D6_15	GRCh37_HG005_GIABv3.3.2_notin_complexandSVs_alldifficultregions.bed.gz	PASS	*	QUAL	*	0.949059	0.977832	0	0.963231	0	0	2215064015		0	6321	.	.	4376	1944		2.25103	5999	.	.	4178	1820		2.2956	322	.	.	198	124		1.59677	6135	.	.	4253	1882		2.25983	5999	.	.	4179	1820
INDEL	D6_15	GRCh37_HG005_GIABv3.3.2_snpswithin10bp_slop50.bed.gz	ALL	*	QUAL	*	0.817391	0.914286	0	0.863128	0	0	7640038		0	115	.	.	47	47		1	94	.	.	42	37		1.13514	21	.	.	5	10		0.5	105	.	.	66	39		1.69231	96	.	.	59	37
INDEL	D6_15	GRCh37_HG005_GIABv3.3.2_snpswithin10bp_slop50.bed.gz	PASS	*	QUAL	*	0.817391	0.914286	0	0.863128	0	0	7640038		0	115	.	.	47	47		1	94	.	.	42	37		1.13514	21	.	.	5	10		0.5	105	.	.	66	39		1.69231	96	.	.	59	37
INDEL	D6_15	GRCh37_HG005_HG006_HG007_MetaSV_allsvs.bed.gz	ALL	*	QUAL	*	0.403181	0.849906	0	0.546914	0	1	112675878		0	1069	.	.	496	322		1.54037	431	.	.	203	115		1.76522	638	.	.	293	207		1.41546	533	.	.	395	138		2.86232	453	.	.	338	115
INDEL	D6_15	GRCh37_HG005_HG006_HG007_MetaSV_allsvs.bed.gz	PASS	*	QUAL	*	0.403181	0.849906	0	0.546914	0	1	112675878		0	1069	.	.	496	322		1.54037	431	.	.	203	115		1.76522	638	.	.	293	207		1.41546	533	.	.	395	138		2.86232	453	.	.	338	115
INDEL	D6_15	GRCh37_L1H_gt500.bed.gz	ALL	*	QUAL	*	0.166667	0.5	0	0.25	0	0	2860263		0	12	.	.	7	5		1.4	2	.	.	2	0			10	.	.	5	5		1	4	.	.	3	1		3	2	.	.	2	0
INDEL	D6_15	GRCh37_L1H_gt500.bed.gz	PASS	*	QUAL	*	0.166667	0.5	0	0.25	0	0	2860263		0	12	.	.	7	5		1.4	2	.	.	2	0			10	.	.	5	5		1	4	.	.	3	1		3	2	.	.	2	0
INDEL	D6_15	GRCh37_MHC.bed.gz	ALL	*	QUAL	*	0	0	0		0	0	4970557		0	76	.	.	44	20		2.2	0	.	.	0	0			76	.	.	44	20		2.2	0	.	.	0	0			0	.	.	0	0
INDEL	D6_15	GRCh37_MHC.bed.gz	PASS	*	QUAL	*	0	0	0		0	0	4970557		0	76	.	.	44	20		2.2	0	.	.	0	0			76	.	.	44	20		2.2	0	.	.	0	0			0	.	.	0	0
INDEL	D6_15	GRCh37_SimpleRepeat_diTR_11to50_slop5.bed.gz	ALL	*	QUAL	*	0.76925	0.933408	0	0.843415	0	4	13992844		0	8117	.	.	2642	1916		1.37891	6244	.	.	2139	1294		1.65301	1873	.	.	503	622		0.808682	7163	.	.	5729	1434		3.99512	6686	.	.	5392	1294
INDEL	D6_15	GRCh37_SimpleRepeat_diTR_11to50_slop5.bed.gz	PASS	*	QUAL	*	0.76925	0.933408	0	0.843415	0	4	13992844		0	8117	.	.	2642	1916		1.37891	6244	.	.	2139	1294		1.65301	1873	.	.	503	622		0.808682	7163	.	.	5729	1434		3.99512	6686	.	.	5392	1294
INDEL	D6_15	GRCh37_SimpleRepeat_diTR_51to200_slop5.bed.gz	ALL	*	QUAL	*	0.49483	0.76699	0	0.601559	0	0	310192		0	677	.	.	117	130		0.9	335	.	.	70	60		1.16667	342	.	.	47	70		0.671429	515	.	.	443	72		6.15278	395	.	.	335	60
INDEL	D6_15	GRCh37_SimpleRepeat_diTR_51to200_slop5.bed.gz	PASS	*	QUAL	*	0.49483	0.76699	0	0.601559	0	0	310192		0	677	.	.	117	130		0.9	335	.	.	70	60		1.16667	342	.	.	47	70		0.671429	515	.	.	443	72		6.15278	395	.	.	335	60
INDEL	D6_15	GRCh37_SimpleRepeat_diTR_gt200_slop5.bed.gz	ALL	*	QUAL	*	0	0	0		0	0	1117		0	0	.	.	0	0			0	.	.	0	0			0	.	.	0	0			0	.	.	0	0			0	.	.	0	0
INDEL	D6_15	GRCh37_SimpleRepeat_diTR_gt200_slop5.bed.gz	PASS	*	QUAL	*	0	0	0		0	0	1117		0	0	.	.	0	0			0	.	.	0	0			0	.	.	0	0			0	.	.	0	0			0	.	.	0	0
INDEL	D6_15	GRCh37_SimpleRepeat_homopolymer_4to6_slop5.bed.gz	ALL	*	QUAL	*	0.841404	0.934207	0	0.885381	0	10	773644630		0	8260	.	.	4444	2235		1.98837	6950	.	.	3837	1804		2.12694	1310	.	.	607	431		1.40835	7554	.	.	5621	1933		2.90792	7057	.	.	5253	1804
INDEL	D6_15	GRCh37_SimpleRepeat_homopolymer_4to6_slop5.bed.gz	PASS	*	QUAL	*	0.841404	0.934207	0	0.885381	0	10	773644630		0	8260	.	.	4444	2235		1.98837	6950	.	.	3837	1804		2.12694	1310	.	.	607	431		1.40835	7554	.	.	5621	1933		2.90792	7057	.	.	5253	1804
INDEL	D6_15	GRCh37_SimpleRepeat_homopolymer_7to11_slop5.bed.gz	ALL	*	QUAL	*	0.834578	0.915789	0	0.8733	0	1	49418672		0	937	.	.	619	229		2.70306	782	.	.	526	186		2.82796	155	.	.	93	43		2.16279	855	.	.	651	204		3.19118	783	.	.	597	186
INDEL	D6_15	GRCh37_SimpleRepeat_homopolymer_7to11_slop5.bed.gz	PASS	*	QUAL	*	0.834578	0.915789	0	0.8733	0	1	49418672		0	937	.	.	619	229		2.70306	782	.	.	526	186		2.82796	155	.	.	93	43		2.16279	855	.	.	651	204		3.19118	783	.	.	597	186
INDEL	D6_15	GRCh37_SimpleRepeat_homopolymer_gt11_slop5.bed.gz	ALL	*	QUAL	*	0.762418	0.879392	0	0.816738	0	8	18298592		0	2134	.	.	793	746		1.063	1627	.	.	547	665		0.822556	507	.	.	246	81		3.03704	1907	.	.	1157	750		1.54267	1677	.	.	1012	665
INDEL	D6_15	GRCh37_SimpleRepeat_homopolymer_gt11_slop5.bed.gz	PASS	*	QUAL	*	0.762418	0.879392	0	0.816738	0	8	18298592		0	2134	.	.	793	746		1.063	1627	.	.	547	665		0.822556	507	.	.	246	81		3.03704	1907	.	.	1157	750		1.54267	1677	.	.	1012	665
INDEL	D6_15	GRCh37_SimpleRepeat_imperfecthomopolgt10_slop5.bed.gz	ALL	*	QUAL	*	0.827026	0.895227	0	0.859776	0	13	44319497		0	3752	.	.	1790	1130		1.58407	3103	.	.	1450	1022		1.41879	649	.	.	340	108		3.14815	3541	.	.	2399	1142		2.1007	3170	.	.	2148	1022
INDEL	D6_15	GRCh37_SimpleRepeat_imperfecthomopolgt10_slop5.bed.gz	PASS	*	QUAL	*	0.827026	0.895227	0	0.859776	0	13	44319497		0	3752	.	.	1790	1130		1.58407	3103	.	.	1450	1022		1.41879	649	.	.	340	108		3.14815	3541	.	.	2399	1142		2.1007	3170	.	.	2148	1022
INDEL	D6_15	GRCh37_SimpleRepeat_quadTR_20to50_slop5.bed.gz	ALL	*	QUAL	*	0.789587	0.913842	0	0.847183	0	2	4241491		0	2785	.	.	1263	709		1.78138	2199	.	.	1034	453		2.28256	586	.	.	229	256		0.894531	2449	.	.	1971	478		4.12343	2238	.	.	1785	453
INDEL	D6_15	GRCh37_SimpleRepeat_quadTR_20to50_slop5.bed.gz	PASS	*	QUAL	*	0.789587	0.913842	0	0.847183	0	2	4241491		0	2785	.	.	1263	709		1.78138	2199	.	.	1034	453		2.28256	586	.	.	229	256		0.894531	2449	.	.	1971	478		4.12343	2238	.	.	1785	453
INDEL	D6_15	GRCh37_SimpleRepeat_quadTR_51to200_slop5.bed.gz	ALL	*	QUAL	*	0.788538	0.82846	0	0.808006	0	0	642774		0	1012	.	.	300	194		1.54639	798	.	.	234	143		1.63636	214	.	.	66	51		1.29412	1026	.	.	864	162		5.33333	850	.	.	707	143
INDEL	D6_15	GRCh37_SimpleRepeat_quadTR_51to200_slop5.bed.gz	PASS	*	QUAL	*	0.788538	0.82846	0	0.808006	0	0	642774		0	1012	.	.	300	194		1.54639	798	.	.	234	143		1.63636	214	.	.	66	51		1.29412	1026	.	.	864	162		5.33333	850	.	.	707	143
INDEL	D6_15	GRCh37_SimpleRepeat_quadTR_gt200_slop5.bed.gz	ALL	*	QUAL	*	0	0	0		0	0	2145		0	0	.	.	0	0			0	.	.	0	0			0	.	.	0	0			0	.	.	0	0			0	.	.	0	0
INDEL	D6_15	GRCh37_SimpleRepeat_quadTR_gt200_slop5.bed.gz	PASS	*	QUAL	*	0	0	0		0	0	2145		0	0	.	.	0	0			0	.	.	0	0			0	.	.	0	0			0	.	.	0	0			0	.	.	0	0
INDEL	D6_15	GRCh37_SimpleRepeat_triTR_15to50_slop5.bed.gz	ALL	*	QUAL	*	0.826816	0.948173	0	0.883346	0	2	2993568		0	1611	.	.	665	417		1.59472	1332	.	.	581	289		2.01038	279	.	.	84	128		0.65625	1505	.	.	1195	310		3.85484	1427	.	.	1138	289
INDEL	D6_15	GRCh37_SimpleRepeat_triTR_15to50_slop5.bed.gz	PASS	*	QUAL	*	0.826816	0.948173	0	0.883346	0	2	2993568		0	1611	.	.	665	417		1.59472	1332	.	.	581	289		2.01038	279	.	.	84	128		0.65625	1505	.	.	1195	310		3.85484	1427	.	.	1138	289
INDEL	D6_15	GRCh37_SimpleRepeat_triTR_51to200_slop5.bed.gz	ALL	*	QUAL	*	0.847458	0.864286	0	0.855789	0	0	56876		0	118	.	.	21	19		1.10526	100	.	.	16	16		1	18	.	.	5	3		1.66667	140	.	.	121	19		6.36842	121	.	.	105	16
INDEL	D6_15	GRCh37_SimpleRepeat_triTR_51to200_slop5.bed.gz	PASS	*	QUAL	*	0.847458	0.864286	0	0.855789	0	0	56876		0	118	.	.	21	19		1.10526	100	.	.	16	16		1	18	.	.	5	3		1.66667	140	.	.	121	19		6.36842	121	.	.	105	16
INDEL	D6_15	GRCh37_SimpleRepeat_triTR_gt200_slop5.bed.gz	ALL	*	QUAL	*	0	0	0		0	0	1270		0	0	.	.	0	0			0	.	.	0	0			0	.	.	0	0			0	.	.	0	0			0	.	.	0	0
INDEL	D6_15	GRCh37_SimpleRepeat_triTR_gt200_slop5.bed.gz	PASS	*	QUAL	*	0	0	0		0	0	1270		0	0	.	.	0	0			0	.	.	0	0			0	.	.	0	0			0	.	.	0	0			0	.	.	0	0
INDEL	D6_15	GRCh37_VDJ.bed.gz	ALL	*	QUAL	*	0	0	0		0	0	3232644		0	0	.	.	0	0			0	.	.	0	0			0	.	.	0	0			4	.	.	3	1		3	0	.	.	0	0
INDEL	D6_15	GRCh37_VDJ.bed.gz	PASS	*	QUAL	*	0	0	0		0	0	3232644		0	0	.	.	0	0			0	.	.	0	0			0	.	.	0	0			4	.	.	3	1		3	0	.	.	0	0
INDEL	D6_15	GRCh37_allOtherDifficultregions.bed.gz	ALL	*	QUAL	*	0.009217	0.047619	0	0.015444	0	0	87457214		0	217	.	.	131	66		1.98485	2	.	.	2	0			215	.	.	129	66		1.95455	42	.	.	36	6		6	2	.	.	2	0
INDEL	D6_15	GRCh37_allOtherDifficultregions.bed.gz	PASS	*	QUAL	*	0.009217	0.047619	0	0.015444	0	0	87457214		0	217	.	.	131	66		1.98485	2	.	.	2	0			215	.	.	129	66		1.95455	42	.	.	36	6		6	2	.	.	2	0
INDEL	D6_15	GRCh37_alldifficultregions.bed.gz	ALL	*	QUAL	*	0.765798	0.908393	0	0.831023	0	20	572112365		0	21063	.	.	8778	5568		1.57651	16130	.	.	6915	3943		1.75374	4933	.	.	1863	1625		1.14646	18623	.	.	14258	4365		3.26644	16917	.	.	12973	3944
INDEL	D6_15	GRCh37_alldifficultregions.bed.gz	PASS	*	QUAL	*	0.765798	0.908393	0	0.831023	0	20	572112365		0	21063	.	.	8778	5568		1.57651	16130	.	.	6915	3943		1.75374	4933	.	.	1863	1625		1.14646	18623	.	.	14258	4365		3.26644	16917	.	.	12973	3944
INDEL	D6_15	GRCh37_alllowmapandsegdupregions.bed.gz	ALL	*	QUAL	*	0.257336	0.671512	0	0.372083	0	2	236134445		0	886	.	.	471	281		1.67616	228	.	.	132	64		2.0625	658	.	.	339	217		1.56221	344	.	.	252	92		2.73913	231	.	.	167	64
INDEL	D6_15	GRCh37_alllowmapandsegdupregions.bed.gz	PASS	*	QUAL	*	0.257336	0.671512	0	0.372083	0	2	236134445		0	886	.	.	471	281		1.67616	228	.	.	132	64		2.0625	658	.	.	339	217		1.56221	344	.	.	252	92		2.73913	231	.	.	167	64
INDEL	D6_15	GRCh37_chainSelf.bed.gz	ALL	*	QUAL	*	0.153846	0.865079	0	0.261234	0	0	187410623		0	689	.	.	344	215		1.6	106	.	.	54	31		1.74194	583	.	.	290	184		1.57609	126	.	.	88	38		2.31579	109	.	.	78	31
INDEL	D6_15	GRCh37_chainSelf.bed.gz	PASS	*	QUAL	*	0.153846	0.865079	0	0.261234	0	0	187410623		0	689	.	.	344	215		1.6	106	.	.	54	31		1.74194	583	.	.	290	184		1.57609	126	.	.	88	38		2.31579	109	.	.	78	31
INDEL	D6_15	GRCh37_chainSelf_gt10kb.bed.gz	ALL	*	QUAL	*	0	0	0		0	0	128662796		0	371	.	.	184	116		1.58621	0	.	.	0	0			371	.	.	184	116		1.58621	0	.	.	0	0			0	.	.	0	0
INDEL	D6_15	GRCh37_chainSelf_gt10kb.bed.gz	PASS	*	QUAL	*	0	0	0		0	0	128662796		0	371	.	.	184	116		1.58621	0	.	.	0	0			371	.	.	184	116		1.58621	0	.	.	0	0			0	.	.	0	0
INDEL	D6_15	GRCh37_contigs_lt500kb.bed.gz	ALL	*	QUAL	*	0	0	0		0	0	19498054		0	0	.	.	0	0			0	.	.	0	0			0	.	.	0	0			10	.	.	9	1		9	0	.	.	0	0
INDEL	D6_15	GRCh37_contigs_lt500kb.bed.gz	PASS	*	QUAL	*	0	0	0		0	0	19498054		0	0	.	.	0	0			0	.	.	0	0			0	.	.	0	0			10	.	.	9	1		9	0	.	.	0	0
INDEL	D6_15	GRCh37_gaps_slop15kb.bed.gz	ALL	*	QUAL	*	0	0	0		0	0	8247365		0	0	.	.	0	0			0	.	.	0	0			0	.	.	0	0			13	.	.	11	2		5.5	0	.	.	0	0
INDEL	D6_15	GRCh37_gaps_slop15kb.bed.gz	PASS	*	QUAL	*	0	0	0		0	0	8247365		0	0	.	.	0	0			0	.	.	0	0			0	.	.	0	0			13	.	.	11	2		5.5	0	.	.	0	0
INDEL	D6_15	GRCh37_gc15_slop50.bed.gz	ALL	*	QUAL	*	0.845494	0.780769	0	0.811843	0	0	5225444		0	233	.	.	125	63		1.98413	197	.	.	106	49		2.16327	36	.	.	19	14		1.35714	260	.	.	198	62		3.19355	203	.	.	153	50
INDEL	D6_15	GRCh37_gc15_slop50.bed.gz	PASS	*	QUAL	*	0.845494	0.780769	0	0.811843	0	0	5225444		0	233	.	.	125	63		1.98413	197	.	.	106	49		2.16327	36	.	.	19	14		1.35714	260	.	.	198	62		3.19355	203	.	.	153	50
INDEL	D6_15	GRCh37_gc15to20_slop50.bed.gz	ALL	*	QUAL	*	0.837989	0.858311	0	0.848028	0	0	14248583		0	358	.	.	181	81		2.23457	300	.	.	151	65		2.32308	58	.	.	30	16		1.875	367	.	.	286	81		3.53086	315	.	.	250	65
INDEL	D6_15	GRCh37_gc15to20_slop50.bed.gz	PASS	*	QUAL	*	0.837989	0.858311	0	0.848028	0	0	14248583		0	358	.	.	181	81		2.23457	300	.	.	151	65		2.32308	58	.	.	30	16		1.875	367	.	.	286	81		3.53086	315	.	.	250	65
INDEL	D6_15	GRCh37_gc20to25_slop50.bed.gz	ALL	*	QUAL	*	0.831606	0.910569	0	0.869298	0	0	116727465		0	1544	.	.	755	425		1.77647	1284	.	.	643	327		1.96636	260	.	.	112	98		1.14286	1476	.	.	1116	360		3.1	1344	.	.	1017	327
INDEL	D6_15	GRCh37_gc20to25_slop50.bed.gz	PASS	*	QUAL	*	0.831606	0.910569	0	0.869298	0	0	116727465		0	1544	.	.	755	425		1.77647	1284	.	.	643	327		1.96636	260	.	.	112	98		1.14286	1476	.	.	1116	360		3.1	1344	.	.	1017	327
INDEL	D6_15	GRCh37_gc25to30_slop50.bed.gz	ALL	*	QUAL	*	0.837892	0.92214	0	0.877999	0	2	392852467		0	4022	.	.	1984	1041		1.90586	3370	.	.	1670	843		1.98102	652	.	.	314	198		1.58586	3776	.	.	2864	912		3.14035	3482	.	.	2639	843
INDEL	D6_15	GRCh37_gc25to30_slop50.bed.gz	PASS	*	QUAL	*	0.837892	0.92214	0	0.877999	0	2	392852467		0	4022	.	.	1984	1041		1.90586	3370	.	.	1670	843		1.98102	652	.	.	314	198		1.58586	3776	.	.	2864	912		3.14035	3482	.	.	2639	843
INDEL	D6_15	GRCh37_gc30to55_slop50.bed.gz	ALL	*	QUAL	*	0.806601	0.932499	0	0.864993	0	7	1939359401		0	17270	.	.	8001	4698		1.70307	13930	.	.	6835	3574		1.91242	3340	.	.	1166	1124		1.03737	15496	.	.	11641	3855		3.01971	14450	.	.	10876	3574
INDEL	D6_15	GRCh37_gc30to55_slop50.bed.gz	PASS	*	QUAL	*	0.806601	0.932499	0	0.864993	0	7	1939359401		0	17270	.	.	8001	4698		1.70307	13930	.	.	6835	3574		1.91242	3340	.	.	1166	1124		1.03737	15496	.	.	11641	3855		3.01971	14450	.	.	10876	3574
INDEL	D6_15	GRCh37_gc55to60_slop50.bed.gz	ALL	*	QUAL	*	0.784807	0.930438	0	0.85144	0	5	243486965		0	3541	.	.	1742	1055		1.65118	2779	.	.	1405	805		1.74534	762	.	.	337	250		1.348	3062	.	.	2199	863		2.54809	2849	.	.	2044	805
INDEL	D6_15	GRCh37_gc55to60_slop50.bed.gz	PASS	*	QUAL	*	0.784807	0.930438	0	0.85144	0	5	243486965		0	3541	.	.	1742	1055		1.65118	2779	.	.	1405	805		1.74534	762	.	.	337	250		1.348	3062	.	.	2199	863		2.54809	2849	.	.	2044	805
INDEL	D6_15	GRCh37_gc60to65_slop50.bed.gz	ALL	*	QUAL	*	0.748826	0.893911	0	0.814962	0	5	102127406		0	1278	.	.	686	392		1.75	957	.	.	528	281		1.879	321	.	.	158	111		1.42342	1084	.	.	766	318		2.40881	969	.	.	688	281
INDEL	D6_15	GRCh37_gc60to65_slop50.bed.gz	PASS	*	QUAL	*	0.748826	0.893911	0	0.814962	0	5	102127406		0	1278	.	.	686	392		1.75	957	.	.	528	281		1.879	321	.	.	158	111		1.42342	1084	.	.	766	318		2.40881	969	.	.	688	281
INDEL	D6_15	GRCh37_gc65to70_slop50.bed.gz	ALL	*	QUAL	*	0.683636	0.892019	0	0.774048	0	2	34491309		0	275	.	.	159	90		1.76667	188	.	.	112	60		1.86667	87	.	.	47	30		1.56667	213	.	.	145	68		2.13235	190	.	.	130	60
INDEL	D6_15	GRCh37_gc65to70_slop50.bed.gz	PASS	*	QUAL	*	0.683636	0.892019	0	0.774048	0	2	34491309		0	275	.	.	159	90		1.76667	188	.	.	112	60		1.86667	87	.	.	47	30		1.56667	213	.	.	145	68		2.13235	190	.	.	130	60
INDEL	D6_15	GRCh37_gc70to75_slop50.bed.gz	ALL	*	QUAL	*	0.596774	0.926829	0	0.726052	0	0	11661526		0	124	.	.	71	47		1.51064	74	.	.	43	26		1.65385	50	.	.	28	21		1.33333	82	.	.	55	27		2.03704	76	.	.	50	26
INDEL	D6_15	GRCh37_gc70to75_slop50.bed.gz	PASS	*	QUAL	*	0.596774	0.926829	0	0.726052	0	0	11661526		0	124	.	.	71	47		1.51064	74	.	.	43	26		1.65385	50	.	.	28	21		1.33333	82	.	.	55	27		2.03704	76	.	.	50	26
INDEL	D6_15	GRCh37_gc75to80_slop50.bed.gz	ALL	*	QUAL	*	0.8	0.96	0	0.872727	0	0	5193905		0	90	.	.	58	26		2.23077	72	.	.	49	19		2.57895	18	.	.	9	7		1.28571	75	.	.	56	19		2.94737	72	.	.	53	19
INDEL	D6_15	GRCh37_gc75to80_slop50.bed.gz	PASS	*	QUAL	*	0.8	0.96	0	0.872727	0	0	5193905		0	90	.	.	58	26		2.23077	72	.	.	49	19		2.57895	18	.	.	9	7		1.28571	75	.	.	56	19		2.94737	72	.	.	53	19
INDEL	D6_15	GRCh37_gc80to85_slop50.bed.gz	ALL	*	QUAL	*	0.741935	0.94	0	0.829306	0	0	2569485		0	62	.	.	31	26		1.19231	46	.	.	21	22		0.954545	16	.	.	10	4		2.5	50	.	.	26	24		1.08333	47	.	.	25	22
INDEL	D6_15	GRCh37_gc80to85_slop50.bed.gz	PASS	*	QUAL	*	0.741935	0.94	0	0.829306	0	0	2569485		0	62	.	.	31	26		1.19231	46	.	.	21	22		0.954545	16	.	.	10	4		2.5	50	.	.	26	24		1.08333	47	.	.	25	22
INDEL	D6_15	GRCh37_gc85_slop50.bed.gz	ALL	*	QUAL	*	0.580645	0.782609	0	0.666667	0	0	532129		0	31	.	.	18	11		1.63636	18	.	.	12	6		2	13	.	.	6	5		1.2	23	.	.	15	8		1.875	18	.	.	12	6
INDEL	D6_15	GRCh37_gc85_slop50.bed.gz	PASS	*	QUAL	*	0.580645	0.782609	0	0.666667	0	0	532129		0	31	.	.	18	11		1.63636	18	.	.	12	6		2	13	.	.	6	5		1.2	23	.	.	15	8		1.875	18	.	.	12	6
INDEL	D6_15	GRCh37_gclt25orgt65_slop50.bed.gz	ALL	*	QUAL	*	0.802895	0.891046	0	0.844677	0	2	190575384		0	2694	.	.	1385	763		1.8152	2163	.	.	1129	569		1.98418	531	.	.	256	194		1.31959	2524	.	.	1881	643		2.92535	2249	.	.	1679	570
INDEL	D6_15	GRCh37_gclt25orgt65_slop50.bed.gz	PASS	*	QUAL	*	0.802895	0.891046	0	0.844677	0	2	190575384		0	2694	.	.	1385	763		1.8152	2163	.	.	1129	569		1.98418	531	.	.	256	194		1.31959	2524	.	.	1881	643		2.92535	2249	.	.	1679	570
INDEL	D6_15	GRCh37_gclt30orgt55_slop50.bed.gz	ALL	*	QUAL	*	0.803727	0.914648	0	0.855608	0	13	919304169		0	10893	.	.	5493	3057		1.79686	8755	.	.	4489	2353		1.90778	2138	.	.	1004	704		1.42614	9865	.	.	7295	2570		2.83852	9023	.	.	6669	2354
INDEL	D6_15	GRCh37_gclt30orgt55_slop50.bed.gz	PASS	*	QUAL	*	0.803727	0.914648	0	0.855608	0	13	919304169		0	10893	.	.	5493	3057		1.79686	8755	.	.	4489	2353		1.90778	2138	.	.	1004	704		1.42614	9865	.	.	7295	2570		2.83852	9023	.	.	6669	2354
INDEL	D6_15	GRCh37_gt5segdups_gt10kb_gt99percidentity.bed.gz	ALL	*	QUAL	*	0	0	0		0	0	1232701		0	0	.	.	0	0			0	.	.	0	0			0	.	.	0	0			0	.	.	0	0			0	.	.	0	0
INDEL	D6_15	GRCh37_gt5segdups_gt10kb_gt99percidentity.bed.gz	PASS	*	QUAL	*	0	0	0		0	0	1232701		0	0	.	.	0	0			0	.	.	0	0			0	.	.	0	0			0	.	.	0	0			0	.	.	0	0
INDEL	D6_15	GRCh37_hg38_minimap2_asm20_N10_gt1contig_gt1kb.bed.gz	ALL	*	QUAL	*	0	0	0		0	0	16365516		0	3	.	.	1	2		0.5	0	.	.	0	0			3	.	.	1	2		0.5	14	.	.	12	2		6	0	.	.	0	0
INDEL	D6_15	GRCh37_hg38_minimap2_asm20_N10_gt1contig_gt1kb.bed.gz	PASS	*	QUAL	*	0	0	0		0	0	16365516		0	3	.	.	1	2		0.5	0	.	.	0	0			3	.	.	1	2		0.5	14	.	.	12	2		6	0	.	.	0	0
INDEL	D6_15	GRCh37_hg38_minimap2_asm20_N10_nocovgt1kb.bed.gz	ALL	*	QUAL	*	0	0	0		0	0	4731770		0	0	.	.	0	0			0	.	.	0	0			0	.	.	0	0			0	.	.	0	0			0	.	.	0	0
INDEL	D6_15	GRCh37_hg38_minimap2_asm20_N10_nocovgt1kb.bed.gz	PASS	*	QUAL	*	0	0	0		0	0	4731770		0	0	.	.	0	0			0	.	.	0	0			0	.	.	0	0			0	.	.	0	0			0	.	.	0	0
INDEL	D6_15	GRCh37_hs37d5_decoy_alignments.bed.gz	ALL	*	QUAL	*	0	0	0		0	0	49246236		0	130	.	.	80	42		1.90476	0	.	.	0	0			130	.	.	80	42		1.90476	0	.	.	0	0			0	.	.	0	0
INDEL	D6_15	GRCh37_hs37d5_decoy_alignments.bed.gz	PASS	*	QUAL	*	0	0	0		0	0	49246236		0	130	.	.	80	42		1.90476	0	.	.	0	0			130	.	.	80	42		1.90476	0	.	.	0	0			0	.	.	0	0
INDEL	D6_15	GRCh37_lowmappabilityall.bed.gz	ALL	*	QUAL	*	0.451128	0.629758	0	0.525682	0	2	150351249		0	399	.	.	224	123		1.82114	180	.	.	102	48		2.125	219	.	.	122	75		1.62667	289	.	.	213	76		2.80263	182	.	.	134	48
INDEL	D6_15	GRCh37_lowmappabilityall.bed.gz	PASS	*	QUAL	*	0.451128	0.629758	0	0.525682	0	2	150351249		0	399	.	.	224	123		1.82114	180	.	.	102	48		2.125	219	.	.	122	75		1.62667	289	.	.	213	76		2.80263	182	.	.	134	48
INDEL	D6_15	GRCh37_missing_and_multiple_alignments_of_GRCh38.bed.gz	ALL	*	QUAL	*	0	0	0		0	0	17979597		0	0	.	.	0	0			0	.	.	0	0			0	.	.	0	0			12	.	.	12	0			0	.	.	0	0
INDEL	D6_15	GRCh37_missing_and_multiple_alignments_of_GRCh38.bed.gz	PASS	*	QUAL	*	0	0	0		0	0	17979597		0	0	.	.	0	0			0	.	.	0	0			0	.	.	0	0			12	.	.	12	0			0	.	.	0	0
INDEL	D6_15	GRCh37_nonunique_l100_m2_e1.bed.gz	ALL	*	QUAL	*	0.451128	0.629758	0	0.525682	0	2	150330831		0	399	.	.	224	123		1.82114	180	.	.	102	48		2.125	219	.	.	122	75		1.62667	289	.	.	213	76		2.80263	182	.	.	134	48
INDEL	D6_15	GRCh37_nonunique_l100_m2_e1.bed.gz	PASS	*	QUAL	*	0.451128	0.629758	0	0.525682	0	2	150330831		0	399	.	.	224	123		1.82114	180	.	.	102	48		2.125	219	.	.	122	75		1.62667	289	.	.	213	76		2.80263	182	.	.	134	48
INDEL	D6_15	GRCh37_nonunique_l250_m0_e0.bed.gz	ALL	*	QUAL	*	0.238095	0.384615	0	0.294118	0	0	45585179		0	21	.	.	12	8		1.5	5	.	.	4	1		4	16	.	.	8	7		1.14286	13	.	.	7	6		1.16667	5	.	.	4	1
INDEL	D6_15	GRCh37_nonunique_l250_m0_e0.bed.gz	PASS	*	QUAL	*	0.238095	0.384615	0	0.294118	0	0	45585179		0	21	.	.	12	8		1.5	5	.	.	4	1		4	16	.	.	8	7		1.14286	13	.	.	7	6		1.16667	5	.	.	4	1
INDEL	D6_15	GRCh37_notinAllHomopolymers_gt6bp_imperfectgt10bp_slop5.bed.gz	ALL	*	QUAL	*	0.802993	0.929714	0	0.861719	0	8	2775164583		0	23857	.	.	11480	6443		1.78178	19157	.	.	9685	4791		2.0215	4700	.	.	1795	1652		1.08656	21384	.	.	16217	5167		3.13857	19881	.	.	15089	4792
INDEL	D6_15	GRCh37_notinAllHomopolymers_gt6bp_imperfectgt10bp_slop5.bed.gz	PASS	*	QUAL	*	0.802993	0.929714	0	0.861719	0	8	2775164583		0	23857	.	.	11480	6443		1.78178	19157	.	.	9685	4791		2.0215	4700	.	.	1795	1652		1.08656	21384	.	.	16217	5167		3.13857	19881	.	.	15089	4792
INDEL	D6_15	GRCh37_notinAllTandemRepeatsandHomopolymers_slop5.bed.gz	ALL	*	QUAL	*	0.883486	0.973288	0	0.926216	0	0	2675976531		0	7836	.	.	5403	2430		2.22346	6923	.	.	4812	2108		2.28273	913	.	.	591	322		1.8354	7113	.	.	4916	2197		2.2376	6923	.	.	4815	2108
INDEL	D6_15	GRCh37_notinAllTandemRepeatsandHomopolymers_slop5.bed.gz	PASS	*	QUAL	*	0.883486	0.973288	0	0.926216	0	0	2675976531		0	7836	.	.	5403	2430		2.22346	6923	.	.	4812	2108		2.28273	913	.	.	591	322		1.8354	7113	.	.	4916	2197		2.2376	6923	.	.	4815	2108
INDEL	D6_15	GRCh37_notinalldifficultregions.bed.gz	ALL	*	QUAL	*	0.933453	0.975617	0	0.95407	0	0	2286551205		0	6687	.	.	4609	2076		2.22013	6242	.	.	4331	1909		2.26873	445	.	.	278	167		1.66467	6398	.	.	4415	1983		2.22642	6242	.	.	4333	1909
INDEL	D6_15	GRCh37_notinalldifficultregions.bed.gz	PASS	*	QUAL	*	0.933453	0.975617	0	0.95407	0	0	2286551205		0	6687	.	.	4609	2076		2.22013	6242	.	.	4331	1909		2.26873	445	.	.	278	167		1.66467	6398	.	.	4415	1983		2.22642	6242	.	.	4333	1909
INDEL	D6_15	GRCh37_notinalllowmapandsegdupregions.bed.gz	ALL	*	QUAL	*	0.823739	0.927444	0	0.87252	0	19	2622529125		0	26716	.	.	12789	7323		1.74642	22007	.	.	10991	5759		1.90849	4709	.	.	1798	1564		1.14962	24574	.	.	18340	6234		2.94193	22791	.	.	17031	5760
INDEL	D6_15	GRCh37_notinalllowmapandsegdupregions.bed.gz	PASS	*	QUAL	*	0.823739	0.927444	0	0.87252	0	19	2622529125		0	26716	.	.	12789	7323		1.74642	22007	.	.	10991	5759		1.90849	4709	.	.	1798	1564		1.14962	24574	.	.	18340	6234		2.94193	22791	.	.	17031	5760
INDEL	D6_15	GRCh37_notinchainSelf.bed.gz	ALL	*	QUAL	*	0.822395	0.925517	0	0.870914	0	20	2671252947		0	26863	.	.	12890	7378		1.74709	22092	.	.	11049	5785		1.90994	4771	.	.	1841	1593		1.15568	24717	.	.	18445	6272		2.94085	22876	.	.	17090	5786
INDEL	D6_15	GRCh37_notinchainSelf.bed.gz	PASS	*	QUAL	*	0.822395	0.925517	0	0.870914	0	20	2671252947		0	26863	.	.	12890	7378		1.74709	22092	.	.	11049	5785		1.90994	4771	.	.	1841	1593		1.15568	24717	.	.	18445	6272		2.94085	22876	.	.	17090	5786
INDEL	D6_15	GRCh37_notinchainSelf_gt10kb.bed.gz	ALL	*	QUAL	*	0.816649	0.925298	0	0.867585	0	20	2730000774		0	27172	.	.	13049	7475		1.74569	22190	.	.	11102	5814		1.90953	4982	.	.	1947	1661		1.17219	24832	.	.	18525	6307		2.93721	22977	.	.	17162	5815
INDEL	D6_15	GRCh37_notinchainSelf_gt10kb.bed.gz	PASS	*	QUAL	*	0.816649	0.925298	0	0.867585	0	20	2730000774		0	27172	.	.	13049	7475		1.74569	22190	.	.	11102	5814		1.90953	4982	.	.	1947	1661		1.17219	24832	.	.	18525	6307		2.93721	22977	.	.	17162	5815
INDEL	D6_15	GRCh37_notinlowmappabilityall.bed.gz	ALL	*	QUAL	*	0.809128	0.927111	0	0.864111	0	20	2708312321		0	27280	.	.	13076	7511		1.74091	22073	.	.	11031	5782		1.90782	5207	.	.	2045	1729		1.18276	24654	.	.	18395	6259		2.93897	22857	.	.	17074	5783
INDEL	D6_15	GRCh37_notinlowmappabilityall.bed.gz	PASS	*	QUAL	*	0.809128	0.927111	0	0.864111	0	20	2708312321		0	27280	.	.	13076	7511		1.74091	22073	.	.	11031	5782		1.90782	5207	.	.	2045	1729		1.18276	24654	.	.	18395	6259		2.93897	22857	.	.	17074	5783
INDEL	D6_15	GRCh37_notinrefseq_union_cds.bed.gz	ALL	*	QUAL	*	0.805834	0.925301	0	0.861446	0	20	2824716074		0	27492	.	.	13203	7572		1.74366	22154	.	.	11079	5802		1.90951	5338	.	.	2124	1770		1.2	24793	.	.	18498	6295		2.93852	22941	.	.	17138	5803
INDEL	D6_15	GRCh37_notinrefseq_union_cds.bed.gz	PASS	*	QUAL	*	0.805834	0.925301	0	0.861446	0	20	2824716074		0	27492	.	.	13203	7572		1.74366	22154	.	.	11079	5802		1.90951	5338	.	.	2124	1770		1.2	24793	.	.	18498	6295		2.93852	22941	.	.	17138	5803
INDEL	D6_15	GRCh37_notinsegdups.bed.gz	ALL	*	QUAL	*	0.822522	0.925298	0	0.870888	0	20	2701314269		0	26978	.	.	12945	7410		1.74696	22190	.	.	11102	5814		1.90953	4788	.	.	1843	1596		1.15476	24832	.	.	18525	6307		2.93721	22977	.	.	17162	5815
INDEL	D6_15	GRCh37_notinsegdups.bed.gz	PASS	*	QUAL	*	0.822522	0.925298	0	0.870888	0	20	2701314269		0	26978	.	.	12945	7410		1.74696	22190	.	.	11102	5814		1.90953	4788	.	.	1843	1596		1.15476	24832	.	.	18525	6307		2.93721	22977	.	.	17162	5815
INDEL	D6_15	GRCh37_notinsegdups_gt10kb.bed.gz	ALL	*	QUAL	*	0.819787	0.925298	0	0.869353	0	20	2715980947		0	27068	.	.	12988	7446		1.74429	22190	.	.	11102	5814		1.90953	4878	.	.	1886	1632		1.15564	24832	.	.	18525	6307		2.93721	22977	.	.	17162	5815
INDEL	D6_15	GRCh37_notinsegdups_gt10kb.bed.gz	PASS	*	QUAL	*	0.819787	0.925298	0	0.869353	0	20	2715980947		0	27068	.	.	12988	7446		1.74429	22190	.	.	11102	5814		1.90953	4878	.	.	1886	1632		1.15564	24832	.	.	18525	6307		2.93721	22977	.	.	17162	5815
INDEL	D6_15	GRCh37_refseq_cds.bed.gz	ALL	*	QUAL	*	0.698113	0.925	0	0.795699	0	0	33947396		0	53	.	.	31	20		1.55	37	.	.	24	12		2	16	.	.	7	8		0.875	40	.	.	28	12		2.33333	37	.	.	25	12
INDEL	D6_15	GRCh37_refseq_cds.bed.gz	PASS	*	QUAL	*	0.698113	0.925	0	0.795699	0	0	33947396		0	53	.	.	31	20		1.55	37	.	.	24	12		2	16	.	.	7	8		0.875	40	.	.	28	12		2.33333	37	.	.	25	12
INDEL	D6_15	GRCh37_segdups.bed.gz	ALL	*	QUAL	*	0.001767	1	0	0.003527	0	0	157349301		0	566	.	.	288	181		1.59116	1	.	.	0	0			565	.	.	288	181		1.59116	2	.	.	2	0			2	.	.	2	0
INDEL	D6_15	GRCh37_segdups.bed.gz	PASS	*	QUAL	*	0.001767	1	0	0.003527	0	0	157349301		0	566	.	.	288	181		1.59116	1	.	.	0	0			565	.	.	288	181		1.59116	2	.	.	2	0			2	.	.	2	0
INDEL	D6_15	GRCh37_segdups_gt10kb.bed.gz	ALL	*	QUAL	*	0	0	0		0	0	142682623		0	475	.	.	245	145		1.68966	0	.	.	0	0			475	.	.	245	145		1.68966	0	.	.	0	0			0	.	.	0	0
INDEL	D6_15	GRCh37_segdups_gt10kb.bed.gz	PASS	*	QUAL	*	0	0	0		0	0	142682623		0	475	.	.	245	145		1.68966	0	.	.	0	0			475	.	.	245	145		1.68966	0	.	.	0	0			0	.	.	0	0
INDEL	D6_15	TS_boundary	ALL	*	QUAL	*	0.804656	0.90993	0	0.854061	0	7	3049494275		0	6486	.	.	3375	1664		2.02825	5219	.	.	2810	1255		2.23904	1267	.	.	565	409		1.38142	5962	.	.	4588	1374		3.33916	5425	.	.	4170	1255
INDEL	D6_15	TS_boundary	PASS	*	QUAL	*	0.804656	0.90993	0	0.854061	0	7	3049494275		0	6486	.	.	3375	1664		2.02825	5219	.	.	2810	1255		2.23904	1267	.	.	565	409		1.38142	5962	.	.	4588	1374		3.33916	5425	.	.	4170	1255
INDEL	I16_PLUS	*	ALL	*	QUAL	*	0.644624	0.866962	0	0.739441	0	3	2796132093		0	5459	.	.	2999	1748		1.71568	3519	.	.	2024	1032		1.96124	1940	.	.	975	716		1.36173	4059	.	.	2460	1123		2.19056	3519	.	.	2113	1032
INDEL	I16_PLUS	*	PASS	*	QUAL	*	0.644624	0.866962	0	0.739441	0	3	2796132093		0	5459	.	.	2999	1748		1.71568	3519	.	.	2024	1032		1.96124	1940	.	.	975	716		1.36173	4059	.	.	2460	1123		2.19056	3519	.	.	2113	1032
INDEL	I16_PLUS	GRCh37_AllHomopolymers_gt6bp_imperfectgt10bp_slop5.bed.gz	ALL	*	QUAL	*	0.79	0.78607	0	0.78803	0	1	83498987		0	200	.	.	123	31		3.96774	158	.	.	99	18		5.5	42	.	.	24	13		1.84615	201	.	.	136	20		6.8	158	.	.	111	18
INDEL	I16_PLUS	GRCh37_AllHomopolymers_gt6bp_imperfectgt10bp_slop5.bed.gz	PASS	*	QUAL	*	0.79	0.78607	0	0.78803	0	1	83498987		0	200	.	.	123	31		3.96774	158	.	.	99	18		5.5	42	.	.	24	13		1.84615	201	.	.	136	20		6.8	158	.	.	111	18
INDEL	I16_PLUS	GRCh37_AllTandemRepeats_201to10000bp_slop5.bed.gz	ALL	*	QUAL	*	0.229607	0.426966	0	0.298625	0	0	34889739		0	331	.	.	201	116		1.73276	76	.	.	60	8		7.5	255	.	.	141	108		1.30556	178	.	.	141	22		6.40909	76	.	.	60	8
INDEL	I16_PLUS	GRCh37_AllTandemRepeats_201to10000bp_slop5.bed.gz	PASS	*	QUAL	*	0.229607	0.426966	0	0.298625	0	0	34889739		0	331	.	.	201	116		1.73276	76	.	.	60	8		7.5	255	.	.	141	108		1.30556	178	.	.	141	22		6.40909	76	.	.	60	8
INDEL	I16_PLUS	GRCh37_AllTandemRepeats_51to200bp_slop5.bed.gz	ALL	*	QUAL	*	0.437296	0.742739	0	0.550487	0	1	30037113		0	1228	.	.	776	280		2.77143	537	.	.	361	69		5.23188	691	.	.	415	211		1.96682	723	.	.	520	90		5.77778	537	.	.	391	69
INDEL	I16_PLUS	GRCh37_AllTandemRepeats_51to200bp_slop5.bed.gz	PASS	*	QUAL	*	0.437296	0.742739	0	0.550487	0	1	30037113		0	1228	.	.	776	280		2.77143	537	.	.	361	69		5.23188	691	.	.	415	211		1.96682	723	.	.	520	90		5.77778	537	.	.	391	69
INDEL	I16_PLUS	GRCh37_AllTandemRepeats_gt10000bp_slop5.bed.gz	ALL	*	QUAL	*	0	0	0		0	0	6726259		0	0	.	.	0	0			0	.	.	0	0			0	.	.	0	0			4	.	.	2	1		2	0	.	.	0	0
INDEL	I16_PLUS	GRCh37_AllTandemRepeats_gt10000bp_slop5.bed.gz	PASS	*	QUAL	*	0	0	0		0	0	6726259		0	0	.	.	0	0			0	.	.	0	0			0	.	.	0	0			4	.	.	2	1		2	0	.	.	0	0
INDEL	I16_PLUS	GRCh37_AllTandemRepeats_gt100bp_slop5.bed.gz	ALL	*	QUAL	*	0.30119	0.564732	0	0.392857	0	1	53647560		0	840	.	.	529	240		2.20417	253	.	.	185	31		5.96774	587	.	.	344	209		1.64593	448	.	.	343	56		6.125	253	.	.	192	31
INDEL	I16_PLUS	GRCh37_AllTandemRepeats_gt100bp_slop5.bed.gz	PASS	*	QUAL	*	0.30119	0.564732	0	0.392857	0	1	53647560		0	840	.	.	529	240		2.20417	253	.	.	185	31		5.96774	587	.	.	344	209		1.64593	448	.	.	343	56		6.125	253	.	.	192	31
INDEL	I16_PLUS	GRCh37_AllTandemRepeats_lt51bp_slop5.bed.gz	ALL	*	QUAL	*	0.592694	0.822861	0	0.689065	0	2	38752605		0	1834	.	.	981	255		3.84706	1087	.	.	622	83		7.49398	747	.	.	359	172		2.08721	1321	.	.	832	108		7.7037	1087	.	.	692	83
INDEL	I16_PLUS	GRCh37_AllTandemRepeats_lt51bp_slop5.bed.gz	PASS	*	QUAL	*	0.592694	0.822861	0	0.689065	0	2	38752605		0	1834	.	.	981	255		3.84706	1087	.	.	622	83		7.49398	747	.	.	359	172		2.08721	1321	.	.	832	108		7.7037	1087	.	.	692	83
INDEL	I16_PLUS	GRCh37_AllTandemRepeatsandHomopolymers_slop5.bed.gz	ALL	*	QUAL	*	0.529997	0.788851	0	0.634021	0	3	182687039		0	3017	.	.	1738	585		2.97094	1599	.	.	985	161		6.11801	1418	.	.	753	424		1.77594	2027	.	.	1353	210		6.44286	1599	.	.	1074	161
INDEL	I16_PLUS	GRCh37_AllTandemRepeatsandHomopolymers_slop5.bed.gz	PASS	*	QUAL	*	0.529997	0.788851	0	0.634021	0	3	182687039		0	3017	.	.	1738	585		2.97094	1599	.	.	985	161		6.11801	1418	.	.	753	424		1.77594	2027	.	.	1353	210		6.44286	1599	.	.	1074	161
INDEL	I16_PLUS	GRCh37_BadPromoters.gz	ALL	*	QUAL	*	0.5	1	0	0.666667	0	0	196648		0	6	.	.	4	2		2	3	.	.	2	1		2	3	.	.	2	1		2	3	.	.	2	1		2	3	.	.	2	1
INDEL	I16_PLUS	GRCh37_BadPromoters.gz	PASS	*	QUAL	*	0.5	1	0	0.666667	0	0	196648		0	6	.	.	4	2		2	3	.	.	2	1		2	3	.	.	2	1		2	3	.	.	2	1		2	3	.	.	2	1
INDEL	I16_PLUS	GRCh37_HG001_GIABv3.2.2_compoundhet_slop50.bed.gz	ALL	*	QUAL	*	0.614767	0.809725	0	0.698905	0	0	8076714		0	623	.	.	200	84		2.38095	383	.	.	135	27		5	240	.	.	65	57		1.14035	473	.	.	219	35		6.25714	383	.	.	181	27
INDEL	I16_PLUS	GRCh37_HG001_GIABv3.2.2_compoundhet_slop50.bed.gz	PASS	*	QUAL	*	0.614767	0.809725	0	0.698905	0	0	8076714		0	623	.	.	200	84		2.38095	383	.	.	135	27		5	240	.	.	65	57		1.14035	473	.	.	219	35		6.25714	383	.	.	181	27
INDEL	I16_PLUS	GRCh37_HG001_GIABv3.2.2_varswithin50bp.bed.gz	ALL	*	QUAL	*	0.619681	0.827709	0	0.708745	0	2	62513612		0	752	.	.	358	288		1.24306	466	.	.	242	164		1.47561	286	.	.	116	124		0.935484	563	.	.	329	181		1.81768	466	.	.	256	164
INDEL	I16_PLUS	GRCh37_HG001_GIABv3.2.2_varswithin50bp.bed.gz	PASS	*	QUAL	*	0.619681	0.827709	0	0.708745	0	2	62513612		0	752	.	.	358	288		1.24306	466	.	.	242	164		1.47561	286	.	.	116	124		0.935484	563	.	.	329	181		1.81768	466	.	.	256	164
INDEL	I16_PLUS	GRCh37_HG001_GIABv3.3.2_RTG_PG_v3.3.2_SVs_alldifficultregions.bed.gz	ALL	*	QUAL	*	0.53716	0.80574	0	0.644592	0	3	605790322		0	3606	.	.	2007	897		2.23746	1937	.	.	1153	327		3.52599	1669	.	.	854	570		1.49825	2404	.	.	1541	393		3.92112	1937	.	.	1242	327
INDEL	I16_PLUS	GRCh37_HG001_GIABv3.3.2_RTG_PG_v3.3.2_SVs_alldifficultregions.bed.gz	PASS	*	QUAL	*	0.53716	0.80574	0	0.644592	0	3	605790322		0	3606	.	.	2007	897		2.23746	1937	.	.	1153	327		3.52599	1669	.	.	854	570		1.49825	2404	.	.	1541	393		3.92112	1937	.	.	1242	327
INDEL	I16_PLUS	GRCh37_HG001_GIABv3.3.2_RTG_PG_v3.3.2_SVs_notin_alldifficultregions.bed.gz	ALL	*	QUAL	*	0.854585	0.955704	0	0.90232	0	0	2252873248		0	1843	.	.	988	845		1.16923	1575	.	.	868	701		1.23823	268	.	.	120	144		0.833333	1648	.	.	916	726		1.26171	1575	.	.	868	701
INDEL	I16_PLUS	GRCh37_HG001_GIABv3.3.2_RTG_PG_v3.3.2_SVs_notin_alldifficultregions.bed.gz	PASS	*	QUAL	*	0.854585	0.955704	0	0.90232	0	0	2252873248		0	1843	.	.	988	845		1.16923	1575	.	.	868	701		1.23823	268	.	.	120	144		0.833333	1648	.	.	916	726		1.26171	1575	.	.	868	701
INDEL	I16_PLUS	GRCh37_HG001_GIABv3.3.2_comphetindel10bp_slop50.bed.gz	ALL	*	QUAL	*	0.76087	0.871369	0	0.812379	0	0	4665413		0	276	.	.	80	33		2.42424	210	.	.	68	17		4	66	.	.	12	16		0.75	241	.	.	115	19		6.05263	210	.	.	98	17
INDEL	I16_PLUS	GRCh37_HG001_GIABv3.3.2_comphetindel10bp_slop50.bed.gz	PASS	*	QUAL	*	0.76087	0.871369	0	0.812379	0	0	4665413		0	276	.	.	80	33		2.42424	210	.	.	68	17		4	66	.	.	12	16		0.75	241	.	.	115	19		6.05263	210	.	.	98	17
INDEL	I16_PLUS	GRCh37_HG001_GIABv3.3.2_comphetsnp10bp_slop50.bed.gz	ALL	*	QUAL	*	0.666667	1	0	0.8	0	0	2357117		0	3	.	.	1	0			2	.	.	1	0			1	.	.	0	0			2	.	.	1	0			2	.	.	1	0
INDEL	I16_PLUS	GRCh37_HG001_GIABv3.3.2_comphetsnp10bp_slop50.bed.gz	PASS	*	QUAL	*	0.666667	1	0	0.8	0	0	2357117		0	3	.	.	1	0			2	.	.	1	0			1	.	.	0	0			2	.	.	1	0			2	.	.	1	0
INDEL	I16_PLUS	GRCh37_HG001_GIABv3.3.2_complexandSVs.bed.gz	ALL	*	QUAL	*	0.52546	0.775574	0	0.626476	0	1	71994204		0	1414	.	.	617	361		1.70914	743	.	.	348	119		2.92437	671	.	.	269	242		1.11157	958	.	.	530	147		3.60544	743	.	.	410	119
INDEL	I16_PLUS	GRCh37_HG001_GIABv3.3.2_complexandSVs.bed.gz	PASS	*	QUAL	*	0.52546	0.775574	0	0.626476	0	1	71994204		0	1414	.	.	617	361		1.70914	743	.	.	348	119		2.92437	671	.	.	269	242		1.11157	958	.	.	530	147		3.60544	743	.	.	410	119
INDEL	I16_PLUS	GRCh37_HG001_GIABv3.3.2_complexindel10bp_slop50.bed.gz	ALL	*	QUAL	*	0.765957	0.8	0	0.782609	0	0	1831158		0	47	.	.	14	30		0.466667	36	.	.	12	21		0.571429	11	.	.	2	9		0.222222	45	.	.	18	26		0.692308	36	.	.	14	21
INDEL	I16_PLUS	GRCh37_HG001_GIABv3.3.2_complexindel10bp_slop50.bed.gz	PASS	*	QUAL	*	0.765957	0.8	0	0.782609	0	0	1831158		0	47	.	.	14	30		0.466667	36	.	.	12	21		0.571429	11	.	.	2	9		0.222222	45	.	.	18	26		0.692308	36	.	.	14	21
INDEL	I16_PLUS	GRCh37_HG001_GIABv3.3.2_snpswithin10bp_slop50.bed.gz	ALL	*	QUAL	*	0.545455	0.666667	0	0.6	0	0	8302341		0	11	.	.	4	6		0.666667	6	.	.	2	4		0.5	5	.	.	2	2		1	9	.	.	5	4		1.25	6	.	.	2	4
INDEL	I16_PLUS	GRCh37_HG001_GIABv3.3.2_snpswithin10bp_slop50.bed.gz	PASS	*	QUAL	*	0.545455	0.666667	0	0.6	0	0	8302341		0	11	.	.	4	6		0.666667	6	.	.	2	4		0.5	5	.	.	2	2		1	9	.	.	5	4		1.25	6	.	.	2	4
INDEL	I16_PLUS	GRCh37_HG001_PG2016-1.0_comphetindel10bp_slop50.bed.gz	ALL	*	QUAL	*	0.61753	0.875706	0	0.724299	0	0	3189525		0	251	.	.	89	45		1.97778	155	.	.	59	19		3.10526	96	.	.	30	26		1.15385	177	.	.	78	23		3.3913	155	.	.	68	19
INDEL	I16_PLUS	GRCh37_HG001_PG2016-1.0_comphetindel10bp_slop50.bed.gz	PASS	*	QUAL	*	0.61753	0.875706	0	0.724299	0	0	3189525		0	251	.	.	89	45		1.97778	155	.	.	59	19		3.10526	96	.	.	30	26		1.15385	177	.	.	78	23		3.3913	155	.	.	68	19
INDEL	I16_PLUS	GRCh37_HG001_PG2016-1.0_comphetsnp10bp_slop50.bed.gz	ALL	*	QUAL	*	0.444444	1	0	0.615385	0	0	2470793		0	9	.	.	5	0			4	.	.	3	0			5	.	.	2	0			4	.	.	3	0			4	.	.	3	0
INDEL	I16_PLUS	GRCh37_HG001_PG2016-1.0_comphetsnp10bp_slop50.bed.gz	PASS	*	QUAL	*	0.444444	1	0	0.615385	0	0	2470793		0	9	.	.	5	0			4	.	.	3	0			5	.	.	2	0			4	.	.	3	0			4	.	.	3	0
INDEL	I16_PLUS	GRCh37_HG001_PG2016-1.0_complexindel10bp_slop50.bed.gz	ALL	*	QUAL	*	0.604938	0.790323	0	0.685315	0	0	3017381		0	81	.	.	38	36		1.05556	49	.	.	26	17		1.52941	32	.	.	12	19		0.631579	62	.	.	35	21		1.66667	49	.	.	27	17
INDEL	I16_PLUS	GRCh37_HG001_PG2016-1.0_complexindel10bp_slop50.bed.gz	PASS	*	QUAL	*	0.604938	0.790323	0	0.685315	0	0	3017381		0	81	.	.	38	36		1.05556	49	.	.	26	17		1.52941	32	.	.	12	19		0.631579	62	.	.	35	21		1.66667	49	.	.	27	17
INDEL	I16_PLUS	GRCh37_HG001_PG2016-1.0_snpswithin10bp_slop50.bed.gz	ALL	*	QUAL	*	0.5	0.714286	0	0.588235	0	0	8407919		0	20	.	.	11	9		1.22222	10	.	.	5	5		1	10	.	.	6	4		1.5	14	.	.	9	5		1.8	10	.	.	5	5
INDEL	I16_PLUS	GRCh37_HG001_PG2016-1.0_snpswithin10bp_slop50.bed.gz	PASS	*	QUAL	*	0.5	0.714286	0	0.588235	0	0	8407919		0	20	.	.	11	9		1.22222	10	.	.	5	5		1	10	.	.	6	4		1.5	14	.	.	9	5		1.8	10	.	.	5	5
INDEL	I16_PLUS	GRCh37_HG001_PacBio_MetaSV.bed.gz	ALL	*	QUAL	*	0.286174	0.729508	0	0.411085	0	0	34190094		0	311	.	.	162	134		1.20896	89	.	.	58	25		2.32	222	.	.	104	109		0.954128	122	.	.	76	35		2.17143	89	.	.	58	25
INDEL	I16_PLUS	GRCh37_HG001_PacBio_MetaSV.bed.gz	PASS	*	QUAL	*	0.286174	0.729508	0	0.411085	0	0	34190094		0	311	.	.	162	134		1.20896	89	.	.	58	25		2.32	222	.	.	104	109		0.954128	122	.	.	76	35		2.17143	89	.	.	58	25
INDEL	I16_PLUS	GRCh37_HG001_RTG_37.7.3_comphetindel10bp_slop50.bed.gz	ALL	*	QUAL	*	0.588076	0.794872	0	0.676012	0	0	10465388		0	738	.	.	263	120		2.19167	434	.	.	168	41		4.09756	304	.	.	95	79		1.20253	546	.	.	273	51		5.35294	434	.	.	219	41
INDEL	I16_PLUS	GRCh37_HG001_RTG_37.7.3_comphetindel10bp_slop50.bed.gz	PASS	*	QUAL	*	0.588076	0.794872	0	0.676012	0	0	10465388		0	738	.	.	263	120		2.19167	434	.	.	168	41		4.09756	304	.	.	95	79		1.20253	546	.	.	273	51		5.35294	434	.	.	219	41
INDEL	I16_PLUS	GRCh37_HG001_RTG_37.7.3_comphetsnp10bp_slop50.bed.gz	ALL	*	QUAL	*	0.2	1	0	0.333333	0	0	2840350		0	10	.	.	6	0			2	.	.	1	0			8	.	.	5	0			2	.	.	1	0			2	.	.	1	0
INDEL	I16_PLUS	GRCh37_HG001_RTG_37.7.3_comphetsnp10bp_slop50.bed.gz	PASS	*	QUAL	*	0.2	1	0	0.333333	0	0	2840350		0	10	.	.	6	0			2	.	.	1	0			8	.	.	5	0			2	.	.	1	0			2	.	.	1	0
INDEL	I16_PLUS	GRCh37_HG001_RTG_37.7.3_complexindel10bp_slop50.bed.gz	ALL	*	QUAL	*	0.546667	0.782443	0	0.643642	0	1	11456915		0	375	.	.	196	119		1.64706	205	.	.	112	53		2.11321	170	.	.	84	66		1.27273	262	.	.	157	63		2.49206	205	.	.	123	53
INDEL	I16_PLUS	GRCh37_HG001_RTG_37.7.3_complexindel10bp_slop50.bed.gz	PASS	*	QUAL	*	0.546667	0.782443	0	0.643642	0	1	11456915		0	375	.	.	196	119		1.64706	205	.	.	112	53		2.11321	170	.	.	84	66		1.27273	262	.	.	157	63		2.49206	205	.	.	123	53
INDEL	I16_PLUS	GRCh37_HG001_RTG_37.7.3_snpswithin10bp_slop50.bed.gz	ALL	*	QUAL	*	0.530612	0.8125	0	0.641975	0	0	12816978		0	49	.	.	35	11		3.18182	26	.	.	19	5		3.8	23	.	.	16	6		2.66667	32	.	.	24	5		4.8	26	.	.	19	5
INDEL	I16_PLUS	GRCh37_HG001_RTG_37.7.3_snpswithin10bp_slop50.bed.gz	PASS	*	QUAL	*	0.530612	0.8125	0	0.641975	0	0	12816978		0	49	.	.	35	11		3.18182	26	.	.	19	5		3.8	23	.	.	16	6		2.66667	32	.	.	24	5		4.8	26	.	.	19	5
INDEL	I16_PLUS	GRCh37_HG002_GIABv3.2.2_compoundhet_slop50.bed.gz	ALL	*	QUAL	*	0.66289	0.79322	0	0.722222	0	0	8052660		0	706	.	.	17	3		5.66667	468	.	.	6	2		3	238	.	.	11	1		11	590	.	.	122	2		61	468	.	.	94	2
INDEL	I16_PLUS	GRCh37_HG002_GIABv3.2.2_compoundhet_slop50.bed.gz	PASS	*	QUAL	*	0.66289	0.79322	0	0.722222	0	0	8052660		0	706	.	.	17	3		5.66667	468	.	.	6	2		3	238	.	.	11	1		11	590	.	.	122	2		61	468	.	.	94	2
INDEL	I16_PLUS	GRCh37_HG002_GIABv3.2.2_varswithin50bp.bed.gz	ALL	*	QUAL	*	0.653167	0.85	0	0.738696	0	3	61944103		0	963	.	.	536	324		1.65432	629	.	.	384	186		2.06452	334	.	.	152	138		1.10145	740	.	.	473	206		2.29612	629	.	.	393	186
INDEL	I16_PLUS	GRCh37_HG002_GIABv3.2.2_varswithin50bp.bed.gz	PASS	*	QUAL	*	0.653167	0.85	0	0.738696	0	3	61944103		0	963	.	.	536	324		1.65432	629	.	.	384	186		2.06452	334	.	.	152	138		1.10145	740	.	.	473	206		2.29612	629	.	.	393	186
INDEL	I16_PLUS	GRCh37_HG002_GIABv3.3.2_comphetindel10bp_slop50.bed.gz	ALL	*	QUAL	*	0.900735	0.780255	0	0.836177	0	0	4719900		0	544	.	.	23	6		3.83333	490	.	.	21	6		3.5	54	.	.	2	0			628	.	.	146	6		24.3333	490	.	.	110	6
INDEL	I16_PLUS	GRCh37_HG002_GIABv3.3.2_comphetindel10bp_slop50.bed.gz	PASS	*	QUAL	*	0.900735	0.780255	0	0.836177	0	0	4719900		0	544	.	.	23	6		3.83333	490	.	.	21	6		3.5	54	.	.	2	0			628	.	.	146	6		24.3333	490	.	.	110	6
INDEL	I16_PLUS	GRCh37_HG002_GIABv3.3.2_comphetsnp10bp_slop50.bed.gz	ALL	*	QUAL	*	0.666667	0.666667	0	0.666667	0	0	2191382		0	6	.	.	4	1		4	4	.	.	3	1		3	2	.	.	1	0			6	.	.	4	1		4	4	.	.	3	1
INDEL	I16_PLUS	GRCh37_HG002_GIABv3.3.2_comphetsnp10bp_slop50.bed.gz	PASS	*	QUAL	*	0.666667	0.666667	0	0.666667	0	0	2191382		0	6	.	.	4	1		4	4	.	.	3	1		3	2	.	.	1	0			6	.	.	4	1		4	4	.	.	3	1
INDEL	I16_PLUS	GRCh37_HG002_GIABv3.3.2_complexandSVs.bed.gz	ALL	*	QUAL	*	0.45768	0.766404	0	0.573111	0	0	197269094		0	1276	.	.	418	299		1.39799	584	.	.	79	42		1.88095	692	.	.	339	257		1.31907	762	.	.	233	53		4.39623	584	.	.	168	42
INDEL	I16_PLUS	GRCh37_HG002_GIABv3.3.2_complexandSVs.bed.gz	PASS	*	QUAL	*	0.45768	0.766404	0	0.573111	0	0	197269094		0	1276	.	.	418	299		1.39799	584	.	.	79	42		1.88095	692	.	.	339	257		1.31907	762	.	.	233	53		4.39623	584	.	.	168	42
INDEL	I16_PLUS	GRCh37_HG002_GIABv3.3.2_complexandSVs_alldifficultregions.bed.gz	ALL	*	QUAL	*	0.506897	0.798126	0	0.620017	0	3	689182251		0	3697	.	.	2066	922		2.24078	1874	.	.	1129	282		4.00355	1823	.	.	937	640		1.46406	2348	.	.	1524	348		4.37931	1874	.	.	1218	282
INDEL	I16_PLUS	GRCh37_HG002_GIABv3.3.2_complexandSVs_alldifficultregions.bed.gz	PASS	*	QUAL	*	0.506897	0.798126	0	0.620017	0	3	689182251		0	3697	.	.	2066	922		2.24078	1874	.	.	1129	282		4.00355	1823	.	.	937	640		1.46406	2348	.	.	1524	348		4.37931	1874	.	.	1218	282
INDEL	I16_PLUS	GRCh37_HG002_GIABv3.3.2_complexindel10bp_slop50.bed.gz	ALL	*	QUAL	*	0.910256	0.669811	0	0.771739	0	0	1758028		0	78	.	.	42	35		1.2	71	.	.	40	31		1.29032	7	.	.	2	4		0.5	106	.	.	64	42		1.52381	71	.	.	40	31
INDEL	I16_PLUS	GRCh37_HG002_GIABv3.3.2_complexindel10bp_slop50.bed.gz	PASS	*	QUAL	*	0.910256	0.669811	0	0.771739	0	0	1758028		0	78	.	.	42	35		1.2	71	.	.	40	31		1.29032	7	.	.	2	4		0.5	106	.	.	64	42		1.52381	71	.	.	40	31
INDEL	I16_PLUS	GRCh37_HG002_GIABv3.3.2_notin_complexandSVs_alldifficultregions.bed.gz	ALL	*	QUAL	*	0.934894	0.961245	0	0.947887	0	0	2169481319		0	1751	.	.	928	820		1.13171	1637	.	.	891	746		1.19437	114	.	.	37	74		0.5	1703	.	.	932	771		1.20882	1637	.	.	891	746
INDEL	I16_PLUS	GRCh37_HG002_GIABv3.3.2_notin_complexandSVs_alldifficultregions.bed.gz	PASS	*	QUAL	*	0.934894	0.961245	0	0.947887	0	0	2169481319		0	1751	.	.	928	820		1.13171	1637	.	.	891	746		1.19437	114	.	.	37	74		0.5	1703	.	.	932	771		1.20882	1637	.	.	891	746
INDEL	I16_PLUS	GRCh37_HG002_GIABv3.3.2_snpswithin10bp_slop50.bed.gz	ALL	*	QUAL	*	0.827586	0.774194	0	0.8	0	0	7912603		0	29	.	.	21	8		2.625	24	.	.	18	6		3	5	.	.	3	2		1.5	31	.	.	24	6		4	24	.	.	18	6
INDEL	I16_PLUS	GRCh37_HG002_GIABv3.3.2_snpswithin10bp_slop50.bed.gz	PASS	*	QUAL	*	0.827586	0.774194	0	0.8	0	0	7912603		0	29	.	.	21	8		2.625	24	.	.	18	6		3	5	.	.	3	2		1.5	31	.	.	24	6		4	24	.	.	18	6
INDEL	I16_PLUS	GRCh37_HG002_GIABv4.1_CNV_CCSandONT_elliptical_outlier.bed.gz	ALL	*	QUAL	*	0	0	0		0	0	23349072		0	0	.	.	0	0			0	.	.	0	0			0	.	.	0	0			7	.	.	2	2		1	0	.	.	0	0
INDEL	I16_PLUS	GRCh37_HG002_GIABv4.1_CNV_CCSandONT_elliptical_outlier.bed.gz	PASS	*	QUAL	*	0	0	0		0	0	23349072		0	0	.	.	0	0			0	.	.	0	0			0	.	.	0	0			7	.	.	2	2		1	0	.	.	0	0
INDEL	I16_PLUS	GRCh37_HG002_GIABv4.1_CNV_gt2assemblycontigs_ONTCanu_ONTFlye_CCSCanu.bed.gz	ALL	*	QUAL	*	0	0	0		0	0	11218243		0	0	.	.	0	0			0	.	.	0	0			0	.	.	0	0			3	.	.	3	0			0	.	.	0	0
INDEL	I16_PLUS	GRCh37_HG002_GIABv4.1_CNV_gt2assemblycontigs_ONTCanu_ONTFlye_CCSCanu.bed.gz	PASS	*	QUAL	*	0	0	0		0	0	11218243		0	0	.	.	0	0			0	.	.	0	0			0	.	.	0	0			3	.	.	3	0			0	.	.	0	0
INDEL	I16_PLUS	GRCh37_HG002_GIABv4.1_CNV_mrcanavarIllumina_CCShighcov_ONThighcov_intersection.bed.gz	ALL	*	QUAL	*	0	0	0		0	0	13521180		0	0	.	.	0	0			0	.	.	0	0			0	.	.	0	0			0	.	.	0	0			0	.	.	0	0
INDEL	I16_PLUS	GRCh37_HG002_GIABv4.1_CNV_mrcanavarIllumina_CCShighcov_ONThighcov_intersection.bed.gz	PASS	*	QUAL	*	0	0	0		0	0	13521180		0	0	.	.	0	0			0	.	.	0	0			0	.	.	0	0			0	.	.	0	0			0	.	.	0	0
INDEL	I16_PLUS	GRCh37_HG002_GIABv4.1_CNVsandSVs.bed.gz	ALL	*	QUAL	*	0	0	0		0	0	72792070		0	30	.	.	20	9		2.22222	0	.	.	0	0			30	.	.	20	9		2.22222	208	.	.	126	30		4.2	0	.	.	0	0
INDEL	I16_PLUS	GRCh37_HG002_GIABv4.1_CNVsandSVs.bed.gz	PASS	*	QUAL	*	0	0	0		0	0	72792070		0	30	.	.	20	9		2.22222	0	.	.	0	0			30	.	.	20	9		2.22222	208	.	.	126	30		4.2	0	.	.	0	0
INDEL	I16_PLUS	GRCh37_HG002_GIABv4.1_comphetindel10bp_slop50..bed.gz	ALL	*	QUAL	*	0.644505	0.891182	0	0.748031	0	0	5013486		0	737	.	.	21	4		5.25	475	.	.	9	3		3	262	.	.	12	1		12	533	.	.	112	3		37.3333	475	.	.	98	3
INDEL	I16_PLUS	GRCh37_HG002_GIABv4.1_comphetindel10bp_slop50..bed.gz	PASS	*	QUAL	*	0.644505	0.891182	0	0.748031	0	0	5013486		0	737	.	.	21	4		5.25	475	.	.	9	3		3	262	.	.	12	1		12	533	.	.	112	3		37.3333	475	.	.	98	3
INDEL	I16_PLUS	GRCh37_HG002_GIABv4.1_comphetsnp10bp_slop50.bed.gz	ALL	*	QUAL	*	0	0	0		0	0	1362056		0	1	.	.	1	0			0	.	.	0	0			1	.	.	1	0			0	.	.	0	0			0	.	.	0	0
INDEL	I16_PLUS	GRCh37_HG002_GIABv4.1_comphetsnp10bp_slop50.bed.gz	PASS	*	QUAL	*	0	0	0		0	0	1362056		0	1	.	.	1	0			0	.	.	0	0			1	.	.	1	0			0	.	.	0	0			0	.	.	0	0
INDEL	I16_PLUS	GRCh37_HG002_GIABv4.1_complexandSVs.bed.gz	ALL	*	QUAL	*	0.600779	0.681768	0	0.638716	0	0	94281807		0	1027	.	.	221	94		2.35106	617	.	.	111	43		2.5814	410	.	.	110	51		2.15686	905	.	.	358	77		4.64935	617	.	.	200	43
INDEL	I16_PLUS	GRCh37_HG002_GIABv4.1_complexandSVs.bed.gz	PASS	*	QUAL	*	0.600779	0.681768	0	0.638716	0	0	94281807		0	1027	.	.	221	94		2.35106	617	.	.	111	43		2.5814	410	.	.	110	51		2.15686	905	.	.	358	77		4.64935	617	.	.	200	43
INDEL	I16_PLUS	GRCh37_HG002_GIABv4.1_complexandSVs_alldifficultregions.bed.gz	ALL	*	QUAL	*	0.538792	0.80051	0	0.644079	0	3	608742217		0	3493	.	.	1980	801		2.47191	1882	.	.	1136	283		4.01413	1611	.	.	844	518		1.62934	2351	.	.	1529	346		4.41908	1882	.	.	1225	283
INDEL	I16_PLUS	GRCh37_HG002_GIABv4.1_complexandSVs_alldifficultregions.bed.gz	PASS	*	QUAL	*	0.538792	0.80051	0	0.644079	0	3	608742217		0	3493	.	.	1980	801		2.47191	1882	.	.	1136	283		4.01413	1611	.	.	844	518		1.62934	2351	.	.	1529	346		4.41908	1882	.	.	1225	283
INDEL	I16_PLUS	GRCh37_HG002_GIABv4.1_complexindel10bp_slop50.bed.gz	ALL	*	QUAL	*	0.610526	0.865672	0	0.716049	0	0	1597696		0	95	.	.	54	40		1.35	58	.	.	33	25		1.32	37	.	.	21	15		1.4	67	.	.	40	27		1.48148	58	.	.	33	25
INDEL	I16_PLUS	GRCh37_HG002_GIABv4.1_complexindel10bp_slop50.bed.gz	PASS	*	QUAL	*	0.610526	0.865672	0	0.716049	0	0	1597696		0	95	.	.	54	40		1.35	58	.	.	33	25		1.32	37	.	.	21	15		1.4	67	.	.	40	27		1.48148	58	.	.	33	25
INDEL	I16_PLUS	GRCh37_HG002_GIABv4.1_inversions_slop25percent.bed.gz	ALL	*	QUAL	*	0	0	0		0	0	989091		0	0	.	.	0	0			0	.	.	0	0			0	.	.	0	0			1	.	.	1	0			0	.	.	0	0
INDEL	I16_PLUS	GRCh37_HG002_GIABv4.1_inversions_slop25percent.bed.gz	PASS	*	QUAL	*	0	0	0		0	0	989091		0	0	.	.	0	0			0	.	.	0	0			0	.	.	0	0			1	.	.	1	0			0	.	.	0	0
INDEL	I16_PLUS	GRCh37_HG002_GIABv4.1_notin_complexandSVs_alldifficultregions.bed.gz	ALL	*	QUAL	*	0.834101	0.958235	0	0.89187	0	0	2249921353		0	1953	.	.	1013	940		1.07766	1629	.	.	884	745		1.18658	324	.	.	129	195		0.661538	1700	.	.	927	773		1.19922	1629	.	.	884	745
INDEL	I16_PLUS	GRCh37_HG002_GIABv4.1_notin_complexandSVs_alldifficultregions.bed.gz	PASS	*	QUAL	*	0.834101	0.958235	0	0.89187	0	0	2249921353		0	1953	.	.	1013	940		1.07766	1629	.	.	884	745		1.18658	324	.	.	129	195		0.661538	1700	.	.	927	773		1.19922	1629	.	.	884	745
INDEL	I16_PLUS	GRCh37_HG002_GIABv4.1_othercomplexwithin10bp_slop50.bed.gz	ALL	*	QUAL	*	0.426573	0.859155	0	0.570093	0	0	4615329		0	143	.	.	108	35		3.08571	61	.	.	51	10		5.1	82	.	.	57	25		2.28	71	.	.	59	12		4.91667	61	.	.	51	10
INDEL	I16_PLUS	GRCh37_HG002_GIABv4.1_othercomplexwithin10bp_slop50.bed.gz	PASS	*	QUAL	*	0.426573	0.859155	0	0.570093	0	0	4615329		0	143	.	.	108	35		3.08571	61	.	.	51	10		5.1	82	.	.	57	25		2.28	71	.	.	59	12		4.91667	61	.	.	51	10
INDEL	I16_PLUS	GRCh37_HG002_GIABv4.1_snpswithin10bp_slop50.bed.gz	ALL	*	QUAL	*	0.482143	0.870968	0	0.62069	0	0	9216243		0	56	.	.	42	13		3.23077	27	.	.	21	6		3.5	29	.	.	21	7		3	31	.	.	25	6		4.16667	27	.	.	21	6
INDEL	I16_PLUS	GRCh37_HG002_GIABv4.1_snpswithin10bp_slop50.bed.gz	PASS	*	QUAL	*	0.482143	0.870968	0	0.62069	0	0	9216243		0	56	.	.	42	13		3.23077	27	.	.	21	6		3.5	29	.	.	21	7		3	31	.	.	25	6		4.16667	27	.	.	21	6
INDEL	I16_PLUS	GRCh37_HG002_HG003_HG004_allsvs.bed.gz	ALL	*	QUAL	*	0	0	0		0	0	180827129		0	626	.	.	331	252		1.31349	0	.	.	0	0			626	.	.	331	252		1.31349	0	.	.	0	0			0	.	.	0	0
INDEL	I16_PLUS	GRCh37_HG002_HG003_HG004_allsvs.bed.gz	PASS	*	QUAL	*	0	0	0		0	0	180827129		0	626	.	.	331	252		1.31349	0	.	.	0	0			626	.	.	331	252		1.31349	0	.	.	0	0			0	.	.	0	0
INDEL	I16_PLUS	GRCh37_HG002_Tier1plusTier2_v0.6.1.bed.gz	ALL	*	QUAL	*	0	0	0		0	0	32344219		0	26	.	.	16	9		1.77778	0	.	.	0	0			26	.	.	16	9		1.77778	192	.	.	116	28		4.14286	0	.	.	0	0
INDEL	I16_PLUS	GRCh37_HG002_Tier1plusTier2_v0.6.1.bed.gz	PASS	*	QUAL	*	0	0	0		0	0	32344219		0	26	.	.	16	9		1.77778	0	.	.	0	0			26	.	.	16	9		1.77778	192	.	.	116	28		4.14286	0	.	.	0	0
INDEL	I16_PLUS	GRCh37_HG002_expanded_150_Tier1plusTier2_v0.6.1.bed.gz	ALL	*	QUAL	*	0	0	0		0	0	47526690		0	30	.	.	20	9		2.22222	0	.	.	0	0			30	.	.	20	9		2.22222	202	.	.	124	28		4.42857	0	.	.	0	0
INDEL	I16_PLUS	GRCh37_HG002_expanded_150_Tier1plusTier2_v0.6.1.bed.gz	PASS	*	QUAL	*	0	0	0		0	0	47526690		0	30	.	.	20	9		2.22222	0	.	.	0	0			30	.	.	20	9		2.22222	202	.	.	124	28		4.42857	0	.	.	0	0
INDEL	I16_PLUS	GRCh37_HG003_GIABv3.3.2_comphetindel10bp_slop50.bed.gz	ALL	*	QUAL	*	0.7507	0.781341	0	0.765714	0	0	4237572		0	357	.	.	87	39		2.23077	268	.	.	66	21		3.14286	89	.	.	21	18		1.16667	343	.	.	128	29		4.41379	268	.	.	100	21
INDEL	I16_PLUS	GRCh37_HG003_GIABv3.3.2_comphetindel10bp_slop50.bed.gz	PASS	*	QUAL	*	0.7507	0.781341	0	0.765714	0	0	4237572		0	357	.	.	87	39		2.23077	268	.	.	66	21		3.14286	89	.	.	21	18		1.16667	343	.	.	128	29		4.41379	268	.	.	100	21
INDEL	I16_PLUS	GRCh37_HG003_GIABv3.3.2_comphetsnp10bp_slop50.bed.gz	ALL	*	QUAL	*	0	0	0		0	0	1147495		0	1	.	.	0	1		0	0	.	.	0	0			1	.	.	0	1		0	0	.	.	0	0			0	.	.	0	0
INDEL	I16_PLUS	GRCh37_HG003_GIABv3.3.2_comphetsnp10bp_slop50.bed.gz	PASS	*	QUAL	*	0	0	0		0	0	1147495		0	1	.	.	0	1		0	0	.	.	0	0			1	.	.	0	1		0	0	.	.	0	0			0	.	.	0	0
INDEL	I16_PLUS	GRCh37_HG003_GIABv3.3.2_complexandSVs.bed.gz	ALL	*	QUAL	*	0.314745	0.767281	0	0.446381	0	0	195496844		0	1058	.	.	454	325		1.39692	333	.	.	101	48		2.10417	725	.	.	353	277		1.27437	434	.	.	176	67		2.62687	333	.	.	135	48
INDEL	I16_PLUS	GRCh37_HG003_GIABv3.3.2_complexandSVs.bed.gz	PASS	*	QUAL	*	0.314745	0.767281	0	0.446381	0	0	195496844		0	1058	.	.	454	325		1.39692	333	.	.	101	48		2.10417	725	.	.	353	277		1.27437	434	.	.	176	67		2.62687	333	.	.	135	48
INDEL	I16_PLUS	GRCh37_HG003_GIABv3.3.2_complexandSVs_alldifficultregions.bed.gz	ALL	*	QUAL	*	0.503126	0.798878	0	0.617412	0	3	687993343		0	3679	.	.	2053	921		2.2291	1851	.	.	1115	277		4.02527	1828	.	.	938	644		1.45652	2317	.	.	1502	343		4.37901	1851	.	.	1204	277
INDEL	I16_PLUS	GRCh37_HG003_GIABv3.3.2_complexandSVs_alldifficultregions.bed.gz	PASS	*	QUAL	*	0.503126	0.798878	0	0.617412	0	3	687993343		0	3679	.	.	2053	921		2.2291	1851	.	.	1115	277		4.02527	1828	.	.	938	644		1.45652	2317	.	.	1502	343		4.37901	1851	.	.	1204	277
INDEL	I16_PLUS	GRCh37_HG003_GIABv3.3.2_complexindel10bp_slop50.bed.gz	ALL	*	QUAL	*	0.865385	0.661765	0	0.75	0	0	1525997		0	52	.	.	21	27		0.777778	45	.	.	21	21		1	7	.	.	0	6		0	68	.	.	33	32		1.03125	45	.	.	21	21
INDEL	I16_PLUS	GRCh37_HG003_GIABv3.3.2_complexindel10bp_slop50.bed.gz	PASS	*	QUAL	*	0.865385	0.661765	0	0.75	0	0	1525997		0	52	.	.	21	27		0.777778	45	.	.	21	21		1	7	.	.	0	6		0	68	.	.	33	32		1.03125	45	.	.	21	21
INDEL	I16_PLUS	GRCh37_HG003_GIABv3.3.2_notin_complexandSVs_alldifficultregions.bed.gz	ALL	*	QUAL	*	0.938383	0.957324	0	0.947759	0	0	2170670227		0	1769	.	.	941	821		1.14616	1660	.	.	905	751		1.20506	109	.	.	36	70		0.514286	1734	.	.	954	776		1.22938	1660	.	.	905	751
INDEL	I16_PLUS	GRCh37_HG003_GIABv3.3.2_notin_complexandSVs_alldifficultregions.bed.gz	PASS	*	QUAL	*	0.938383	0.957324	0	0.947759	0	0	2170670227		0	1769	.	.	941	821		1.14616	1660	.	.	905	751		1.20506	109	.	.	36	70		0.514286	1734	.	.	954	776		1.22938	1660	.	.	905	751
INDEL	I16_PLUS	GRCh37_HG003_GIABv3.3.2_snpswithin10bp_slop50.bed.gz	ALL	*	QUAL	*	0.8	0.827586	0	0.813559	0	0	7836867		0	30	.	.	17	11		1.54545	24	.	.	16	7		2.28571	6	.	.	1	4		0.25	29	.	.	19	7		2.71429	24	.	.	16	7
INDEL	I16_PLUS	GRCh37_HG003_GIABv3.3.2_snpswithin10bp_slop50.bed.gz	PASS	*	QUAL	*	0.8	0.827586	0	0.813559	0	0	7836867		0	30	.	.	17	11		1.54545	24	.	.	16	7		2.28571	6	.	.	1	4		0.25	29	.	.	19	7		2.71429	24	.	.	16	7
INDEL	I16_PLUS	GRCh37_HG004_GIABv3.3.2_comphetindel10bp_slop50.bed.gz	ALL	*	QUAL	*	0.731707	0.794118	0	0.761636	0	0	4341125		0	369	.	.	77	52		1.48077	270	.	.	65	26		2.5	99	.	.	12	26		0.461538	340	.	.	135	32		4.21875	270	.	.	105	26
INDEL	I16_PLUS	GRCh37_HG004_GIABv3.3.2_comphetindel10bp_slop50.bed.gz	PASS	*	QUAL	*	0.731707	0.794118	0	0.761636	0	0	4341125		0	369	.	.	77	52		1.48077	270	.	.	65	26		2.5	99	.	.	12	26		0.461538	340	.	.	135	32		4.21875	270	.	.	105	26
INDEL	I16_PLUS	GRCh37_HG004_GIABv3.3.2_comphetsnp10bp_slop50.bed.gz	ALL	*	QUAL	*	1	1	0	1	0	0	1026102		0	1	.	.	1	0			1	.	.	1	0			0	.	.	0	0			1	.	.	1	0			1	.	.	1	0
INDEL	I16_PLUS	GRCh37_HG004_GIABv3.3.2_comphetsnp10bp_slop50.bed.gz	PASS	*	QUAL	*	1	1	0	1	0	0	1026102		0	1	.	.	1	0			1	.	.	1	0			0	.	.	0	0			1	.	.	1	0			1	.	.	1	0
INDEL	I16_PLUS	GRCh37_HG004_GIABv3.3.2_complexandSVs.bed.gz	ALL	*	QUAL	*	0.31215	0.793349	0	0.448021	0	0	195546247		0	1070	.	.	443	343		1.29155	334	.	.	98	57		1.7193	736	.	.	345	286		1.20629	421	.	.	176	72		2.44444	334	.	.	138	57
INDEL	I16_PLUS	GRCh37_HG004_GIABv3.3.2_complexandSVs.bed.gz	PASS	*	QUAL	*	0.31215	0.793349	0	0.448021	0	0	195546247		0	1070	.	.	443	343		1.29155	334	.	.	98	57		1.7193	736	.	.	345	286		1.20629	421	.	.	176	72		2.44444	334	.	.	138	57
INDEL	I16_PLUS	GRCh37_HG004_GIABv3.3.2_complexandSVs_alldifficultregions.bed.gz	ALL	*	QUAL	*	0.503673	0.801299	0	0.618546	0	3	687966242		0	3675	.	.	2050	923		2.22102	1851	.	.	1114	281		3.96441	1824	.	.	936	642		1.45794	2310	.	.	1495	346		4.32081	1851	.	.	1203	281
INDEL	I16_PLUS	GRCh37_HG004_GIABv3.3.2_complexandSVs_alldifficultregions.bed.gz	PASS	*	QUAL	*	0.503673	0.801299	0	0.618546	0	3	687966242		0	3675	.	.	2050	923		2.22102	1851	.	.	1114	281		3.96441	1824	.	.	936	642		1.45794	2310	.	.	1495	346		4.32081	1851	.	.	1203	281
INDEL	I16_PLUS	GRCh37_HG004_GIABv3.3.2_complexindel10bp_slop50.bed.gz	ALL	*	QUAL	*	0.842105	0.761905	0	0.8	0	0	1549271		0	57	.	.	22	34		0.647059	48	.	.	20	28		0.714286	9	.	.	2	6		0.333333	63	.	.	26	37		0.702703	48	.	.	20	28
INDEL	I16_PLUS	GRCh37_HG004_GIABv3.3.2_complexindel10bp_slop50.bed.gz	PASS	*	QUAL	*	0.842105	0.761905	0	0.8	0	0	1549271		0	57	.	.	22	34		0.647059	48	.	.	20	28		0.714286	9	.	.	2	6		0.333333	63	.	.	26	37		0.702703	48	.	.	20	28
INDEL	I16_PLUS	GRCh37_HG004_GIABv3.3.2_notin_complexandSVs_alldifficultregions.bed.gz	ALL	*	QUAL	*	0.936302	0.953502	0	0.944824	0	0	2170697328		0	1774	.	.	944	820		1.15122	1661	.	.	906	748		1.21123	113	.	.	38	72		0.527778	1742	.	.	961	774		1.2416	1661	.	.	906	748
INDEL	I16_PLUS	GRCh37_HG004_GIABv3.3.2_notin_complexandSVs_alldifficultregions.bed.gz	PASS	*	QUAL	*	0.936302	0.953502	0	0.944824	0	0	2170697328		0	1774	.	.	944	820		1.15122	1661	.	.	906	748		1.21123	113	.	.	38	72		0.527778	1742	.	.	961	774		1.2416	1661	.	.	906	748
INDEL	I16_PLUS	GRCh37_HG004_GIABv3.3.2_snpswithin10bp_slop50.bed.gz	ALL	*	QUAL	*	0.791667	0.904762	0	0.844444	0	0	7880792		0	24	.	.	14	9		1.55556	19	.	.	14	5		2.8	5	.	.	0	4		0	21	.	.	16	5		3.2	19	.	.	14	5
INDEL	I16_PLUS	GRCh37_HG004_GIABv3.3.2_snpswithin10bp_slop50.bed.gz	PASS	*	QUAL	*	0.791667	0.904762	0	0.844444	0	0	7880792		0	24	.	.	14	9		1.55556	19	.	.	14	5		2.8	5	.	.	0	4		0	21	.	.	16	5		3.2	19	.	.	14	5
INDEL	I16_PLUS	GRCh37_HG005_GIABv3.3.2_comphetindel10bp_slop50.bed.gz	ALL	*	QUAL	*	0.726744	0.819672	0	0.770416	0	1	2868448		0	344	.	.	98	43		2.27907	250	.	.	78	21		3.71429	94	.	.	20	22		0.909091	305	.	.	124	27		4.59259	250	.	.	106	21
INDEL	I16_PLUS	GRCh37_HG005_GIABv3.3.2_comphetindel10bp_slop50.bed.gz	PASS	*	QUAL	*	0.726744	0.819672	0	0.770416	0	1	2868448		0	344	.	.	98	43		2.27907	250	.	.	78	21		3.71429	94	.	.	20	22		0.909091	305	.	.	124	27		4.59259	250	.	.	106	21
INDEL	I16_PLUS	GRCh37_HG005_GIABv3.3.2_comphetsnp10bp_slop50.bed.gz	ALL	*	QUAL	*	0	0	0		0	0	539000		0	0	.	.	0	0			0	.	.	0	0			0	.	.	0	0			0	.	.	0	0			0	.	.	0	0
INDEL	I16_PLUS	GRCh37_HG005_GIABv3.3.2_comphetsnp10bp_slop50.bed.gz	PASS	*	QUAL	*	0	0	0		0	0	539000		0	0	.	.	0	0			0	.	.	0	0			0	.	.	0	0			0	.	.	0	0			0	.	.	0	0
INDEL	I16_PLUS	GRCh37_HG005_GIABv3.3.2_complexandSVs.bed.gz	ALL	*	QUAL	*	0.515604	0.805085	0	0.628619	0	1	124451135		0	737	.	.	304	202		1.50495	380	.	.	147	74		1.98649	357	.	.	157	128		1.22656	472	.	.	220	89		2.47191	380	.	.	176	74
[truncated: 927 more rows]
[truncated: 15 more columns]
