# Supplementary material for: Benchmarking challenging small variants with linked and long reads
Source: Cell Genom. 2022 Apr 28;2(5):100128. doi: 10.1016/j.xgen.2022.100128 (PMC9706577; doi:10.1016/j.xgen.2022.100128)
Supplement: Table S4. Detailed results of long-range PCR and Sanger sequencing confirmation, related to Figure 4 [file mmc3.xlsx]

## Sheet: Variant Summary Master Table
Gene		CBS	DCLRE1C	FCGR2B	FLG	FXN	GTF2IRD2	HYDIN	NCF1	NLRP7	PKD1 Gene 2-7	PKD1 Gene 8-12	PKD1 Gene 22-26	PKD1 Gene 27-34	RHCE 1	RHCE 2	TnxA	TnxB	C4A	C4B	DMBT1	STRC	HSPG2	Cyp2D6	Cyp21A	LINE chr1	LINE chr3	LINE chr9	LINE chr21	PMS2
Amplicon Size (bp)		12,216	12,543	14,703	7,625	3,984	21,791	3,392	6,466	12,067	4041	3893	3276	3916	6,226	10,000	6118	8545	6227	7353	17933	14034	9869	6586	6208	7522	6394	6500	8000	18340
Total Variants	HG001	0	8	27	0	24	0	3	6	41	3	1	0	5	25	31	0	25	0	6	0	13	22	0	23	6	11	43	32	15
	HG002	28	8	38	27	29	51	1	4	54	1	2	2	5	85	18	16	32	8	8	4	12	22	33	24	33	18	45	35	15
	HG003	1	0	34	0	27	2	0	12	50	1	2	0	0	0	0	24	45	10	9	5	9	23	17	38	6	12	44	4	16
	HG004	0	0	29	0	26	1	0	8	55	1	1	0	3	3	0	94	21	9	11	3	0	25	10	13	44	17	43	35	21
	HG005	7	10	25	0	25	3	4	4	46	2	5	2	5	20	84	15	23	5	5	0	1	23	0	18	43	13	45	10	22
	HG006	11	10	12	0	24	19	5	9	46	2	2	0	3	21	64	2	4	1	1	0	1	25	0	1	22	12	44	5	26
	HG007	5	10	39	0	23	7	4	8	47	1	3	0	3	15	79	23	27	9	8	0	4	27	0	22	37	12	43	11	30
Number of Variants Confirmed	HG001	0	5	15	0	13	0	3	4	20	2	1	0	5	13	13	0	21	0	3	0	6	19	0	19	0	3	17	17	3
	HG002	20	5	34	24	28	24	0	4	24	1	1	2	5	41	18	6	26	1	2	3	7	21	22	18	8	7	18	19	6
	HG003	1	0	30	0	14	0	0	10	19	1	1	0	0	0	0	11	35	0	3	5	4	22	12	30	1	4	18	4	6
	HG004	0	0	26	0	15	1	0	7	31	1	0	0	3	0	0	18	17	1	5	3	0	0	6	9	7	6	18	20	5
	HG005	4	4	21	0	24	2	4	4	21	1	1	2	5	19	62	7	15	1	3	0	1	21	0	16	8	6	19	8	5
	HG006	10	7	8	0	23	6	3	8	21	1	1	0	3	19	47	1	4	0	0	0	1	22	0	1	3	3	18	4	7
	HG007	5	5	27	0	22	4	4	8	19	1	1	0	3	13	40	7	17	0	0	0	2	24	0	12	7	5	18	8	6
Number of Variants With No Primer Coverage	HG001	0	2	10	0	0	0	0	2	6	0	0	0	0	12	11	0	2	0	3	0	6	1	0	1	6	8	26	14	9
	HG002	5	3	2	3	0	21	0	0	15	0	0	0	0	32	0	6	4	5	6	0	4	0	11	3	24	8	26	16	6
	HG003	0	0	2	0	0	2	0	2	12	0	0	0	0	0	0	10	7	7	5	0	5	0	5	5	5	8	24	0	9
	HG004	0	0	1	0	0	0	0	1	12	0	0	0	0	3	0	72	3	6	5	0	0	25	4	1	37	11	15	15	12
	HG005	1	3	1	0	0	1	0	0	12	1	1	0	0	1	11	4	2	2	2	0	0	1	0	2	35	7	25	2	17
	HG006	1	1	3	0	0	11	0	1	17	1	0	0	0	2	16	1	0	1	1	0	0	1	0	0	19	9	25	1	16
	HG007	0	2	6	0	0	3	0	0	11	0	0	0	0	2	30	10	8	6	0	0	2	1	0	9	28	6	23	3	15
Number of Variants Supported (Not Confirmed)	HG001	0	0	2	0	6	0	0	0	3	0	0	0	0	0	3	0	2	0	0	0	0	2	0	2	0	0	0	0	2
	HG002	3	0	2	0	0	2	1	0	6	0	0	0	0	7	0	2	2	0	0	1	0	1	0	2	0	0	1	0	1
	HG003	0	0	2	0	6	0	0	0	7	0	0	0	0	0	0	1	2	1	0	0	0	0	0	3	0	0	0	0	0
	HG004	0	0	1	0	4	0	0	0	5	0	0	0	0	0	0	2	1	1	1	0	0	0	0	2	0	0	4	0	4
	HG005	2	1	0	0	0	0	0	0	4	0	0	0	0	0	5	0	4	1	0	0	0	1	0	0	0	0	0	0	0
	HG006	0	0	0	0	0	2	2	0	2	0	0	0	0	0	0	0	0	0	0	0	0	2	0	0	0	0	0	0	0
	HG007	0	0	1	0	0	0	0	0	12	0	0	0	0	0	9	5	1	2	0	0	0	2	0	1	1	1	0	0	1
Number of Variants Covered but Not Clearly Confirmed	HG001	0	1	0	0	5	0	0	0	12	1	0	0	0	0	4	0	0	0	0	0	1	0	0	1	0	0	0	1	1
	HG002	0	0	0	0	1	4	0	0	9	0	0	0	0	5	0	2	0	2	0	0	1	0	0	1	1	3	0	0	2
	HG003	0	0	0	0	7	0	0	0	12	0	0	0	0	0	0	2	1	2	1	0	0	1	0	0	0	0	2	0	1
	HG004	0	0	1	0	7	0	0	0	7	0	0	0	0	0	0	3	0	1	0	0	0	0	0	1	0	0	6	0	0
	HG005	0	2	3	0	1	0	0	0	9	0	2	0	0	0	6	4	2	1	0	0	0	0	0	0	0	0	1	0	0
	HG006	0	2	1	0	1	0	0	0	6	0	1	0	0	0	1	0	0	0	0	0	0	0	0	0	0	0	1	0	3
	HG007	0	3	4	0	1	0	0	0	5	0	1	0	0	0	0	1	1	1	8	0	0	0	0	0	1	0	2	0	8
Number of Variants Contradictory to Referece	HG001	0	0	0	0	0	0	0	0	0	0	0	0	0	0	0	0	0	0	0	0	0	0	0	0	0	0	0	0	0
	HG002	0	0	0	0	0	0	0	0	0	0	1	0	0	0	0	0	0	0	0	0	0	0	0	0	0	0	0	0	0
	HG003	0	0	0	0	0	0	0	0	0	0	1	0	0	0	0	0	0	0	0	0	0	0	0	0	0	0	0	0	0
	HG004	0	0	0	0	0	0	0	0	0	0	1	0	0	0	0	0	0	0	0	0	0	0	0	0	0	0	0	0	0
	HG005	0	0	0	0	0	0	0	0	0	0	0	0	0	0	0	0	0	0	0	0	0	0	0	0	0	0	0	0	0
	HG006	0	0	0	0	0	0	0	0	0	0	0	0	0	0	0	0	0	0	0	0	0	0	0	0	0	0	0	0	0
	HG007	0	0	1	0	0	0	0	0	0	0	1	0	0	0	0	0	0	0	0	0	0	0	0	0	0	0	0	0	0
Reasons for not confirming variant (either supporting not confirming or covered but not confirmed)	HG001	N/A	Messy sequencing doesn't allow for call of variant	Messy sequencing supports call of variant	N/A	Messy sequencing supports call of variant; messy sequencing doesn’t allow for call of variant	N/A	N/A	N/A	Messy sequencing supports call of variant; messy sequencing doesn't allow for call of variant	Messy sequencing doesn’t allow for call of variant	N/A	N/A	N/A	N/A	Messy sequencing supports call of variant; messy sequencing doesn’t allow for call of variant	N/A	Messy sequencing supports call of variant	N/A	N/A	N/A	Messy sequencing doesn’t allow for call of variant	Messy sequencing supports call of variant	N/A	Messy sequencing supports call of variant; messy sequencing doesn't allow for call of variant	N/A	N/A	N/A	Messy sequencing doesn't allow for call of variant	Messy sequencing supports call of variant; messy sequencing doesn't allow for call of variant
	HG002	Variants fall in a long tandem repeat with a complex variant; 1 insertion and 1 deletion are represented as a series of SNPs in the region by Sequell instead. All SNPs are supported by Sanger data. 1 SNP appears 1bp earlier than called in benchmark by Sequell as well	N/A	Messy sequencing supports call of variant	N/A	Messy sequencing doesn't allow for call of variant	Messy sequencing supports call of variant; messy sequencing doesn’t allow for call of variant	Long homopolymer shows variant at location but sequencing around it is messy	N/A	Messy sequencing supports call of variant; messy sequencing doesn't allow for call of variant	N/A	N/A	N/A	N/A	Messy sequencing supports call of variant; messy sequencing doesn't allow for call of variant	N/A	Messy sequencing supports call of variant; messy sequencing doesn’t allow for call of variant	Messy sequencing supports call of variant	Messy sequencing doesn't allow for call of variant	N/A	Messy sequencing supports call of variant	Messy sequencing doesn’t allow for call of variant	Messy sequencing supports call of variant	N/A	Messy sequencing supports call of variant; messy sequencing doesn't allow for call of variant	Messy sequencing doesn't allow for call of variant	Messy sequencing doesn't allow for call of variant	N/A	N/A	Messy sequencing supports call of variant; messy sequencing doesn't allow for call of variant
	HG003	N/A	N/A	Messy sequencing supports call of variant	N/A		N/A	N/A	N/A	Messy sequencing supports call of variant; messy sequencing doesn't allow for call of variant	N/A	N/A	N/A	N/A	N/A	N/A	Messy sequencing supports call of variant; messy sequencing doesn’t allow for call of variant	Messy sequencing supports call of variant; messy sequencing doesn't allow for call of variant	Messy sequencing supports call of variant; messy sequencing doesn't allow for call of variant	Messy sequencing doesn't allow for call of variant	N/A	N/A	Messy sequencing doesn’t allow for call of variant	N/A	Messy sequencing supports call of variant	N/A	N/A	Messy sequencing doesn’t allow for call of variant	N/A	Messy sequencing doesn’t allow for call of variant
	HG004	N/A	N/A	Messy sequencing supports call of variant; messy sequencing doesn’t allow for call of variant	N/A	Messy sequencing supports call of variant; messy sequencing doesn’t allow for call of variant	N/A	N/A	N/A	Messy sequencing supports call of variant; messy sequencing doesn't allow for call of variant	N/A	N/A	N/A	N/A	N/A	N/A	Messy sequencing supports call of variant; messy sequencing doesn’t allow for call of variant	Messy sequencing supports call of variant	Messy sequencing supports call of variant; messy sequencing doesn't allow for call of variant	Messy sequencing supports call of variant	N/A	N/A	No amplification of long range PCR product	N/A	Messy sequencing supports call of variant; messy sequencing doesn't allow for call of variant	N/A	N/A	Messy sequencing supports call of variant; messy sequencing doesn't allow for call of variant	N/A	N/A
	HG005	Messy sequencing supports call of variant	Messy sequencing supports call of variant; messy sequencing doesn’t allow for call of variant	Messy sequencing doesn't allow for call of variant	N/A	Messy sequencing doesn't allow for call of variant	N/A	N/A	N/A	Messy sequencing supports call of variant; messy sequencing doesn't allow for call of variant	N/A	Messy sequencing doesn't allow for call of variant	N/A	N/A	N/A	Messy sequencing supports call of variant; messy sequencing doesn’t allow for call of variant	Messy sequencing doesn’t allow for call of variant	Messy sequencing supports call of variant; messy sequencing doesn't allow for call of variant	Messy sequencing supports call of variant; messy sequencing doesn't allow for call of variant	N/A	N/A	N/A	Messy sequencing supports call for variant	N/A	N/A	N/A	N/A	Messy sequencing doesn’t allow for call of variant	N/A	N/A
	HG006	N/A	Messy sequencing doesn't allow for call of variant	Messy sequencing doesn't allow for call of variant	N/A	Messy sequencing doesn't allow for call of variant	Messy sequencing supports call of variant	Messy sequencing supports call of variant	N/A	Messy sequencing supports call of variant; messy sequencing doesn't allow for call of variant	N/A	Messy sequencing doesn't allow for call of variant	N/A	N/A	N/A	Messy sequencing doesn’t allow for call of variant	N/A	N/A	N/A	N/A	N/A	N/A	Messy sequencing supports call of variant	N/A	N/A	N/A	N/A	Messy sequencing doesn’t allow for call of variant	N/A	Messy sequencing doesn’t allow for call of variant
	HG007	N/A	Messy sequencing doesn't allow for call of variant	Messy sequencing supports call of variant; messy sequencing doesn’t allow for call of variant	N/A	Messy sequencing doesn't allow for call of variant	N/A	N/A	N/A	Messy sequencing supports call of variant; messy sequencing doesn't allow for call of variant	N/A	Messy sequencing doesn't allow for call of variant	N/A	N/A	N/A	Messy sequencing supports call of variant	Messy sequencing supports call of variant; messy sequencing doesn’t allow for call of variant	Messy sequencing supports call of variant; messy sequencing doesn't allow for call of variant	Messy sequencing supports call of variant; messy sequencing doesn't allow for call of variant	Messy sequencing doesn't allow for call of variant	N/A	N/A	Messy sequencing supports call of variant	N/A	Messy sequencing supports call of variant	Messy sequencing supports call of variant; messy sequencing doesn't allow for call of variant	Messy sequencing supports call of variant	Messy sequencing doesn’t allow for call of variant	N/A	Messy sequencing supports call of variant; messy sequencing doesn't allow for call of variant
Reason for Contradictory Variant	HG001	N/A	N/A	N/A	N/A	N/A	N/A	N/A	N/A	N/A	N/A	N/A	N/A	N/A	N/A	N/A	N/A	N/A	N/A	N/A	N/A	N/A	N/A	N/A	N/A	N/A	N/A	N/A	N/A	N/A
	HG002	N/A	N/A	N/A	N/A	N/A	N/A	N/A	N/A	N/A	N/A	1 variant from our vcf is not supported by any primers (chr16:2113578)	N/A	N/A	N/A	N/A	N/A	N/A	N/A	N/A	N/A	N/A	N/A	N/A	N/A	N/A	N/A	N/A	N/A	N/A
	HG003	N/A	N/A	N/A	N/A	N/A	N/A	N/A	N/A	N/A	N/A	1 variant from our vcf is not supported by any primers (chr16:2113578)	N/A	N/A	N/A	N/A	N/A	N/A	N/A	N/A	N/A	N/A	N/A	N/A	N/A	N/A	N/A	N/A	N/A	N/A
	HG004	N/A	N/A	N/A	N/A	N/A	N/A	N/A	N/A	N/A	N/A	1 variant from our vcf is not supported by any primers (chr16:2113578)	N/A	N/A	N/A	N/A	N/A	N/A	N/A	N/A	N/A	N/A	N/A	N/A	N/A	N/A	N/A	N/A	N/A	N/A
	HG005	N/A	N/A	N/A	N/A	N/A	N/A	N/A	N/A	N/A	N/A	N/A	N/A	N/A	N/A	N/A	N/A	N/A	N/A	N/A	N/A	N/A	N/A	N/A	N/A	N/A	N/A	N/A	N/A	N/A
	HG006	N/A	N/A	N/A	N/A	N/A	N/A	N/A	N/A	N/A	N/A	N/A	N/A	N/A	N/A	N/A	N/A	N/A	N/A	N/A	N/A	N/A	N/A	N/A	N/A	N/A	N/A	N/A	N/A	N/A
	HG007	N/A	N/A	1 variant from our vcf is not supported by any primers	N/A	N/A	N/A	N/A	N/A	N/A	N/A	1 variant from our vcf is not supported by any primers (chr1:161673254, chr16:2114887)	N/A	N/A	N/A	N/A	N/A	N/A	N/A	N/A	N/A	N/A	N/A	N/A	N/A	N/A	N/A	N/A	N/A	N/A

## Sheet: Variant Summary by Gene
Gene	CBS	DCLRE1C	FCGR2B	FLG	FXN	GTF2IRD2	HYDIN	NCF1	NLRP7	PKD1 Gene 2-7	PKD1 Gene 8-12	PKD1 Gene 22-26	PKD1 Gene 27-34	RHCE 1	RHCE 2	TnxA	TnxB	C4A	C4B	DMBT1	STRC	HSPG2	Cyp2D6	Cyp21A	LINE chr1	LINE chr3	LINE chr9	LINE chr21	PMS2
Amplicon Size (bp)	12,216	12,543	14,703	7,625	3,984	21,791	3,392	6,466	12,067	4041	3893	3276	3916	6,226	10,000	6118	8545	6227	7353	17933	14034	9869	6586	6208	7522	6394	6500	8000	18340
Total Variants Summed Across All Genomes	52	46	204	27	178	83	17	51	339	11	16	4	24	169	276	174	177	42	48	12	40	167	60	139	191	95	307	132	145
Number of Variants Confirmed Summed Across All Genomes	40	26	161	24	139	37	14	45	155	8	6	4	24	105	180	50	135	3	16	11	21	129	40	105	34	34	126	80	38
Number of Variants With No Primer Coverage Summed Across All Genomes	7	11	25	3	0	38	0	6	85	2	1	0	0	52	68	103	26	27	22	0	17	29	20	21	154	57	164	51	84
Number of Variants Supported (Not Confirmed) Summed Across All Genomes	5	1	8	0	16	4	3	0	39	0	0	0	0	7	17	10	12	5	1	1	0	8	0	10	1	1	5	0	8
Number of Variants Covered but Not Clearly Confirmed Summed Across All Genomes	0	8	9	0	23	4	0	0	60	1	4	0	0	5	11	12	4	7	9	0	2	1	0	3	2	3	12	1	15
Number of Variants Contradictory to Referece Summed Across All Genomes	0	0	1	0	0	0	0	0	0	0	4	0	0	0	0	0	0	0	0	0	0	0	0	0	0	0	0	0	0
Location of Contradictory Variants (GRCh38)	N/A	N/A	chr1:161673254	N/A	N/A	N/A	N/A	N/A	N/A	N/A	chr16:2113578, chr16:2114887	N/A	N/A	N/A	N/A	N/A	N/A	N/A	N/A	N/A	N/A	N/A	N/A	N/A	N/A	N/A	N/A	N/A	N/A

## Sheet: Variant Summary by Genome
	Genome	Total Variants
Total Variants Summed Across All Genes	HG001	370
	HG002	658
	HG003	391
	HG004	473
	HG005	465
	HG006	372
	HG007	497
Number of Variants Confirmed Summed Across All Genes	HG001	202
	HG002	395
	HG003	231
	HG004	199
	HG005	284
	HG006	221
	HG007	258
Number of Variants With No Primer Coverage Summed Across All Genes	HG001	119
	HG002	200
	HG003	108
	HG004	223
	HG005	131
	HG006	127
	HG007	165
Number of Variants Supported (Not Confirmed) Summed Across All Genes	HG001	22
	HG002	31
	HG003	22
	HG004	25
	HG005	18
	HG006	8
	HG007	36
Number of Variants Covered but Not Clearly Confirmed Summed Across All Genes	HG001	27
	HG002	31
	HG003	29
	HG004	26
	HG005	31
	HG006	16
	HG007	36
Number of Variants Contradictory to Referece Summed Across All Genes	HG001	0
	HG002	1
	HG003	1
	HG004	1
	HG005	0
	HG006	0
	HG007	2
Location of Contradictory Variants (GRCh38)	HG001	N/A
	HG002	chr16:2113578
	HG003	chr16:2113578
	HG004	chr16:2113578
	HG005	N/A
	HG006	N/A
	HG007	chr1:161673254, chr16:2114887
