# Supplementary material for: Benchmarking challenging small variants with linked and long reads
Source: Cell Genom. 2022 Apr 28;2(5):100128. doi: 10.1016/j.xgen.2022.100128 (PMC9706577; doi:10.1016/j.xgen.2022.100128)
Supplement: Table S12. Manual curation detailed results, related to Figure 5 [file mmc6.xlsx]

## Sheet: SmallVarv4.1
	Callset	GRCh37 or GRCh38	SNP or INDEL	Inside v3.3.2, Outside v3.3.2, or MHC	Chromosome	Position	Is this a putative FP or FN in your calls?	What is the putative FP or FN vcf line?	Are both alleles correct in the benchmark? (yes, no, or unsure)	Are both alleles correct in the query callset? (yes, no, or unsure)	Notes (required if answer is no or unsure for the benchmark)		JZ/JW Are both alleles correct in the benchmark? (yes, no, or unsure)	JZ/JW Are both alleles correct in the query callset? (yes, no, or unsure)	JZ/JW notes
HG002_VG_parent_aligned_dragen_genotyped.GRCH37.vcf	VG Illumina Dragen	GRCh37	SNP	Inside v3.3.2	6	133973538	FP	C T GT:QQ:BD:BK:BI:BVT:BLT .:.:.:.:.:NOCALL:nocall 0/1:37:FP:.:ti:SNP:het	yes	no	IGV image: https://drive.google.com/open?id=1AAx_GIYo1FbL9lkIInJ3kQMNlGWxrrai		yes	no
HG002_VG_parent_aligned_dragen_genotyped.GRCH37.vcf	VG Illumina Dragen	GRCh37	SNP	Inside v3.3.2	6	156684069	FP	G A GT:QQ:BD:BK:BI:BVT:BLT .:.:.:.:.:NOCALL:nocall 0/1:50:FP:.:ti:SNP:het	yes	no	IGV image: https://drive.google.com/open?id=1XOhxBqxlOJeoLNuDaQTJVRnUhaPLj62m		yes	no
HG002_VG_parent_aligned_dragen_genotyped.GRCH37.vcf	VG Illumina Dragen	GRCh37	SNP	Inside v3.3.2	9	5964848	FP	T C GT:QQ:BD:BK:BI:BVT:BLT .:.:.:.:.:NOCALL:nocall 0/1:11.27:FP:.:ti:SNP:het	yes	no	IGV image: https://drive.google.com/open?id=11DgyApflAs-qp4mbajSPLkmmRDwFuUmS		yes	no
HG002_VG_parent_aligned_dragen_genotyped.GRCH37.vcf	VG Illumina Dragen	GRCh37	SNP	Inside v3.3.2	11	14193525	FP	G T GT:QQ:BD:BK:BI:BVT:BLT .:.:.:.:.:NOCALL:nocall 0/1:50:FP:.:tv:SNP:het	yes	no	IGV image: https://drive.google.com/open?id=1ZbzMvmFOfIY4kLOGZOjHlC-OOOar3YBV		yes	no
HG002_VG_parent_aligned_dragen_genotyped.GRCH37.vcf	VG Illumina Dragen	GRCh37	SNP	Inside v3.3.2	10	91168079	FP	C T GT:QQ:BD:BK:BI:BVT:BLT .:.:.:.:.:NOCALL:nocall 0/1:6.63:FP:.:ti:SNP:het	unsure	unsure	Variant in query set matches trend in short read, 10x, and ONT alignments. IGV image: https://drive.google.com/open?id=1PsVeLBhV27aPrH3vS3Ycw3jC49dLC6gj		yes	no	when zooming out, this series of variants is only in ONT reads that are truncated at the ends of the LTR and the rest of the reads align to chr6, so these are very likely mis-mapped reads
HG002_VG_parent_aligned_dragen_genotyped.GRCH37.vcf	VG Illumina Dragen	GRCh37	INDEL	Inside v3.3.2	9	9760599	FP	TACAC T GT:QQ:BD:BK:BI:BVT:BLT .:.:.:.:.:NOCALL:nocall 1/1:83.42:FP:am:d1_5:INDEL:homalt	unsure	unsure	Variant in query set and benchmark overlap simple repeat boundary. IGV image: https://drive.google.com/open?id=1ZzSDhJtZ2a-GfgvGzXxaqb2fiwZGtjeD		yes	no	vg only calls one half of a compound het deletion, since it misses the 10bp del
HG002_VG_parent_aligned_dragen_genotyped.GRCH37.vcf	VG Illumina Dragen	GRCh37	INDEL	Inside v3.3.2	20	6172205	FP	G GAA GT:QQ:BD:BK:BI:BVT:BLT .:.:.:.:.:NOCALL:nocall 0/1:9.93:FP:.:i1_5:INDEL:het	unsure	unsure	Insertion variant in query set matches trend in 10x, CCS, and ONT alignments. Lies on poly-A sequence bounary. IGV image: https://drive.google.com/open?id=1FevaLyHDc-s9WnNkMGticnIa0BH7MA1q		yes	no	in L1 and only one read in PCR-free illumina and no CCS or 10x reads have this ins, so seems unlikely to be true unless in a very small fraction of cells
HG002_VG_parent_aligned_dragen_genotyped.GRCH37.vcf	VG Illumina Dragen	GRCh37	INDEL	Inside v3.3.2	15	90890653	FP	AAGTTGGGTCACAGT A GT:QQ:BD:BK:BI:BVT:BLT .:.:.:.:.:NOCALL:nocall 0/1:21.88:FP:.:d6_15:INDEL:het	unsure	unsure	Deletion variant in query set matches trend in CCS alignment. IGV image: https://drive.google.com/open?id=1HYPa5sZBrV_LKm3SoHk2wo0yTeURxuip		yes	no	when zooming out, this series of variants is only in CCS and ONT reads that are truncated at the ends of the LTR and the rest of the reads align to the decoy or unplaced contigs, so these are very likely mis-mapped reads
HG002_VG_parent_aligned_dragen_genotyped.GRCH37.vcf	VG Illumina Dragen	GRCh37	INDEL	Inside v3.3.2	9	94956249	FP	CT C GT:QQ:BD:BK:BI:BVT:BLT .:.:.:.:.:NOCALL:nocall 0/1:4.7:FP:.:d1_5:INDEL:het	yes	no	Insertion/Deletion alignemnt trends lie on boundary of poly-T sequence. IGV image: https://drive.google.com/open?id=1KC26nje8Wy-oDrkh0zlEwaECMbh9LYir		yes	no
HG002_VG_parent_aligned_dragen_genotyped.GRCH37.vcf	VG Illumina Dragen	GRCh37	INDEL	Inside v3.3.2	4	23644086	FP	TAG T GT:QQ:BD:BK:BI:BVT:BLT .:.:.:.:.:NOCALL:nocall 0/1:29.47:FP:.:d1_5:INDEL:het	yes	no	IGV image: https://drive.google.com/open?id=1YhgiflmHDiUgYFhk0qG5Z63wmY4ZN_gO		yes	no
HG002_VG_parent_aligned_dragen_genotyped.GRCH37.vcf	VG Illumina Dragen	GRCh37	SNP	Inside v3.3.2	5	58695619	FN	G A GT:BD:BK:BI:BVT:BLT:QQ 0/1:FN:lm:ti:SNP:het:. .:.:.:.:NOCALL:nocall:0	yes	no	IGV image: https://drive.google.com/open?id=1NghVVKPJNZv81T2WuzHSjwNU45oXqcnO		yes	no
HG002_VG_parent_aligned_dragen_genotyped.GRCH37.vcf	VG Illumina Dragen	GRCh37	SNP	Inside v3.3.2	13	48291007	FN	C T GT:BD:BK:BI:BVT:BLT:QQ 0/1:FN:.:ti:SNP:het:. .:.:.:.:NOCALL:nocall:0	yes	no	IGV image: https://drive.google.com/open?id=14RKdC-JpiJLhuWfU3xzPj2zc37WIZBS2		yes	no
HG002_VG_parent_aligned_dragen_genotyped.GRCH37.vcf	VG Illumina Dragen	GRCh37	SNP	Inside v3.3.2	2	153869279	FN	G C GT:BD:BK:BI:BVT:BLT:QQ 0/1:FN:.:tv:SNP:het:. .:.:.:.:NOCALL:nocall:0	yes	no	IGV image: https://drive.google.com/open?id=1vkHu7L7YOcTGb0CMbE4lrA8rZ1d5K7Rg		yes	no
HG002_VG_parent_aligned_dragen_genotyped.GRCH37.vcf	VG Illumina Dragen	GRCh37	SNP	Inside v3.3.2	13	48291278	FN	T A GT:BD:BK:BI:BVT:BLT:QQ 0/1:FN:.:tv:SNP:het:. .:.:.:.:NOCALL:nocall:0	yes	no	IGV image: https://drive.google.com/open?id=1WCfZ5OSDPsh7P8IfA2iusVduh7TsG5sT		yes	no
HG002_VG_parent_aligned_dragen_genotyped.GRCH37.vcf	VG Illumina Dragen	GRCh37	SNP	Inside v3.3.2	3	63200349	FN	G C GT:BD:BK:BI:BVT:BLT:QQ 0/1:FN:.:tv:SNP:het:. .:.:.:.:NOCALL:nocall:0	yes	no	IGV image: https://drive.google.com/open?id=1VDmjbu0ch7hnwD9oxfa-HIW0NQ1p4W2j		yes	no
HG002_VG_parent_aligned_dragen_genotyped.GRCH37.vcf	VG Illumina Dragen	GRCh37	INDEL	Inside v3.3.2	13	85496291	FN	GTA G GT:BD:BK:BI:BVT:BLT:QQ 0/1:FN:.:d1_5:INDEL:het:. .:.:.:.:NOCALL:nocall:0	unsure	unsure	Benchmark variant lies on boundary of a simple repeat and a LINE element. IGV image: https://drive.google.com/open?id=1mdGIjLgaOiKnwL0ivaXcHShULuXy1lvf		yes	no	of reads that cross the TR, half support the del, and they are haplotype-partitioned in 10x and CCS as expected
HG002_VG_parent_aligned_dragen_genotyped.GRCH37.vcf	VG Illumina Dragen	GRCh37	INDEL	Inside v3.3.2	22	49347495	FN	CA CAAAA,C GT:BD:BK:BI:BVT:BLT:QQ 2|1:FN:.:d1_5,i1_5:INDEL:hetalt:. .:.:.:.:NOCALL:nocall:0	unsure	unsure	Benchmark variant lies on boundary of a poly-A repeat. IGV image: https://drive.google.com/open?id=1HLvd0FPjc_nyREqMQZAfBp-bCe57WT76		unsure	no	the del is correct and the 3bp ins is likely correct though the reads are a bit noisy due to very long homopolymer
HG002_VG_parent_aligned_dragen_genotyped.GRCH37.vcf	VG Illumina Dragen	GRCh37	INDEL	Inside v3.3.2	2	161837788	FN	TACACACAC T GT:BD:BK:BI:BVT:BLT:QQ 1/1:FN:am:d6_15:INDEL:homalt:. .:.:.:.:NOCALL:nocall:0	unsure	unsure	Benchmark and query variable-length variants lie on boundary of a simple repeat. IGV image: https://drive.google.com/open?id=1o0aOnbusc1IQF_ksqhXD2JIChPMrZqnS		yes	no	of reads that cross the TR, almost all support the 8bp del on both haplotypes, so vg's extra 10bp del call is likely due to noise
HG002_VG_parent_aligned_dragen_genotyped.GRCH37.vcf	VG Illumina Dragen	GRCh37	INDEL	Inside v3.3.2	8	62911080	FN	GACAA G GT:BD:BK:BI:BVT:BLT:QQ 0/1:FN:.:d1_5:INDEL:het:. .:.:.:.:NOCALL:nocall:0	yes	no	IGV image: https://drive.google.com/open?id=1Az_lPTkNzGzayYJHZGWxwj-m5a7wd006		yes	no
HG002_VG_parent_aligned_dragen_genotyped.GRCH37.vcf	VG Illumina Dragen	GRCh37	INDEL	Inside v3.3.2	12	12158321	FN	AC A GT:BD:BK:BI:BVT:BLT:QQ 0/1:FN:.:d1_5:INDEL:het:. .:.:.:.:NOCALL:nocall:0	unsure	unsure	Benchmark InDel variant lies on boundary of poly-C squence. IGV image: https://drive.google.com/open?id=1eoi9BP84-j_LQNNKI4SigFVpPiZUY5Sp		yes	no	although a bit noisy, it's pretty well supported by one CCS haplotype, and confirmed by illumina, though illumina is noisier than normal
HG002_VG_parent_aligned_dragen_genotyped.GRCH37.vcf	VG Illumina Dragen	GRCh37	SNP	Outside v3.3.2	10	42651407	FP	G T GT:QQ:BD:BK:BI:BVT:BLT .:.:.:.:.:NOCALL:nocall 0/1:11.86:FP:.:tv:SNP:het	yes	no	IGV image: https://drive.google.com/open?id=18WSYxX73ZcW91by_Da7aIhLgoXiYSBPL		yes	no
HG002_VG_parent_aligned_dragen_genotyped.GRCH37.vcf	VG Illumina Dragen	GRCh37	SNP	Outside v3.3.2	16	20457892	FP	C T GT:QQ:BD:BK:BI:BVT:BLT .:.:.:.:.:NOCALL:nocall 1/1:220.64:FP:.:ti:SNP:homalt	unsure	no	10x alignment shows some evidence of a SNP, but not a Homozygous genotype. IGV image: https://drive.google.com/open?id=192mWfYtvCpCWaW2iY1jr50OVjFEgexww		unsure	no	series of variants in segdup appears unlikely to be true since not in either CCS or ONT haplotype, and only in unphased 10x reads
HG002_VG_parent_aligned_dragen_genotyped.GRCH37.vcf	VG Illumina Dragen	GRCh37	SNP	Outside v3.3.2	14	46354418	FP	C G GT:QQ:BD:BK:BI:BVT:BLT .:.:.:.:.:NOCALL:nocall 0/1:18.34:FP:lm:tv:SNP:het	yes	no	IGV image: https://drive.google.com/open?id=1LGsgWFR8P645q7DWYI6vxT5fiCKRWxwt		yes	no
HG002_VG_parent_aligned_dragen_genotyped.GRCH37.vcf	VG Illumina Dragen	GRCh37	SNP	Outside v3.3.2	7	151944791	FP	A C GT:QQ:BD:BK:BI:BVT:BLT .:.:.:.:.:NOCALL:nocall 0/1:37.12:FP:.:tv:SNP:het	unsure	unsure	Strong illumina and 10x alignment evidence supports query call, but it's within an LCR so it could be an apparent het SNP. IGV image: https://drive.google.com/open?id=1DXPTzW82-WUoCeTVUwZ3JwYIujQvkZQe		yes	no	CCS and ONT are normal cov and don't have the variants, and 10x and Illumina have the variants but very high coverage, so likely due to mapping err
HG002_VG_parent_aligned_dragen_genotyped.GRCH37.vcf	VG Illumina Dragen	GRCh37	SNP	Outside v3.3.2	22	16409275	FP	T C GT:QQ:BD:BK:BI:BVT:BLT .:.:.:.:.:NOCALL:nocall 1/1:69.49:FP:.:ti:SNP:homalt	unsure	no	It's a centromere variant, and the segmental duplication sequence creates apparent het SNPs. IGV image: https://drive.google.com/open?id=1_QzK_Png0PSNMoK1aTGHJOVtVD2HjQeF		unsure	unsure	likely a duplication in the centromere, so unclear where the variants come from
HG002_VG_parent_aligned_dragen_genotyped.GRCH37.vcf	VG Illumina Dragen	GRCh37	INDEL	Outside v3.3.2	9	135357346	FP	TG T GT:QQ:BD:BK:BI:BVT:BLT .:.:.:.:.:NOCALL:nocall 1/1:133.32:FP:am:d1_5:INDEL:homalt	unsure	no	Benchmark InDel variant at the boundary of a poly-G sequence. IGV image: https://drive.google.com/open?id=1zrD9fhWetKFsLXuhqbgk0V2gA0D0h8vU		unsure	unsure	very noisy homopolymer across technologies, so both are plausible
HG002_VG_parent_aligned_dragen_genotyped.GRCH37.vcf	VG Illumina Dragen	GRCh37	INDEL	Outside v3.3.2	16	18353295	FP	AG A GT:QQ:BD:BK:BI:BVT:BLT .:.:.:.:.:NOCALL:nocall 0/1:25.65:FP:.:d1_5:INDEL:het	yes	no	IGV image: https://drive.google.com/open?id=1fgW23DDhoe2TSevFq-pAOfxfExcfFSVV		yes	no
HG002_VG_parent_aligned_dragen_genotyped.GRCH37.vcf	VG Illumina Dragen	GRCh37	INDEL	Outside v3.3.2	5	175712847	FP	AACAG A GT:QQ:BD:BK:BI:BVT:BLT .:.:.:.:.:NOCALL:nocall 0/1:3.7:FP:.:d1_5:INDEL:het	yes	no	IGV image: https://drive.google.com/open?id=1bJX_fck1un4fjW4TTvXLfpxOwQzSEpiQ		yes	no
HG002_VG_parent_aligned_dragen_genotyped.GRCH37.vcf	VG Illumina Dragen	GRCh37	INDEL	Outside v3.3.2	10	42653349	FP	GT G GT:QQ:BD:BK:BI:BVT:BLT .:.:.:.:.:NOCALL:nocall 0/1:48:FP:.:d1_5:INDEL:het	yes	no	IGV image: https://drive.google.com/open?id=1AvtXpZx8Dzzg76wCHDB0s0wHGXQ6znRm		yes	no
HG002_VG_parent_aligned_dragen_genotyped.GRCH37.vcf	VG Illumina Dragen	GRCh37	INDEL	Outside v3.3.2	10	45261618	FP	CTG C GT:QQ:BD:BK:BI:BVT:BLT .:.:.:.:.:NOCALL:nocall 0/1:22.93:FP:.:d1_5:INDEL:het	yes	no	IGV image: https://drive.google.com/open?id=1sKgVnkOFQ1CcsAmv35bMCQEs2Vcpu1sh		yes	no
HG002_VG_parent_aligned_dragen_genotyped.GRCH37.vcf	VG Illumina Dragen	GRCh37	SNP	Outside v3.3.2	8	7762929	FN	A G GT:BD:BK:BI:BVT:BLT:QQ 0/1:FN:.:ti:SNP:het:. .:.:.:.:NOCALL:nocall:0	yes	no	IGV image: https://drive.google.com/open?id=1lkcLNUf7TZYCzUtlH-1QbfrWDG4SAuVx		yes	no
HG002_VG_parent_aligned_dragen_genotyped.GRCH37.vcf	VG Illumina Dragen	GRCh37	SNP	Outside v3.3.2	15	82593736	FN	G A GT:BD:BK:BI:BVT:BLT:QQ 1/1:FN:.:ti:SNP:homalt:. .:.:.:.:NOCALL:nocall:0	yes	no	IGV image: https://drive.google.com/open?id=1bG0tpUhg14QVxG-0GXv1xm-fPOSQS4CJ		yes	no
HG002_VG_parent_aligned_dragen_genotyped.GRCH37.vcf	VG Illumina Dragen	GRCh37	SNP	Outside v3.3.2	19	55242307	FN	G A GT:BD:BK:BI:BVT:BLT:QQ 1/1:FN:.:ti:SNP:homalt:. .:.:.:.:NOCALL:nocall:0	yes	no	IGV image: https://drive.google.com/open?id=13DeyB3kVTRd_keYjO3pJ9wp61SNns3jd		yes	no
HG002_VG_parent_aligned_dragen_genotyped.GRCH37.vcf	VG Illumina Dragen	GRCh37	SNP	Outside v3.3.2	16	18228360	FN	T C GT:BD:BK:BI:BVT:BLT:QQ 1/1:FN:.:ti:SNP:homalt:. .:.:.:.:NOCALL:nocall:0	yes	no	IGV image: https://drive.google.com/open?id=1t15wxsCz3-QIGG9zehgvtOpthiOxTVYy		yes	no
HG002_VG_parent_aligned_dragen_genotyped.GRCH37.vcf	VG Illumina Dragen	GRCh37	SNP	Outside v3.3.2	4	14759593	FN	T C GT:BD:BK:BI:BVT:BLT:QQ 0/1:FN:.:ti:SNP:het:. .:.:.:.:NOCALL:nocall:0	yes	no	IGV image: https://drive.google.com/open?id=1U_Iqqh1Z-dqxzpNd05k72ArSTz1okeVC		yes	no
HG002_VG_parent_aligned_dragen_genotyped.GRCH37.vcf	VG Illumina Dragen	GRCh37	INDEL	Outside v3.3.2	19	29565217	FN	G GGA GT:BD:BK:BI:BVT:BLT:QQ 0|1:FN:lm:i1_5:INDEL:het:. .:.:.:.:NOCALL:nocall:0	yes	no	IGV image: https://drive.google.com/open?id=18ziZ-vy66e_J9s2LH0a06Qi6DtIQqFjO		yes	no
HG002_VG_parent_aligned_dragen_genotyped.GRCH37.vcf	VG Illumina Dragen	GRCh37	INDEL	Outside v3.3.2	10	62307964	FN	CTTTTT C GT:BD:BK:BI:BVT:BLT:QQ 0/1:FN:.:d1_5:INDEL:het:. .:.:.:.:NOCALL:nocall:0	unsure	unsure	Benchmark InDel at boundary of poly-T sequence. IGV image: https://drive.google.com/open?id=1DlrvPvax439S0ubEoyGkXm0dMGr9pSn3		yes	no	although long homopolymer, it's not too noisy and v4.1 is very likely correct
HG002_VG_parent_aligned_dragen_genotyped.GRCH37.vcf	VG Illumina Dragen	GRCh37	INDEL	Outside v3.3.2	16	56911932	FN	G GTCCCTCCCTCCCTCTCTCCC GT:BD:BK:BI:BVT:BLT:QQ 0/1:FN:.:i16_plus:INDEL:het:. .:.:.:.:NOCALL:nocall:0	unsure	unsure	Benchmark Insertion at boundary of CCTC short repeat sequence. Likely not real. IGV image: https://drive.google.com/open?id=1qJ0w7PPz0Q_VUSippcdOQ4RMscSYN7BM		yes	no	pretty clear and not noisy on one CCS HP, and GATK makes same call from illumina
HG002_VG_parent_aligned_dragen_genotyped.GRCH37.vcf	VG Illumina Dragen	GRCh37	INDEL	Outside v3.3.2	9	135999296	FN	GAC G GT:BD:BK:BI:BVT:BLT:QQ 1/1:FN:.:d1_5:INDEL:homalt:. .:.:.:.:NOCALL:nocall:0	unsure	unsure	Deletion lies in middle of trf repeat sequence. IGV image: https://drive.google.com/open?id=1yaBnq7jgy-hNlfWKv7-7G0j008Bx8D3P		yes	no	pretty clear in reads that cross TR for all techs
HG002_VG_parent_aligned_dragen_genotyped.GRCH37.vcf	VG Illumina Dragen	GRCh37	INDEL	Outside v3.3.2	5	168130231	FN	TTGTG T GT:BD:BK:BI:BVT:BLT:QQ 0/1:FN:.:d1_5:INDEL:het:. .:.:.:.:NOCALL:nocall:0	unsure	unsure	Benchmark Deletion lies at boundary of a simple repeat. IGV image: https://drive.google.com/open?id=1lfCv52KoinfMv3ibDQbYAAHXb8FL0On_		yes	no	pretty clear in reads that cross TR for all techs
HG002_VG_parent_aligned_dragen_genotyped.GRCH37.vcf	VG Illumina Dragen	GRCh37	SNP	MHC	6	32641373	FP	A C GT:QQ:BD:BK:BI:BVT:BLT .:.:.:.:.:NOCALL:nocall 0/1:11.03:FP:lm:tv:SNP:het	yes	no	IGV image: https://drive.google.com/open?id=1wX91yIRnuqIp87JvMNlPxRN2FCl2V_CE		yes	no
HG002_VG_parent_aligned_dragen_genotyped.GRCH37.vcf	VG Illumina Dragen	GRCh37	SNP	MHC	6	31020631	FP	G A GT:QQ:BD:BK:BI:BVT:BLT .:.:.:.:.:NOCALL:nocall 0/1:47.88:FP:lm:ti:SNP:het	unsure	unsure	Self chain sequence results in spurrious Indels. IGV image: https://drive.google.com/open?id=10wzxtEcZhqYipYgBYZKweB2mIGbO6t7O		unsure	unsure	unclear very complex variant in TR
HG002_VG_parent_aligned_dragen_genotyped.GRCH37.vcf	VG Illumina Dragen	GRCh37	SNP	MHC	6	28840242	FP	T A GT:QQ:BD:BK:BI:BVT:BLT .:.:.:.:.:NOCALL:nocall 0/1:14.78:FP:lm:tv:SNP:het	yes	no	IGV image: https://drive.google.com/open?id=1eyNLmHAG-e5vAVQiWeBvDhCGYTgtC5jQ		yes	no
HG002_VG_parent_aligned_dragen_genotyped.GRCH37.vcf	VG Illumina Dragen	GRCh37	SNP	MHC	6	32391165	FP	T A GT:QQ:BD:BK:BI:BVT:BLT .:.:.:.:.:NOCALL:nocall 0/1:43.66:FP:lm:tv:SNP:het	yes	no	IGV image: https://drive.google.com/open?id=1bHhAUQb9d7RHPBncNYrgcWQlwkCu-K9f		yes	no												Not in HG002_MHCdiploidassembly_GRCh37_v1.0.bed
HG002_VG_parent_aligned_dragen_genotyped.GRCH37.vcf	VG Illumina Dragen	GRCh37	SNP	MHC	6	32633351	FP	T A GT:QQ:BD:BK:BI:BVT:BLT .:.:.:.:.:NOCALL:nocall 1/1:137.25:FP:am:tv:SNP:homalt	yes	no	IGV image: https://drive.google.com/open?id=1oFV2uM6rqRaQgcCPU6FW3lOUu-WJW1Q8		yes	no
HG002_VG_parent_aligned_dragen_genotyped.GRCH37.vcf	VG Illumina Dragen	GRCh37	INDEL	MHC	6	32442572	FP	C CA GT:QQ:BD:BK:BI:BVT:BLT .:.:.:.:.:NOCALL:nocall 0/1:23.58:FP:.:i1_5:INDEL:het	unsure	unsure	Query insertion has lots of alignment evidence in 10x, but lies at boundary of a SINE within a self chain. IGV image: https://drive.google.com/open?id=1kbBzl49k6oYtx_e7283H83l4Nttp8akd		unsure	unsure	appear likely to be short read alignment artifact, but may be a CNV nearby
HG002_VG_parent_aligned_dragen_genotyped.GRCH37.vcf	VG Illumina Dragen	GRCh37	INDEL	MHC	6	30407740	FP	T TTCTCTC GT:QQ:BD:BK:BI:BVT:BLT .:.:.:.:.:NOCALL:nocall 0/1:49.31:FP:lm:i6_15:INDEL:het	unsure	unsure	Query insertion has lots of CCS alginment evidence, bit lies at boundary of a simple repeat within a self chain. IGV image: https://drive.google.com/open?id=1Qv8-jX7BFVwQ0WHck5jBzUWvPHXyjLQS		no	yes	v4.1 has 7bp ins instead of correct 6bp ins due to noisy CCS reads, but illumina is pretty clear
HG002_VG_parent_aligned_dragen_genotyped.GRCH37.vcf	VG Illumina Dragen	GRCh37	INDEL	MHC	6	31551346	FP	AGGG A GT:QQ:BD:BK:BI:BVT:BLT .:.:.:.:.:NOCALL:nocall 0/1:4.01:FP:.:d1_5:INDEL:het	yes	no	IGV image: https://drive.google.com/open?id=1nkq8Azp0R-ru21QuDBtgZfkx1NzPlb7S		yes	no
HG002_VG_parent_aligned_dragen_genotyped.GRCH37.vcf	VG Illumina Dragen	GRCh37	INDEL	MHC	6	32630489	FP	T TA GT:QQ:BD:BK:BI:BVT:BLT .:.:.:.:.:NOCALL:nocall 1/1:170.42:FP:am:i1_5:INDEL:homalt	unsure	unsure	Query insertion base has strong evidence across all alignments. IGV image: https://drive.google.com/open?id=1NcFA9MAKU93YtEsxued9IVcLPQLaMOnK		yes	no	although ins is correct on one haplotype, vg misses the SNP on the other haplotype at the same location
HG002_VG_parent_aligned_dragen_genotyped.GRCH37.vcf	VG Illumina Dragen	GRCh37	INDEL	MHC	6	32667698	FP	AT A GT:QQ:BD:BK:BI:BVT:BLT .:.:.:.:.:NOCALL:nocall 0/1:23.61:FP:lm:d1_5:INDEL:het	unsure	no	Messy query variants are very likely wrong, but benchmark deletion variant lies at an uncertain repeat boundary. IGV image: https://drive.google.com/open?id=1gtwXAN_ReIl23fQmqEw5BMKwIEWrG6CX		unsure	no	v4.1 appears likely correct, but difficult to work out complex var in TR
HG002_VG_parent_aligned_dragen_genotyped.GRCH37.vcf	VG Illumina Dragen	GRCh37	SNP	MHC	6	31357661	FN	C A GT:BD:BK:BI:BVT:BLT:QQ 1/1:FN:.:tv:SNP:homalt:. .:.:.:.:NOCALL:nocall:0	yes	no	IGV image: https://drive.google.com/open?id=1RpmWDPh8sZM9UgSYLQYICKmAmqpmoEBB		yes	no
HG002_VG_parent_aligned_dragen_genotyped.GRCH37.vcf	VG Illumina Dragen	GRCh37	SNP	MHC	6	32621255	FN	G T GT:BD:BK:BI:BVT:BLT:QQ 1/0:FN:.:tv:SNP:het:. .:.:.:.:NOCALL:nocall:0	yes	no	IGV image: https://drive.google.com/open?id=1KYzIV1RCw8eG6P42lzd4gjhF7tB3WY6C		yes	no
HG002_VG_parent_aligned_dragen_genotyped.GRCH37.vcf	VG Illumina Dragen	GRCh37	SNP	MHC	6	31381321	FN	C G GT:BD:BK:BI:BVT:BLT:QQ 1/0:FN:lm:tv:SNP:het:. .:.:.:.:NOCALL:nocall:0	yes	no	IGV image: https://drive.google.com/open?id=1XKwk5aV4OPuLfC3DUUbFD8CxstbnrpK8		yes	no
HG002_VG_parent_aligned_dragen_genotyped.GRCH37.vcf	VG Illumina Dragen	GRCh37	SNP	MHC	6	31174926	FN	T C GT:BD:BK:BI:BVT:BLT:QQ 1/1:FN:.:ti:SNP:homalt:. .:.:.:.:NOCALL:nocall:0	yes	no	IGV image: https://drive.google.com/open?id=1n404sITbShd3c4WEI_94u8P39Frovkjv		yes	no
HG002_VG_parent_aligned_dragen_genotyped.GRCH37.vcf	VG Illumina Dragen	GRCh37	SNP	MHC	6	31457939	FN	T C GT:BD:BK:BI:BVT:BLT:QQ 1/1:FN:am:ti:SNP:homalt:. .:.:.:.:NOCALL:nocall:44.66	yes	unsure	Looks like query variant requires normalization. IGV image: https://drive.google.com/open?id=1uReVq80MfuIQk6kH8DoMqcppEoyEIQ9r		yes	unsure	i think vg is missing a SNP, though it is complex											Not in HG002_MHCdiploidassembly_GRCh37_v1.0.bed
HG002_VG_parent_aligned_dragen_genotyped.GRCH37.vcf	VG Illumina Dragen	GRCh37	INDEL	MHC	6	32614464	FN	CAT ACA GT:BD:BK:BI:BVT:BLT:QQ 1/0:FN:.:d1_5,i1_5:INDEL:het:. .:.:.:.:NOCALL:nocall:0	no	unsure	Subsequent deletion variant boundaries look messy with respect to CCS and 10x alignment evidence. IGV image: https://drive.google.com/open?id=1-9JXIcxOqFXzWVnmOrwTUn6Mad1dr-dl		unsure	no	vg misses complex variant, and v4.1 has a different representation than CCS but appears likely correct
HG002_VG_parent_aligned_dragen_genotyped.GRCH37.vcf	VG Illumina Dragen	GRCh37	INDEL	MHC	6	32621317	FN	CG TA GT:BD:BK:BI:BVT:BLT:QQ 1/0:FN:lm:ti:SNP:het:. .:.:.:.:NOCALL:nocall:0	yes	no	IGV image: https://drive.google.com/open?id=1zxl7EmFJ_42WSfw94Oowo7s0uu1RKS4I		yes	no
HG002_VG_parent_aligned_dragen_genotyped.GRCH37.vcf	VG Illumina Dragen	GRCh37	INDEL	MHC	6	32622426	FN	TG AA GT:BD:BK:BI:BVT:BLT:QQ 1/0:FN:.:ti,tv:SNP:het:. .:.:.:.:NOCALL:nocall:0	yes	no	IGV image: https://drive.google.com/open?id=17MUoBQda7uKmqhLQlotqwnYXLw5PuONi		yes	no
HG002_VG_parent_aligned_dragen_genotyped.GRCH37.vcf	VG Illumina Dragen	GRCh37	INDEL	MHC	6	31278750	FN	ATATATATA ATATATATATATATATATATATATTTTT,TTTTT GT:BD:BK:BI:BVT:BLT:QQ 2/1:FN:lm:c1_5,i16_plus,tv:INDEL:hetalt:. .:.:.:.:NOCALL:nocall:0	unsure	unsure	Benchmark variants at boundary between a simple repeat and a SINE. IGV image: https://drive.google.com/open?id=1nrZMt52O_9Cb7H6dJvyIdPuAeFH4MlvO		unsure	unsure	challenging complex variant due to long homopolymer											Not in HG002_MHCdiploidassembly_GRCh37_v1.0.bed
HG002_VG_parent_aligned_dragen_genotyped.GRCH37.vcf	VG Illumina Dragen	GRCh37	INDEL	MHC	6	31357673	FN	CTCTCTCTCTCTCTCTGTCTCTCTCTCTCTCTCTG C GT:BD:BK:BI:BVT:BLT:QQ 1/1:FN:.:d16_plus:INDEL:homalt:. .:.:.:.:NOCALL:nocall:0	unsure	unsure	Benchmark deletion variant within a variable length simple repeat. IGV image: https://drive.google.com/open?id=1O-TBCxm-SFoVcnoxNbxlx_nDvMwPT1et		unsure	no	vg misses complex variant, and v4.1 has a different representation than CCS but appears likely correct
90-fold_PacBio_CCS_GRCh38_GATK4HC.vcf	CCS GATK4	GRCh38	SNP	Inside v3.3.2	chr7	100950240	FP	T C GT:QQ:BD:BK:BI:BVT:BLT .:.:.:.:.:NOCALL:nocall 0/1:1981.77:FP:.:ti:SNP:het	yes	no	mis-mapped reads		yes	no
90-fold_PacBio_CCS_GRCh38_GATK4HC.vcf	CCS GATK4	GRCh38	SNP	Inside v3.3.2	chr15	82352748	FP	A T GT:QQ:BD:BK:BI:BVT:BLT .:.:.:.:.:NOCALL:nocall 0/1:216.77:FP:.:tv:SNP:het	yes	no	mis-mapped reads		yes	no
90-fold_PacBio_CCS_GRCh38_GATK4HC.vcf	CCS GATK4	GRCh38	SNP	Inside v3.3.2	chr7	68170150	FP	C T GT:QQ:BD:BK:BI:BVT:BLT .:.:.:.:.:NOCALL:nocall 0/1:495.77:FP:.:ti:SNP:het	yes	no	mis-mapped reads	same locus	yes	no
90-fold_PacBio_CCS_GRCh38_GATK4HC.vcf	CCS GATK4	GRCh38	SNP	Inside v3.3.2	chr7	68165567	FP	C T GT:QQ:BD:BK:BI:BVT:BLT .:.:.:.:.:NOCALL:nocall 0/1:549.77:FP:.:ti:SNP:het	yes	no	mis-mapped reads	same locus	yes	no
90-fold_PacBio_CCS_GRCh38_GATK4HC.vcf	CCS GATK4	GRCh38	SNP	Inside v3.3.2	chr7	68166576	FP	C G GT:QQ:BD:BK:BI:BVT:BLT .:.:.:.:.:NOCALL:nocall 0/1:528.77:FP:.:tv:SNP:het	yes	no	mis-mapped reads	same locus	yes	no
90-fold_PacBio_CCS_GRCh38_GATK4HC.vcf	CCS GATK4	GRCh38	INDEL	Inside v3.3.2	chr3	138883686	FP	ATTTTT A GT:QQ:BD:BK:BI:BVT:BLT .:.:.:.:.:NOCALL:nocall 0/1:2506.73:FP:lm:d1_5:INDEL:het	yes	no			yes	no
90-fold_PacBio_CCS_GRCh38_GATK4HC.vcf	CCS GATK4	GRCh38	INDEL	Inside v3.3.2	chr1	111212838	FP	CCC C GT:QQ:BD:BK:BI:BVT:BLT .:.:.:.:.:NOCALL:nocall 0/1:3385.73:FP:am:d1_5:INDEL:het	yes	yes	equivalent, but not left aligned in callset		yes	no	GATK erroneously calls these het instead of hom
90-fold_PacBio_CCS_GRCh38_GATK4HC.vcf	CCS GATK4	GRCh38	INDEL	Inside v3.3.2	chr18	76038403	FP	AAA A GT:QQ:BD:BK:BI:BVT:BLT .:.:.:.:.:NOCALL:nocall 0/1:3346.73:FP:am:d1_5:INDEL:het	yes	yes	equivalent, but not left aligned in callset		yes	no	GATK erroneously calls compound het instead of hom due to homopolymer
90-fold_PacBio_CCS_GRCh38_GATK4HC.vcf	CCS GATK4	GRCh38	INDEL	Inside v3.3.2	chr4	147701900	FP	CA C GT:QQ:BD:BK:BI:BVT:BLT .:.:.:.:.:NOCALL:nocall 0/1:451.73:FP:.:d1_5:INDEL:het	yes	no			yes	no
90-fold_PacBio_CCS_GRCh38_GATK4HC.vcf	CCS GATK4	GRCh38	INDEL	Inside v3.3.2	chr6	36407579	FP	TTT T GT:QQ:BD:BK:BI:BVT:BLT .:.:.:.:.:NOCALL:nocall 0/1:2308.73:FP:am:d1_5:INDEL:het	yes	yes	equivalent, but not left aligned in callset		yes	no	GATK erroneously calls compound het instead of hom due to homopolymer
90-fold_PacBio_CCS_GRCh38_GATK4HC.vcf	CCS GATK4	GRCh38	SNP	Inside v3.3.2	chr20	62036035	FN	A T GT:BD:BK:BI:BVT:BLT:QQ 0/1:FN:lm:tv:SNP:het:. .:.:.:.:NOCALL:nocall:222.73	yes	no			yes	no
90-fold_PacBio_CCS_GRCh38_GATK4HC.vcf	CCS GATK4	GRCh38	SNP	Inside v3.3.2	chr1	120270974	FN	T C GT:BD:BK:BI:BVT:BLT:QQ 0/1:FN:lm:ti:SNP:het:. .:.:.:.:NOCALL:nocall:0	yes	no			yes	no
90-fold_PacBio_CCS_GRCh38_GATK4HC.vcf	CCS GATK4	GRCh38	SNP	Inside v3.3.2	chr1	144752879	FN	A G GT:BD:BK:BI:BVT:BLT:QQ 0/1:FN:.:ti:SNP:het:. .:.:.:.:NOCALL:nocall:0	yes	no	no coverage in CCS		yes	no
90-fold_PacBio_CCS_GRCh38_GATK4HC.vcf	CCS GATK4	GRCh38	SNP	Inside v3.3.2	chr22	23657161	FN	C T GT:BD:BK:BI:BVT:BLT:QQ 0/1:FN:.:ti:SNP:het:. .:.:.:.:NOCALL:nocall:0	yes	no			yes	no
90-fold_PacBio_CCS_GRCh38_GATK4HC.vcf	CCS GATK4	GRCh38	SNP	Inside v3.3.2	chr1	144697334	FN	G A GT:BD:BK:BI:BVT:BLT:QQ 0/1:FN:.:ti:SNP:het:. .:.:.:.:NOCALL:nocall:0	yes	no			yes	no
90-fold_PacBio_CCS_GRCh38_GATK4HC.vcf	CCS GATK4	GRCh38	INDEL	Inside v3.3.2	chr6	4001874	FN	CT C GT:BD:BK:BI:BVT:BLT:QQ 1/1:FN:.:d1_5:INDEL:homalt:. .:.:.:.:NOCALL:nocall:0	yes	no			yes	no
90-fold_PacBio_CCS_GRCh38_GATK4HC.vcf	CCS GATK4	GRCh38	INDEL	Inside v3.3.2	chr5	123885014	FN	C CA,CAA GT:BD:BK:BI:BVT:BLT:QQ 1|2:FN:.:i1_5:INDEL:hetalt:. .:.:.:.:NOCALL:nocall:0	yes	no			yes	no
90-fold_PacBio_CCS_GRCh38_GATK4HC.vcf	CCS GATK4	GRCh38	INDEL	Inside v3.3.2	chr4	171939093	FN	G GA GT:BD:BK:BI:BVT:BLT:QQ 1/1:FN:.:i1_5:INDEL:homalt:. .:.:.:.:NOCALL:nocall:0	yes	no			yes	no
90-fold_PacBio_CCS_GRCh38_GATK4HC.vcf	CCS GATK4	GRCh38	INDEL	Inside v3.3.2	chr12	61483046	FN	CAAAAAAAA C GT:BD:BK:BI:BVT:BLT:QQ 1/1:FN:am:d6_15:INDEL:homalt:. .:.:.:.:NOCALL:nocall:0	yes	no			yes	no
90-fold_PacBio_CCS_GRCh38_GATK4HC.vcf	CCS GATK4	GRCh38	INDEL	Inside v3.3.2	chr2	231417664	FN	CA C GT:BD:BK:BI:BVT:BLT:QQ 1/1:FN:.:d1_5:INDEL:homalt:. .:.:.:.:NOCALL:nocall:0	yes	no			yes	no
90-fold_PacBio_CCS_GRCh38_GATK4HC.vcf	CCS GATK4	GRCh38	SNP	Outside v3.3.2	chr2	132207530	FP	G A GT:QQ:BD:BK:BI:BVT:BLT .:.:.:.:.:NOCALL:nocall 0/1:321.77:FP:.:ti:SNP:het	yes	no	mis-mapped reads		yes	no
90-fold_PacBio_CCS_GRCh38_GATK4HC.vcf	CCS GATK4	GRCh38	SNP	Outside v3.3.2	chr9	41643876	FP	G A GT:QQ:BD:BK:BI:BVT:BLT .:.:.:.:.:NOCALL:nocall 0/1:168.77:FP:.:ti:SNP:het	yes	no			yes	no
90-fold_PacBio_CCS_GRCh38_GATK4HC.vcf	CCS GATK4	GRCh38	SNP	Outside v3.3.2	chr19	22088195	FP	A G GT:QQ:BD:BK:BI:BVT:BLT .:.:.:.:.:NOCALL:nocall 0/1:363.77:FP:.:ti:SNP:het	yes	no			yes	no
90-fold_PacBio_CCS_GRCh38_GATK4HC.vcf	CCS GATK4	GRCh38	SNP	Outside v3.3.2	chr18	100761	FP	G A GT:QQ:BD:BK:BI:BVT:BLT .:.:.:.:.:NOCALL:nocall 0/1:861.77:FP:lm:ti:SNP:het	yes	no	mis-mapped reads		yes	no
90-fold_PacBio_CCS_GRCh38_GATK4HC.vcf	CCS GATK4	GRCh38	SNP	Outside v3.3.2	chr7	5897670	FP	A C GT:QQ:BD:BK:BI:BVT:BLT .:.:.:.:.:NOCALL:nocall 0/1:343.77:FP:.:tv:SNP:het	no	yes	supported by all data types		no	yes	unclear why this small benchmark region is in 4.1
90-fold_PacBio_CCS_GRCh38_GATK4HC.vcf	CCS GATK4	GRCh38	INDEL	Outside v3.3.2	chr12	26182581	FP	C CCCCTT GT:QQ:BD:BK:BI:BVT:BLT .:.:.:.:.:NOCALL:nocall 0/1:40.73:FP:.:i1_5:INDEL:het	yes	no			yes	no
90-fold_PacBio_CCS_GRCh38_GATK4HC.vcf	CCS GATK4	GRCh38	INDEL	Outside v3.3.2	chr11	39203916	FP	AAT A GT:QQ:BD:BK:BI:BVT:BLT .:.:.:.:.:NOCALL:nocall 0/1:199.73:FP:lm:d1_5:INDEL:het	yes	no			yes	no
90-fold_PacBio_CCS_GRCh38_GATK4HC.vcf	CCS GATK4	GRCh38	INDEL	Outside v3.3.2	chr16	51347102	FP	TTT T GT:QQ:BD:BK:BI:BVT:BLT .:.:.:.:.:NOCALL:nocall 0/1:2112.73:FP:am:d1_5:INDEL:het	yes	yes	equivalent, but not left aligned in callset		yes	no	GATK erroneously calls compound het instead of het due to homopolymer
90-fold_PacBio_CCS_GRCh38_GATK4HC.vcf	CCS GATK4	GRCh38	INDEL	Outside v3.3.2	chr14	72042129	FP	CT C GT:QQ:BD:BK:BI:BVT:BLT .:.:.:.:.:NOCALL:nocall 0/1:657.73:FP:.:d1_5:INDEL:het	yes	no			yes	no
90-fold_PacBio_CCS_GRCh38_GATK4HC.vcf	CCS GATK4	GRCh38	INDEL	Outside v3.3.2	chr6	54117211	FP	CTTTTTTT C GT:QQ:BD:BK:BI:BVT:BLT .:.:.:.:.:NOCALL:nocall 0/1:3169.73:FP:lm:d6_15:INDEL:het	yes	no			yes	no
90-fold_PacBio_CCS_GRCh38_GATK4HC.vcf	CCS GATK4	GRCh38	SNP	Outside v3.3.2	chr9	67237108	FN	G A GT:BD:BK:BI:BVT:BLT:QQ 0/1:FN:.:ti:SNP:het:. .:.:.:.:NOCALL:nocall:0	yes	no	no coverage in CCS		yes	no
90-fold_PacBio_CCS_GRCh38_GATK4HC.vcf	CCS GATK4	GRCh38	SNP	Outside v3.3.2	chr2	87619286	FN	A G GT:BD:BK:BI:BVT:BLT:QQ 1/1:FN:.:ti:SNP:homalt:. .:.:.:.:NOCALL:nocall:0	yes	no	low MAPQ in CCS		yes	no
90-fold_PacBio_CCS_GRCh38_GATK4HC.vcf	CCS GATK4	GRCh38	SNP	Outside v3.3.2	chr11	89867439	FN	A C GT:BD:BK:BI:BVT:BLT:QQ 0/1:FN:.:tv:SNP:het:. .:.:.:.:NOCALL:nocall:0	yes	no			yes	no
90-fold_PacBio_CCS_GRCh38_GATK4HC.vcf	CCS GATK4	GRCh38	SNP	Outside v3.3.2	chr16	16723331	FN	A G GT:BD:BK:BI:BVT:BLT:QQ 1/1:FN:.:ti:SNP:homalt:. .:.:.:.:NOCALL:nocall:0	yes	no			yes	no
90-fold_PacBio_CCS_GRCh38_GATK4HC.vcf	CCS GATK4	GRCh38	SNP	Outside v3.3.2	chr8	7882952	FN	G C GT:BD:BK:BI:BVT:BLT:QQ 0/1:FN:.:tv:SNP:het:. .:.:.:.:NOCALL:nocall:0	yes	no			yes	no
90-fold_PacBio_CCS_GRCh38_GATK4HC.vcf	CCS GATK4	GRCh38	INDEL	Outside v3.3.2	chr16	12002015	FN	A AT,ATT GT:BD:BK:BI:BVT:BLT:QQ 1|2:FN:.:i1_5:INDEL:hetalt:. .:.:.:.:NOCALL:nocall:0	yes	no			yes	no
90-fold_PacBio_CCS_GRCh38_GATK4HC.vcf	CCS GATK4	GRCh38	INDEL	Outside v3.3.2	chr19	32545965	FN	ATT AT,A GT:BD:BK:BI:BVT:BLT:QQ 2|1:FN:.:d1_5:INDEL:hetalt:. .:.:.:.:NOCALL:nocall:0	yes	no			yes	no
90-fold_PacBio_CCS_GRCh38_GATK4HC.vcf	CCS GATK4	GRCh38	INDEL	Outside v3.3.2	chr16	12784555	FN	GA GAAA,G GT:BD:BK:BI:BVT:BLT:QQ 2|1:FN:.:d1_5,i1_5:INDEL:hetalt:. .:.:.:.:NOCALL:nocall:0	yes	no			yes	no
90-fold_PacBio_CCS_GRCh38_GATK4HC.vcf	CCS GATK4	GRCh38	INDEL	Outside v3.3.2	chr7	129898813	FN	C CTT GT:BD:BK:BI:BVT:BLT:QQ 1/1:FN:.:i1_5:INDEL:homalt:. .:.:.:.:NOCALL:nocall:0	yes	no			yes	no
90-fold_PacBio_CCS_GRCh38_GATK4HC.vcf	CCS GATK4	GRCh38	INDEL	Outside v3.3.2	chr20	3220061	FN	AAC A GT:BD:BK:BI:BVT:BLT:QQ 0/1:FN:.:d1_5:INDEL:het:. .:.:.:.:NOCALL:nocall:0	yes	no			yes	no
90-fold_PacBio_CCS_hs37d5_GATK4HC.vcf	CCS GATK4	GRCh37	SNP	Inside v3.3.2	18	49270521	FP	G A GT:QQ:BD:BK:BI:BVT:BLT .:.:.:.:.:NOCALL:nocall 0/1:289.77:FP:.:ti:SNP:het	yes	no			yes	no
90-fold_PacBio_CCS_hs37d5_GATK4HC.vcf	CCS GATK4	GRCh37	SNP	Inside v3.3.2	16	13167082	FP	T C GT:QQ:BD:BK:BI:BVT:BLT .:.:.:.:.:NOCALL:nocall 0/1:204.77:FP:lm:ti:SNP:het	yes	no			yes	no
90-fold_PacBio_CCS_hs37d5_GATK4HC.vcf	CCS GATK4	GRCh37	SNP	Inside v3.3.2	17	43131622	FP	A T GT:QQ:BD:BK:BI:BVT:BLT .:.:.:.:.:NOCALL:nocall 0/1:242.77:FP:lm:tv:SNP:het	yes	no			yes	no
90-fold_PacBio_CCS_hs37d5_GATK4HC.vcf	CCS GATK4	GRCh37	SNP	Inside v3.3.2	18	49272372	FP	A C GT:QQ:BD:BK:BI:BVT:BLT .:.:.:.:.:NOCALL:nocall 0/1:331.77:FP:.:tv:SNP:het	yes	no			yes	no
90-fold_PacBio_CCS_hs37d5_GATK4HC.vcf	CCS GATK4	GRCh37	SNP	Inside v3.3.2	4	92899466	FP	A G GT:QQ:BD:BK:BI:BVT:BLT .:.:.:.:.:NOCALL:nocall 0/1:255.77:FP:.:ti:SNP:het	yes	no			yes	no
90-fold_PacBio_CCS_hs37d5_GATK4HC.vcf	CCS GATK4	GRCh37	INDEL	Inside v3.3.2	2	118902928	FP	CTTT C GT:QQ:BD:BK:BI:BVT:BLT .:.:.:.:.:NOCALL:nocall 0/1:2828.73:FP:lm:d1_5:INDEL:het	yes	no			yes	no
90-fold_PacBio_CCS_hs37d5_GATK4HC.vcf	CCS GATK4	GRCh37	INDEL	Inside v3.3.2	8	117238323	FP	AAA A GT:QQ:BD:BK:BI:BVT:BLT .:.:.:.:.:NOCALL:nocall 0/1:3451.73:FP:am:d1_5:INDEL:het	yes	no			yes	no
90-fold_PacBio_CCS_hs37d5_GATK4HC.vcf	CCS GATK4	GRCh37	INDEL	Inside v3.3.2	3	39749178	FP	G GA GT:QQ:BD:BK:BI:BVT:BLT .:.:.:.:.:NOCALL:nocall 0/1:453.73:FP:.:i1_5:INDEL:het	yes	no			yes	no
90-fold_PacBio_CCS_hs37d5_GATK4HC.vcf	CCS GATK4	GRCh37	INDEL	Inside v3.3.2	16	88670197	FP	ATTT A GT:QQ:BD:BK:BI:BVT:BLT .:.:.:.:.:NOCALL:nocall 0/1:2039.73:FP:lm:d1_5:INDEL:het	yes	no			yes	no
90-fold_PacBio_CCS_hs37d5_GATK4HC.vcf	CCS GATK4	GRCh37	INDEL	Inside v3.3.2	1	184007495	FP	CTTTTT C GT:QQ:BD:BK:BI:BVT:BLT .:.:.:.:.:NOCALL:nocall 0/1:2803.73:FP:lm:d1_5:INDEL:het	yes	no			yes	no
90-fold_PacBio_CCS_hs37d5_GATK4HC.vcf	CCS GATK4	GRCh37	SNP	Inside v3.3.2	12	128670589	FN	G A GT:BD:BK:BI:BVT:BLT:QQ 0/1:FN:.:ti:SNP:het:. .:.:.:.:NOCALL:nocall:0	yes	no			yes	no
90-fold_PacBio_CCS_hs37d5_GATK4HC.vcf	CCS GATK4	GRCh37	SNP	Inside v3.3.2	5	55847019	FN	T C GT:BD:BK:BI:BVT:BLT:QQ 1/1:FN:.:ti:SNP:homalt:. .:.:.:.:NOCALL:nocall:0	yes	no			yes	no
90-fold_PacBio_CCS_hs37d5_GATK4HC.vcf	CCS GATK4	GRCh37	SNP	Inside v3.3.2	16	7155607	FN	G C GT:BD:BK:BI:BVT:BLT:QQ 0/1:FN:.:tv:SNP:het:. .:.:.:.:NOCALL:nocall:0	yes	no			yes	no
90-fold_PacBio_CCS_hs37d5_GATK4HC.vcf	CCS GATK4	GRCh37	SNP	Inside v3.3.2	3	118353633	FN	T A GT:BD:BK:BI:BVT:BLT:QQ 1/1:FN:lm:tv:SNP:homalt:. .:.:.:.:NOCALL:nocall:1609.77	yes	no			yes	no
90-fold_PacBio_CCS_hs37d5_GATK4HC.vcf	CCS GATK4	GRCh37	SNP	Inside v3.3.2	22	21358657	FN	T G GT:BD:BK:BI:BVT:BLT:QQ 0/1:FN:lm:tv:SNP:het:. .:.:.:.:NOCALL:nocall:0	yes	no			yes	no
90-fold_PacBio_CCS_hs37d5_GATK4HC.vcf	CCS GATK4	GRCh37	INDEL	Inside v3.3.2	4	10583279	FN	AT A GT:BD:BK:BI:BVT:BLT:QQ 1/1:FN:.:d1_5:INDEL:homalt:. .:.:.:.:NOCALL:nocall:0	yes	no			yes	no
90-fold_PacBio_CCS_hs37d5_GATK4HC.vcf	CCS GATK4	GRCh37	INDEL	Inside v3.3.2	13	62826985	FN	AT A GT:BD:BK:BI:BVT:BLT:QQ 1/1:FN:.:d1_5:INDEL:homalt:. .:.:.:.:NOCALL:nocall:0	yes	no			yes	no
90-fold_PacBio_CCS_hs37d5_GATK4HC.vcf	CCS GATK4	GRCh37	INDEL	Inside v3.3.2	3	58162467	FN	CAAAAA CAAAA,C GT:BD:BK:BI:BVT:BLT:QQ 2|1:FN:.:d1_5:INDEL:hetalt:. .:.:.:.:NOCALL:nocall:0	yes	no			yes	no
90-fold_PacBio_CCS_hs37d5_GATK4HC.vcf	CCS GATK4	GRCh37	INDEL	Inside v3.3.2	3	34820940	FN	C CT,CTT GT:BD:BK:BI:BVT:BLT:QQ 1|2:FN:.:i1_5:INDEL:hetalt:. .:.:.:.:NOCALL:nocall:0	yes	no			yes	no
90-fold_PacBio_CCS_hs37d5_GATK4HC.vcf	CCS GATK4	GRCh37	INDEL	Inside v3.3.2	13	25249210	FN	CT C GT:BD:BK:BI:BVT:BLT:QQ 1/1:FN:.:d1_5:INDEL:homalt:. .:.:.:.:NOCALL:nocall:0	yes	no			yes	no
90-fold_PacBio_CCS_hs37d5_GATK4HC.vcf	CCS GATK4	GRCh37	SNP	Outside v3.3.2	8	12255419	FP	A G GT:QQ:BD:BK:BI:BVT:BLT .:.:.:.:.:NOCALL:nocall 0/1:616.77:FP:.:ti:SNP:het	unsure	unsure	based on coverage, doesn't appear to be mismapping in CCS/ONT		unsure	unsure	unclear whether this is a CNV of a segdup since variants are dense, but definitely shouldn't include this small benchmark region
90-fold_PacBio_CCS_hs37d5_GATK4HC.vcf	CCS GATK4	GRCh37	SNP	Outside v3.3.2	10	46227899	FP	G C GT:QQ:BD:BK:BI:BVT:BLT .:.:.:.:.:NOCALL:nocall 0/1:399.77:FP:.:tv:SNP:het	yes	no			yes	no
90-fold_PacBio_CCS_hs37d5_GATK4HC.vcf	CCS GATK4	GRCh37	SNP	Outside v3.3.2	12	8539458	FP	G C GT:QQ:BD:BK:BI:BVT:BLT .:.:.:.:.:NOCALL:nocall 0/1:150.77:FP:lm:tv:SNP:het	unsure	unsure	could be mis-mapped reads, but region is confusing		unsure	unsure	likely a CNV of a segdup since variants are dense and coverage high, and unclear whether we should trust 10x here so probably should exclude from benchmark
90-fold_PacBio_CCS_hs37d5_GATK4HC.vcf	CCS GATK4	GRCh37	SNP	Outside v3.3.2	3	20839654	FP	T A GT:QQ:BD:BK:BI:BVT:BLT .:.:.:.:.:NOCALL:nocall 0/1:1492.77:FP:lm:tv:SNP:het	yes	no	really interesting local alignment artifact		yes	no
90-fold_PacBio_CCS_hs37d5_GATK4HC.vcf	CCS GATK4	GRCh37	SNP	Outside v3.3.2	12	8539423	FP	A G GT:QQ:BD:BK:BI:BVT:BLT .:.:.:.:.:NOCALL:nocall 0/1:298.77:FP:.:ti:SNP:het	yes	no	mis-mapped reads		yes	no
90-fold_PacBio_CCS_hs37d5_GATK4HC.vcf	CCS GATK4	GRCh37	INDEL	Outside v3.3.2	2	171901738	FP	CTTTT C GT:QQ:BD:BK:BI:BVT:BLT .:.:.:.:.:NOCALL:nocall 0/1:2755.73:FP:lm:d1_5:INDEL:het	yes	no			yes	no
90-fold_PacBio_CCS_hs37d5_GATK4HC.vcf	CCS GATK4	GRCh37	INDEL	Outside v3.3.2	20	42301886	FP	CTTT C GT:QQ:BD:BK:BI:BVT:BLT .:.:.:.:.:NOCALL:nocall 0/1:1389.73:FP:lm:d1_5:INDEL:het	yes	no			yes	no
90-fold_PacBio_CCS_hs37d5_GATK4HC.vcf	CCS GATK4	GRCh37	INDEL	Outside v3.3.2	15	63775646	FP	CAAAA C GT:QQ:BD:BK:BI:BVT:BLT .:.:.:.:.:NOCALL:nocall 0/1:2479.73:FP:lm:d1_5:INDEL:het	yes	no			yes	no
90-fold_PacBio_CCS_hs37d5_GATK4HC.vcf	CCS GATK4	GRCh37	INDEL	Outside v3.3.2	1	164860807	FP	C CTT GT:QQ:BD:BK:BI:BVT:BLT .:.:.:.:.:NOCALL:nocall 0/1:1397.73:FP:am:i1_5:INDEL:het	yes	NO	appears to be correct in callset, but called as FP		yes	unsure
90-fold_PacBio_CCS_hs37d5_GATK4HC.vcf	CCS GATK4	GRCh37	INDEL	Outside v3.3.2	15	27431162	FP	CTTT C GT:QQ:BD:BK:BI:BVT:BLT .:.:.:.:.:NOCALL:nocall 0/1:1819.73:FP:lm:d1_5:INDEL:het	yes	no			yes	no
90-fold_PacBio_CCS_hs37d5_GATK4HC.vcf	CCS GATK4	GRCh37	SNP	Outside v3.3.2	10	48705769	FN	T C GT:BD:BK:BI:BVT:BLT:QQ 1/1:FN:.:ti:SNP:homalt:. .:.:.:.:NOCALL:nocall:0	yes	no			yes	no
90-fold_PacBio_CCS_hs37d5_GATK4HC.vcf	CCS GATK4	GRCh37	SNP	Outside v3.3.2	20	26025766	FN	T G GT:BD:BK:BI:BVT:BLT:QQ 0/1:FN:.:tv:SNP:het:. .:.:.:.:NOCALL:nocall:0	yes	no			yes	no
90-fold_PacBio_CCS_hs37d5_GATK4HC.vcf	CCS GATK4	GRCh37	SNP	Outside v3.3.2	7	102197898	FN	G C GT:BD:BK:BI:BVT:BLT:QQ 0/1:FN:.:tv:SNP:het:. .:.:.:.:NOCALL:nocall:0	yes	no			yes	no
90-fold_PacBio_CCS_hs37d5_GATK4HC.vcf	CCS GATK4	GRCh37	SNP	Outside v3.3.2	1	24268933	FN	C T GT:BD:BK:BI:BVT:BLT:QQ 0/1:FN:.:ti:SNP:het:. .:.:.:.:NOCALL:nocall:0	yes	no			yes	no
90-fold_PacBio_CCS_hs37d5_GATK4HC.vcf	CCS GATK4	GRCh37	SNP	Outside v3.3.2	10	49288531	FN	T C GT:BD:BK:BI:BVT:BLT:QQ 0/1:FN:.:ti:SNP:het:. .:.:.:.:NOCALL:nocall:0	yes	no			yes	no
90-fold_PacBio_CCS_hs37d5_GATK4HC.vcf	CCS GATK4	GRCh37	INDEL	Outside v3.3.2	9	34166790	FN	CA C GT:BD:BK:BI:BVT:BLT:QQ 1/1:FN:.:d1_5:INDEL:homalt:. .:.:.:.:NOCALL:nocall:0	yes	no			yes	no
90-fold_PacBio_CCS_hs37d5_GATK4HC.vcf	CCS GATK4	GRCh37	INDEL	Outside v3.3.2	5	49791669	FN	T TAA GT:BD:BK:BI:BVT:BLT:QQ 1/1:FN:.:i1_5:INDEL:homalt:. .:.:.:.:NOCALL:nocall:0	yes	no			yes	no
90-fold_PacBio_CCS_hs37d5_GATK4HC.vcf	CCS GATK4	GRCh37	INDEL	Outside v3.3.2	3	162697628	FN	G GA,GAA GT:BD:BK:BI:BVT:BLT:QQ 1|2:FN:lm:i1_5:INDEL:hetalt:. .:.:.:.:NOCALL:nocall:0	yes	no			yes	no
90-fold_PacBio_CCS_hs37d5_GATK4HC.vcf	CCS GATK4	GRCh37	INDEL	Outside v3.3.2	10	53240956	FN	T C,TCC GT:BD:BK:BI:BVT:BLT:QQ 1|2:FN:lm:i1_5,ti:INDEL:hetalt:. .:.:.:.:NOCALL:nocall:0	yes	no			yes	no
90-fold_PacBio_CCS_hs37d5_GATK4HC.vcf	CCS GATK4	GRCh37	INDEL	Outside v3.3.2	14	80341727	FN	ATT AT,A GT:BD:BK:BI:BVT:BLT:QQ 2|1:FN:.:d1_5:INDEL:hetalt:. .:.:.:.:NOCALL:nocall:0	yes	no			yes	no
90-fold_PacBio_CCS_hs37d5_GATK4HC.vcf	CCS GATK4	GRCh37	SNP	MHC	6	32632745	FP	G A GT:QQ:BD:BK:BI:BVT:BLT .:.:.:.:.:NOCALL:nocall 1/1:1771.77:FP:am:ti:SNP:homalt	no	yes	MNP		yes	partial	v4 is correct though an MNP. GATK miscalls het as hom snp and misses adjacent het snp
90-fold_PacBio_CCS_hs37d5_GATK4HC.vcf	CCS GATK4	GRCh37	SNP	MHC	6	32593199	FP	T C GT:QQ:BD:BK:BI:BVT:BLT .:.:.:.:.:NOCALL:nocall 1/1:1681.77:FP:am:ti:SNP:homalt	no	yes	MNP		yes	partial	v4 is correct though an MNP. gatk mis-calls part as homvar and misses nearby het snps
90-fold_PacBio_CCS_hs37d5_GATK4HC.vcf	CCS GATK4	GRCh37	SNP	MHC	6	31309185	FP	T A GT:QQ:BD:BK:BI:BVT:BLT .:.:.:.:.:NOCALL:nocall 1/1:1862.28:FP:am:tv:SNP:homalt	no	yes	MNP		yes	partial	v4 is correct though an MNP. gatk mis-calls as homvar
90-fold_PacBio_CCS_hs37d5_GATK4HC.vcf	CCS GATK4	GRCh37	SNP	MHC	6	32630447	FP	A T GT:QQ:BD:BK:BI:BVT:BLT .:.:.:.:.:NOCALL:nocall 1/1:1644.19:FP:am:tv:SNP:homalt	yes	no			yes	no
90-fold_PacBio_CCS_hs37d5_GATK4HC.vcf	CCS GATK4	GRCh37	SNP	MHC	6	32575077	FP	A G GT:QQ:BD:BK:BI:BVT:BLT .:.:.:.:.:NOCALL:nocall 1/1:18.59:FP:am:ti:SNP:homalt	no	yes	MNP		yes	partial	v4 is correct though an MNP. GATK misses het snp
90-fold_PacBio_CCS_hs37d5_GATK4HC.vcf	CCS GATK4	GRCh37	INDEL	MHC	6	32667687	FP	AAAATAAATAAATAAATAAATAAATAAATAAAT A GT:QQ:BD:BK:BI:BVT:BLT .:.:.:.:.:NOCALL:nocall 0/1:1998.73:FP:am:d16_plus:INDEL:het	unsure	unsure	hetalt in a repeat region with possible equivalent calls in slightly different positions		unsure	no	v4 is probably correct, but CCS is noisy on one haplotype due to long homopolymer introduced by variants, so not completely clear. GATK misses larger del on one haplotype
90-fold_PacBio_CCS_hs37d5_GATK4HC.vcf	CCS GATK4	GRCh37	INDEL	MHC	6	32592904	FP	A AC GT:QQ:BD:BK:BI:BVT:BLT .:.:.:.:.:NOCALL:nocall 0/1:1641.73:FP:lm:i1_5:INDEL:het	yes	no			yes	no
90-fold_PacBio_CCS_hs37d5_GATK4HC.vcf	CCS GATK4	GRCh37	INDEL	MHC	6	32565624	FP	CCA C GT:QQ:BD:BK:BI:BVT:BLT .:.:.:.:.:NOCALL:nocall 0/1:331.73:FP:lm:d1_5:INDEL:het	yes	no	MNP with deletion		yes	no
90-fold_PacBio_CCS_hs37d5_GATK4HC.vcf	CCS GATK4	GRCh37	INDEL	MHC	6	32431542	FP	C CCAA GT:QQ:BD:BK:BI:BVT:BLT .:.:.:.:.:NOCALL:nocall 0/1:1524.73:FP:lm:i1_5:INDEL:het	yes	no	MNP with insertion		yes	no
90-fold_PacBio_CCS_hs37d5_GATK4HC.vcf	CCS GATK4	GRCh37	INDEL	MHC	6	28766686	FP	G GTA GT:QQ:BD:BK:BI:BVT:BLT .:.:.:.:.:NOCALL:nocall 1/1:1108.73:FP:am:i1_5:INDEL:homalt	no	yes	MNP with deletion, and I don't actually see the deletion (low complexity repetitive sequence) in anything other than ONT ultralong, which doesn't really give me a lot of confidence.		unsure	unsure	one haplotype has a complex series of variants in a tandem repeat that can have many different representations, and would need a lot of work to ensure v4 is correct, but is plausible except that the deletions sum to >50bp, so should be excluded from benchmark regions as an SV. GATK doesn't call larger indels so only partially calls tandem repeat region
90-fold_PacBio_CCS_hs37d5_GATK4HC.vcf	CCS GATK4	GRCh37	SNP	MHC	6	32621219	FN	C T GT:BD:BK:BI:BVT:BLT:QQ 1/0:FN:.:ti:SNP:het:. .:.:.:.:NOCALL:nocall:0	yes	no			yes	no
90-fold_PacBio_CCS_hs37d5_GATK4HC.vcf	CCS GATK4	GRCh37	SNP	MHC	6	32630276	FN	T G GT:BD:BK:BI:BVT:BLT:QQ 1/0:FN:.:tv:SNP:het:. .:.:.:.:NOCALL:nocall:0	unsure	unsure	complex large deletion		unsure	no	likely correct complex del in TR, but would need to work out the exact sequence to be sure. variants completely missing from GATK											Not in HG002_MHCdiploidassembly_GRCh37_v1.0.bed
90-fold_PacBio_CCS_hs37d5_GATK4HC.vcf	CCS GATK4	GRCh37	SNP	MHC	6	32622164	FN	C T GT:BD:BK:BI:BVT:BLT:QQ 1/0:FN:lm:ti:SNP:het:. .:.:.:.:NOCALL:nocall:0	yes	no	reduced coverage in PacBio reads in this region indicate missing haplotype		yes	no
90-fold_PacBio_CCS_hs37d5_GATK4HC.vcf	CCS GATK4	GRCh37	SNP	MHC	6	32621587	FN	T C GT:BD:BK:BI:BVT:BLT:QQ 1/0:FN:.:ti:SNP:het:. .:.:.:.:NOCALL:nocall:0	yes	no	reduced coverage in PacBio reads in this region indicate missing haplotype		yes	no
90-fold_PacBio_CCS_hs37d5_GATK4HC.vcf	CCS GATK4	GRCh37	SNP	MHC	6	32581157	FN	G A GT:BD:BK:BI:BVT:BLT:QQ 0/1:FN:.:ti:SNP:het:. .:.:.:.:NOCALL:nocall:0	yes	no			yes	no
90-fold_PacBio_CCS_hs37d5_GATK4HC.vcf	CCS GATK4	GRCh37	INDEL	MHC	6	32958499	FN	TA AT GT:BD:BK:BI:BVT:BLT:QQ 1/1:FN:am:tv:SNP:homalt:. .:.:.:.:NOCALL:nocall:3913.73	no	yes	MNP		yes	no	v4 is likely correct here, but has a non-intuitive representation of a complex variant. GATK erroneously calls compound het ins downstream in homopolymer
90-fold_PacBio_CCS_hs37d5_GATK4HC.vcf	CCS GATK4	GRCh37	INDEL	MHC	6	30018518	FN	G GCACACA GT:BD:BK:BI:BVT:BLT:QQ 1/0:FN:lm:i6_15:INDEL:het:. .:.:.:.:NOCALL:nocall:0	yes	no			yes	no
90-fold_PacBio_CCS_hs37d5_GATK4HC.vcf	CCS GATK4	GRCh37	INDEL	MHC	6	28611648	FN	C CAT,CATAT GT:BD:BK:BI:BVT:BLT:QQ 2/1:FN:am:i1_5:INDEL:hetalt:. .:.:.:.:NOCALL:nocall:0	yes	no			yes	no												Not in HG002_MHCdiploidassembly_GRCh37_v1.0.bed
90-fold_PacBio_CCS_hs37d5_GATK4HC.vcf	CCS GATK4	GRCh37	INDEL	MHC	6	32626389	FN	CTCA C GT:BD:BK:BI:BVT:BLT:QQ 0/1:FN:am:d1_5:INDEL:het:. .:.:.:.:NOCALL:nocall:1897.73	no	yes	I see a TCCC->T just upstream in multiple data types.		yes	no	v4 has a different representation than the alignments, but they work out to be the same, and GATK incorrectly calls homozygous variants
90-fold_PacBio_CCS_hs37d5_GATK4HC.vcf	CCS GATK4	GRCh37	INDEL	MHC	6	32645075	FN	CC GT GT:BD:BK:BI:BVT:BLT:QQ 1/0:FN:.:ti,tv:SNP:het:. .:.:.:.:NOCALL:nocall:0	no	yes	MNP		yes	no	v4 is correct though an MNP; completely missed by GATK
grch38_sorted.vcf (CCS Clair)	CCS Clair	GRCh38	SNP	Inside v3.3.2	chr7	77001155	FP	T C GT:QQ:BD:BK:BI:BVT:BLT .:.:.:.:.:NOCALL:nocall 0/1:418:FP:.:ti:SNP:het	unsure	unsure	Only 9 of the 61 CCS alignments here have HP=1, and 8 of those have the SNP present. There’s no sign of the mutation in other technologies, but 10x reads aren’t phased there		unsure	unsure	probably shouldn't be in the benchmark, since unclear if this low fraction variant is true
grch38_sorted.vcf (CCS Clair)	CCS Clair	GRCh38	SNP	Inside v3.3.2	chr18	15373795	FP	A G GT:QQ:BD:BK:BI:BVT:BLT .:.:.:.:.:NOCALL:nocall 0/1:245:FP:.:ti:SNP:het	yes	no			yes	no
grch38_sorted.vcf (CCS Clair)	CCS Clair	GRCh38	SNP	Inside v3.3.2	chr1	149049073	FP	C A GT:QQ:BD:BK:BI:BVT:BLT .:.:.:.:.:NOCALL:nocall 0/1:281:FP:.:tv:SNP:het	yes	no			yes	no
grch38_sorted.vcf (CCS Clair)	CCS Clair	GRCh38	SNP	Inside v3.3.2	chr2	132013070	FP	A C GT:QQ:BD:BK:BI:BVT:BLT .:.:.:.:.:NOCALL:nocall 0/1:296:FP:.:tv:SNP:het	unsure	unsure	There are a lot of SNPs here so short read alignments are split in a lot of places. The CCS reads seem to show a pretty clear signal of the SNP being present on haplotype 2		unsure	no?	there's a high probability these are mismapped CCS reads since they have supplementary alignments to chr17. unclear whether we should exclude this type of region as a potential CNV, but I lean towards not
grch38_sorted.vcf (CCS Clair)	CCS Clair	GRCh38	SNP	Inside v3.3.2	chr15	32626646	FP	T C GT:QQ:BD:BK:BI:BVT:BLT .:.:.:.:.:NOCALL:nocall 0/1:234:FP:.:ti:SNP:het	unsure	unsure	CCS reads show a pretty clear signal, but no other techologies. It’s inside a LTR, so could be an alignment artifact.		unsure	no?	These variants only are in CCS and CCS has 3 haplotypes, so very likely come from a duplication, though it's possible we should exclude this as a CNV
grch38_sorted.vcf (CCS Clair)	CCS Clair	GRCh38	INDEL	Inside v3.3.2	chr20	16220468	FP	C CT GT:QQ:BD:BK:BI:BVT:BLT .:.:.:.:.:NOCALL:nocall 0/1:164:FP:.:i1_5:INDEL:het	yes	no			yes	no
grch38_sorted.vcf (CCS Clair)	CCS Clair	GRCh38	INDEL	Inside v3.3.2	chr18	7121655	FP	C CT GT:QQ:BD:BK:BI:BVT:BLT .:.:.:.:.:NOCALL:nocall 0/1:167:FP:.:i1_5:INDEL:het	yes	no			yes	no
grch38_sorted.vcf (CCS Clair)	CCS Clair	GRCh38	INDEL	Inside v3.3.2	chr15	22842525	FP	T TA GT:QQ:BD:BK:BI:BVT:BLT .:.:.:.:.:NOCALL:nocall 0/1:275:FP:.:i1_5:INDEL:het	yes	no			yes	no
grch38_sorted.vcf (CCS Clair)	CCS Clair	GRCh38	INDEL	Inside v3.3.2	chr5	150348711	FP	T TA GT:QQ:BD:BK:BI:BVT:BLT .:.:.:.:.:NOCALL:nocall 0/1:103:FP:.:i1_5:INDEL:het	yes	no			yes	no
grch38_sorted.vcf (CCS Clair)	CCS Clair	GRCh38	INDEL	Inside v3.3.2	chr17	44326238	FP	C CA GT:QQ:BD:BK:BI:BVT:BLT .:.:.:.:.:NOCALL:nocall 0/1:200:FP:.:i1_5:INDEL:het	yes	no			yes	no
grch38_sorted.vcf (CCS Clair)	CCS Clair	GRCh38	SNP	Inside v3.3.2	chr6	92996940	FN	A G GT:BD:BK:BI:BVT:BLT:QQ 0/1:FN:lm:ti:SNP:het:. .:.:.:.:NOCALL:nocall:0	yes	no			yes	no
grch38_sorted.vcf (CCS Clair)	CCS Clair	GRCh38	SNP	Inside v3.3.2	chr1	108256096	FN	G A GT:BD:BK:BI:BVT:BLT:QQ 0/1:FN:.:ti:SNP:het:. .:.:.:.:NOCALL:nocall:0	yes	no			yes	no
grch38_sorted.vcf (CCS Clair)	CCS Clair	GRCh38	SNP	Inside v3.3.2	chr8	7242000	FN	G C GT:BD:BK:BI:BVT:BLT:QQ 0/1:FN:.:tv:SNP:het:. .:.:.:.:NOCALL:nocall:0	yes	no			yes	no
grch38_sorted.vcf (CCS Clair)	CCS Clair	GRCh38	SNP	Inside v3.3.2	chr1	120400030	FN	C T GT:BD:BK:BI:BVT:BLT:QQ 1/1:FN:.:ti:SNP:homalt:. .:.:.:.:NOCALL:nocall:0	yes	no			yes	no
grch38_sorted.vcf (CCS Clair)	CCS Clair	GRCh38	SNP	Inside v3.3.2	chr11	67776717	FN	C T GT:BD:BK:BI:BVT:BLT:QQ 0|1:FN:lm:ti:SNP:het:. .:.:.:.:NOCALL:nocall:0	yes	no			yes	no
grch38_sorted.vcf (CCS Clair)	CCS Clair	GRCh38	INDEL	Inside v3.3.2	chr1	226992006	FN	GGGAGGGTGGGGAGAGTGA G GT:BD:BK:BI:BVT:BLT:QQ 0/1:FN:lm:d16_plus:INDEL:het:. .:.:.:.:NOCALL:nocall:0	yes	no			yes	no
grch38_sorted.vcf (CCS Clair)	CCS Clair	GRCh38	INDEL	Inside v3.3.2	chr13	70657650	FN	GTTATTTATTTATTTAT G GT:BD:BK:BI:BVT:BLT:QQ 1/1:FN:lm:d16_plus:INDEL:homalt:. .:.:.:.:NOCALL:nocall:0	yes	no			yes	no
grch38_sorted.vcf (CCS Clair)	CCS Clair	GRCh38	INDEL	Inside v3.3.2	chr1	10834217	FN	C CTCACTCATTCACTCACTCAT GT:BD:BK:BI:BVT:BLT:QQ 1/1:FN:lm:i16_plus:INDEL:homalt:. .:.:.:.:NOCALL:nocall:0	yes	no			yes	no
grch38_sorted.vcf (CCS Clair)	CCS Clair	GRCh38	INDEL	Inside v3.3.2	chr19	55417895	FN	TA T GT:BD:BK:BI:BVT:BLT:QQ 0/1:FN:.:d1_5:INDEL:het:. .:.:.:.:NOCALL:nocall:0	yes	no			yes	no
grch38_sorted.vcf (CCS Clair)	CCS Clair	GRCh38	INDEL	Inside v3.3.2	chr16	58331718	FN	T TTTTTTAAATTGAAGTGAAATTCACATAGCATAAAA GT:BD:BK:BI:BVT:BLT:QQ 0/1:FN:.:i16_plus:INDEL:het:. 0/0:N:.:.:HOMREF:homref:0	yes	no			yes	no
grch38_sorted.vcf (CCS Clair)	CCS Clair	GRCh38	SNP	Outside v3.3.2	chr17	21415775	FP	G A GT:QQ:BD:BK:BI:BVT:BLT .:.:.:.:.:NOCALL:nocall 0/1:319:FP:.:ti:SNP:het	no	yes	Heterozygous SNP is shown here pretty clearly across technologies		unsure	unsure	the high density of variants in this regions makes me suspect a large complex SV, so we shouldn't include it in our benchmark
grch38_sorted.vcf (CCS Clair)	CCS Clair	GRCh38	SNP	Outside v3.3.2	chr11	123469772	FP	T C GT:QQ:BD:BK:BI:BVT:BLT .:.:.:.:.:NOCALL:nocall 0/1:104:FP:lm:ti:SNP:het	yes	yes	This is in a simple repeat. Illumina and 10x show heterozygous 12bp insertion + 4 bp deletion, while CCS shows a number of smaller insertions and SNPs. They seem to have a similar overall sequence, but I’m unsure which variant representation is better		yes	no	the complex variant is only on one haplotype, but some clair calls are homozygous and it has too many insertion calls
grch38_sorted.vcf (CCS Clair)	CCS Clair	GRCh38	SNP	Outside v3.3.2	chr2	157632663	FP	C T GT:QQ:BD:BK:BI:BVT:BLT .:.:.:.:.:NOCALL:nocall 0/1:166:FP:lm:ti:SNP:het	no	no	It seems like the true mutation is the C being deleted. It’s within a T homopolymer, so I think the caller is getting confused and calling it a SNP.		yes	no	v4.1 has the 1bp del, so I think this might have been a typo
grch38_sorted.vcf (CCS Clair)	CCS Clair	GRCh38	SNP	Outside v3.3.2	chr1	120492611	FP	C T GT:QQ:BD:BK:BI:BVT:BLT .:.:.:.:.:NOCALL:nocall 0/1:367:FP:.:ti:SNP:het	yes	no			yes	no
grch38_sorted.vcf (CCS Clair)	CCS Clair	GRCh38	SNP	Outside v3.3.2	chr7	100950070	FP	C T GT:QQ:BD:BK:BI:BVT:BLT .:.:.:.:.:NOCALL:nocall 0/1:163:FP:.:ti:SNP:het	no	yes	There seems to be a lot of heterozygous mutations in this region which are only picked up by long reads, but the phasing in the region seems off. None of these mutations show up in short reads, but the 10x reads have very poor coverage on the first haplotype.		unsure	unsure	CCS has high coverage and the reads with the many variants have supplementary alignments, so these are likely mis-mapped reads, though probably from a CNV in the long repeat in this MUC gene
grch38_sorted.vcf (CCS Clair)	CCS Clair	GRCh38	INDEL	Outside v3.3.2	chr3	176158056	FP	T TA GT:QQ:BD:BK:BI:BVT:BLT .:.:.:.:.:NOCALL:nocall 0/1:40:FP:.:i1_5:INDEL:het	yes	no			yes	no
grch38_sorted.vcf (CCS Clair)	CCS Clair	GRCh38	INDEL	Outside v3.3.2	chr3	159729164	FP	G GA GT:QQ:BD:BK:BI:BVT:BLT .:.:.:.:.:NOCALL:nocall 0/1:344:FP:.:i1_5:INDEL:het	yes	no			yes	no
grch38_sorted.vcf (CCS Clair)	CCS Clair	GRCh38	INDEL	Outside v3.3.2	chr6	130861874	FP	C CA GT:QQ:BD:BK:BI:BVT:BLT .:.:.:.:.:NOCALL:nocall 0/1:196:FP:lm:i1_5:INDEL:het	yes	no			yes	no
grch38_sorted.vcf (CCS Clair)	CCS Clair	GRCh38	INDEL	Outside v3.3.2	chr7	1324090	FP	A AC GT:QQ:BD:BK:BI:BVT:BLT .:.:.:.:.:NOCALL:nocall 0/1:494:FP:.:i1_5:INDEL:het	yes	no			yes	no
grch38_sorted.vcf (CCS Clair)	CCS Clair	GRCh38	INDEL	Outside v3.3.2	chr16	85384283	FP	C CG GT:QQ:BD:BK:BI:BVT:BLT .:.:.:.:.:NOCALL:nocall 0/1:380:FP:.:i1_5:INDEL:het	yes	no			yes	no
grch38_sorted.vcf (CCS Clair)	CCS Clair	GRCh38	SNP	Outside v3.3.2	chr21	37438929	FN	G A GT:BD:BK:BI:BVT:BLT:QQ 0/1:FN:.:ti:SNP:het:. .:.:.:.:NOCALL:nocall:0	yes	no			yes	no
grch38_sorted.vcf (CCS Clair)	CCS Clair	GRCh38	SNP	Outside v3.3.2	chr5	22823585	FN	A G GT:BD:BK:BI:BVT:BLT:QQ 0/1:FN:.:ti:SNP:het:. .:.:.:.:NOCALL:nocall:0	yes	no			yes	no
grch38_sorted.vcf (CCS Clair)	CCS Clair	GRCh38	SNP	Outside v3.3.2	chr4	64247390	FN	C G GT:BD:BK:BI:BVT:BLT:QQ 0/1:FN:.:tv:SNP:het:. .:.:.:.:NOCALL:nocall:0	yes	no			yes	no
grch38_sorted.vcf (CCS Clair)	CCS Clair	GRCh38	SNP	Outside v3.3.2	chr3	104587047	FN	G A GT:BD:BK:BI:BVT:BLT:QQ 0/1:FN:.:ti:SNP:het:. .:.:.:.:NOCALL:nocall:0	yes	no			yes	no
grch38_sorted.vcf (CCS Clair)	CCS Clair	GRCh38	SNP	Outside v3.3.2	chr5	152596582	FN	A G GT:BD:BK:BI:BVT:BLT:QQ 0/1:FN:lm:ti:SNP:het:. .:.:.:.:NOCALL:nocall:0	yes	no			yes	no
grch38_sorted.vcf (CCS Clair)	CCS Clair	GRCh38	INDEL	Outside v3.3.2	chr4	111233527	FN	GATGAAAATTCAAAGTAGGGATCCTACTGA G GT:BD:BK:BI:BVT:BLT:QQ 0|1:FN:lm:d16_plus:INDEL:het:. .:.:.:.:NOCALL:nocall:0	yes	no			yes	no
grch38_sorted.vcf (CCS Clair)	CCS Clair	GRCh38	INDEL	Outside v3.3.2	chr3	138901708	FN	CAAA CA,C GT:BD:BK:BI:BVT:BLT:QQ 2|1:FN:am:d1_5:INDEL:hetalt:. .:.:.:.:NOCALL:nocall:120	yes	no			yes	no
grch38_sorted.vcf (CCS Clair)	CCS Clair	GRCh38	INDEL	Outside v3.3.2	chr8	86712755	FN	ATTT AT,A GT:BD:BK:BI:BVT:BLT:QQ 2|1:FN:am:d1_5:INDEL:hetalt:. .:.:.:.:NOCALL:nocall:147	yes	no			yes	no
grch38_sorted.vcf (CCS Clair)	CCS Clair	GRCh38	INDEL	Outside v3.3.2	chr15	38273520	FN	AATATATATATATATATATATAT AAT,A GT:BD:BK:BI:BVT:BLT:QQ 2|1:FN:lm:d16_plus:INDEL:hetalt:. .:.:.:.:NOCALL:nocall:0	yes	no			yes	no
grch38_sorted.vcf (CCS Clair)	CCS Clair	GRCh38	INDEL	Outside v3.3.2	chr9	113766438	FN	TA T GT:BD:BK:BI:BVT:BLT:QQ 0/1:FN:.:d1_5:INDEL:het:. .:.:.:.:NOCALL:nocall:0	yes	no			yes	no
ONT_promethion_HG19_CLAIR_ngmlr.sort.vcf.gz	ONT ngmlr Clair	GRCh37	INDEL	Inside v3.3.2	2	79228861	FN	A ATATTTATT GT:BD:BK:BI:BVT:BLT:QQ 1/1:FN:lm:i6_15:INDEL:homalt:. .:.:.:.:NOCALL:nocall:0	yes	no			yes	no
ONT_promethion_HG19_CLAIR_ngmlr.sort.vcf.gz	ONT ngmlr Clair	GRCh37	INDEL	Inside v3.3.2	9	116924563	FN	TG T GT:BD:BK:BI:BVT:BLT:QQ 0|1:FN:lm:d1_5:INDEL:het:. .:.:.:.:NOCALL:nocall:0	yes	no			yes	no
ONT_promethion_HG19_CLAIR_ngmlr.sort.vcf.gz	ONT ngmlr Clair	GRCh37	INDEL	Inside v3.3.2	18	64262263	FN	T TA GT:BD:BK:BI:BVT:BLT:QQ 0/1:FN:lm:i1_5:INDEL:het:. .:.:.:.:NOCALL:nocall:0	yes	no			yes	no
ONT_promethion_HG19_CLAIR_ngmlr.sort.vcf.gz	ONT ngmlr Clair	GRCh37	INDEL	Inside v3.3.2	18	3094377	FN	GA G GT:BD:BK:BI:BVT:BLT:QQ 1/1:FN:lm:d1_5:INDEL:homalt:. .:.:.:.:NOCALL:nocall:0	unsure	no	unclear if the call actually homozygous, as in 10X there are reads spanning specified loci		yes	no	although it's a little noisy, practically all the PCR-free reads that cross the homopolymer have the deletion, and most reads that cross the homopolymer have the deletion on both haplotypes of 10x and CCS
ONT_promethion_HG19_CLAIR_ngmlr.sort.vcf.gz	ONT ngmlr Clair	GRCh37	INDEL	Inside v3.3.2	5	125830046	FN	C CA GT:BD:BK:BI:BVT:BLT:QQ 1/1:FN:lm:i1_5:INDEL:homalt:. .:.:.:.:NOCALL:nocall:0	unsure	no	unclear if the call actually homozygous, as in 10X there are reads spanning specified loci		yes	no	although it's a little noisy, practically all the PCR-free reads that cross the homopolymer have the ins, and most reads that cross the homopolymer have the ins on both haplotypes of 10x and CCS
ONT_promethion_HG19_CLAIR_ngmlr.sort.vcf.gz	ONT ngmlr Clair	GRCh37	SNP	Inside v3.3.2	4	98994061	FN	G A GT:BD:BK:BI:BVT:BLT:QQ 0/1:FN:lm:ti:SNP:het:. .:.:.:.:NOCALL:nocall:0	yes	no			yes	no
ONT_promethion_HG19_CLAIR_ngmlr.sort.vcf.gz	ONT ngmlr Clair	GRCh37	SNP	Inside v3.3.2	18	62337707	FN	T C GT:BD:BK:BI:BVT:BLT:QQ 0/1:FN:lm:ti:SNP:het:. .:.:.:.:NOCALL:nocall:101	yes	no			yes	no
ONT_promethion_HG19_CLAIR_ngmlr.sort.vcf.gz	ONT ngmlr Clair	GRCh37	SNP	Inside v3.3.2	7	16157198	FN	G C GT:BD:BK:BI:BVT:BLT:QQ 0|1:FN:lm:tv:SNP:het:. .:.:.:.:NOCALL:nocall:138	yes	no			yes	no
ONT_promethion_HG19_CLAIR_ngmlr.sort.vcf.gz	ONT ngmlr Clair	GRCh37	SNP	Inside v3.3.2	4	179266260	FN	C T GT:BD:BK:BI:BVT:BLT:QQ 0/1:FN:lm:ti:SNP:het:. .:.:.:.:NOCALL:nocall:231	yes	no			yes	no
ONT_promethion_HG19_CLAIR_ngmlr.sort.vcf.gz	ONT ngmlr Clair	GRCh37	SNP	Inside v3.3.2	20	32613494	FN	A T GT:BD:BK:BI:BVT:BLT:QQ 1|1:FN:lm:tv:SNP:homalt:. .:.:.:.:NOCALL:nocall:97	yes	no			yes	no
ONT_promethion_HG19_CLAIR_ngmlr.sort.vcf.gz	ONT ngmlr Clair	GRCh37	INDEL	Outside v3.3.2	7	54880402	FN	C CAA GT:BD:BK:BI:BVT:BLT:QQ 0/1:FN:lm:i1_5:INDEL:het:. .:.:.:.:NOCALL:nocall:0	yes	no			yes	no
ONT_promethion_HG19_CLAIR_ngmlr.sort.vcf.gz	ONT ngmlr Clair	GRCh37	INDEL	Outside v3.3.2	21	24977816	FN	T TA GT:BD:BK:BI:BVT:BLT:QQ 0/1:FN:lm:i1_5:INDEL:het:. .:.:.:.:NOCALL:nocall:0	yes	no			yes	no
ONT_promethion_HG19_CLAIR_ngmlr.sort.vcf.gz	ONT ngmlr Clair	GRCh37	INDEL	Outside v3.3.2	16	22371205	FN	C CACA GT:BD:BK:BI:BVT:BLT:QQ 0/1:FN:.:i1_5:INDEL:het:. .:.:.:.:NOCALL:nocall:0	yes	no			yes	no
ONT_promethion_HG19_CLAIR_ngmlr.sort.vcf.gz	ONT ngmlr Clair	GRCh37	INDEL	Outside v3.3.2	9	987412	FN	CTGTGTGTGTGTGTG C GT:BD:BK:BI:BVT:BLT:QQ 0/1:FN:.:d6_15:INDEL:het:. .:.:.:.:NOCALL:nocall:0	yes	no			yes	no
ONT_promethion_HG19_CLAIR_ngmlr.sort.vcf.gz	ONT ngmlr Clair	GRCh37	SNP	Outside v3.3.2	3	1697213	FN	C T GT:BD:BK:BI:BVT:BLT:QQ 0/1:FN:lm:ti:SNP:het:. .:.:.:.:NOCALL:nocall:207	yes	no			yes	no
ONT_promethion_HG19_CLAIR_ngmlr.sort.vcf.gz	ONT ngmlr Clair	GRCh37	SNP	Outside v3.3.2	6	66250743	FN	G A GT:BD:BK:BI:BVT:BLT:QQ 0/1:FN:.:ti:SNP:het:. .:.:.:.:NOCALL:nocall:0	yes	no			yes	no
ONT_promethion_HG19_CLAIR_ngmlr.sort.vcf.gz	ONT ngmlr Clair	GRCh37	SNP	Outside v3.3.2	3	67662789	FN	C A GT:BD:BK:BI:BVT:BLT:QQ 0/1:FN:lm:tv:SNP:het:. .:.:.:.:NOCALL:nocall:104	yes	no			yes	no
ONT_promethion_HG19_CLAIR_ngmlr.sort.vcf.gz	ONT ngmlr Clair	GRCh37	SNP	Outside v3.3.2	5	273022	FN	A G GT:BD:BK:BI:BVT:BLT:QQ 0|1:FN:lm:ti:SNP:het:. .:.:.:.:NOCALL:nocall:0	unsure	no	illumina data does not show SNP, though the region is specified as a segdup		yes	no	pretty clear across all linked and long read techs, and illumina only has a few reads with the snp likely due to mapping issues in seg dup since has decrease in coverage
ONT_promethion_HG19_CLAIR_ngmlr.sort.vcf.gz	ONT ngmlr Clair	GRCh37	SNP	Outside v3.3.2	8	39796770	FN	A G GT:BD:BK:BI:BVT:BLT:QQ 1/1:FN:lm:ti:SNP:homalt:. .:.:.:.:NOCALL:nocall:0	no	no	specified as homozugous alt, but illumina, 10x and CCS all have reads with ref value		yes	no	although it's a little noisy, practically all the PCR-free reads that cross the homopolymer have the deletion+SNP, and most reads that cross the homopolymer have the deletion+SNP on both haplotypes of 10x and CCS
ONT_promethion_HG19_CLAIR_ngmlr.sort.vcf.gz	ONT ngmlr Clair	GRCh37	INDEL	Outside v3.3.2	12	93167707	FN	A AT GT:BD:BK:BI:BVT:BLT:QQ 0|1:FN:lm:i1_5:INDEL:het:. .:.:.:.:NOCALL:nocall:0	yes	no			yes	no
ONT_promethion_HG19_CLAIR_ngmlr.sort.vcf.gz	ONT ngmlr Clair	GRCh37	INDEL	MHC	6	33311661	FN	C CA GT:BD:BK:BI:BVT:BLT:QQ 1/1:FN:lm:i1_5:INDEL:homalt:. .:.:.:.:NOCALL:nocall:0	yes	no			yes	no
ONT_promethion_HG19_CLAIR_ngmlr.sort.vcf.gz	ONT ngmlr Clair	GRCh37	INDEL	MHC	6	32634564	FN	A AT GT:BD:BK:BI:BVT:BLT:QQ 1/1:FN:lm:i1_5:INDEL:homalt:. .:.:.:.:NOCALL:nocall:0	yes	no			yes	no
ONT_promethion_HG19_CLAIR_ngmlr.sort.vcf.gz	ONT ngmlr Clair	GRCh37	INDEL	MHC	6	32597162	FN	T AAAC GT:BD:BK:BI:BVT:BLT:QQ 0/1:FN:lm:c1_5,tv:INDEL:het:. .:.:.:.:NOCALL:nocall:0	unsure	unsure	no clear evidence of specified insertion at specified loci in neither illumina, 10x, or CCS		unsure	no	Clair has 4bp ins instead of 5bp ins due to homopolymer. v4.1 is likely correct but difficult to figure out due to representation
ONT_promethion_HG19_CLAIR_ngmlr.sort.vcf.gz	ONT ngmlr Clair	GRCh37	INDEL	MHC	6	32788580	FN	GAGAGAGAGAA G GT:BD:BK:BI:BVT:BLT:QQ 0/1:FN:lm:d6_15:INDEL:het:. .:.:.:.:NOCALL:nocall:0	yes	no			yes	no
ONT_promethion_HG19_CLAIR_ngmlr.sort.vcf.gz	ONT ngmlr Clair	GRCh37	INDEL	MHC	6	28746742	FN	CCTCTCTCTCTCTCTCT C GT:BD:BK:BI:BVT:BLT:QQ 0/1:FN:lm:d16_plus:INDEL:het:. .:.:.:.:NOCALL:nocall:0	yes	no			yes	no
ONT_promethion_HG19_CLAIR_ngmlr.sort.vcf.gz	ONT ngmlr Clair	GRCh37	SNP	MHC	6	31321329	FN	G A GT:BD:BK:BI:BVT:BLT:QQ 0/1:FN:lm:ti:SNP:het:. .:.:.:.:NOCALL:nocall:107	yes	no			yes	no
ONT_promethion_HG19_CLAIR_ngmlr.sort.vcf.gz	ONT ngmlr Clair	GRCh37	SNP	MHC	6	32670187	FN	A G GT:BD:BK:BI:BVT:BLT:QQ 0/1:FN:lm:ti:SNP:het:. .:.:.:.:NOCALL:nocall:0	unsure	no	rather than an SNP at the specified loci alignments suggest a presence of a heterozygous 2 bp "CG" insertion		unsure	unsure	difficult to tell because the variant is so complex and both callsets represent it differently from the alignments
ONT_promethion_HG19_CLAIR_ngmlr.sort.vcf.gz	ONT ngmlr Clair	GRCh37	SNP	MHC	6	31269440	FN	C T GT:BD:BK:BI:BVT:BLT:QQ 0/1:FN:lm:ti:SNP:het:. .:.:.:.:NOCALL:nocall:0	yes	no			yes	no
ONT_promethion_HG19_CLAIR_ngmlr.sort.vcf.gz	ONT ngmlr Clair	GRCh37	SNP	MHC	6	31165089	FN	T C GT:BD:BK:BI:BVT:BLT:QQ 0/1:FN:lm:ti:SNP:het:. .:.:.:.:NOCALL:nocall:214	yes	no			yes	no
ONT_promethion_HG19_CLAIR_ngmlr.sort.vcf.gz	ONT ngmlr Clair	GRCh37	SNP	MHC	6	32630661	FN	T C GT:BD:BK:BI:BVT:BLT:QQ 1/0:FN:lm:ti:SNP:het:. .:.:.:.:NOCALL:nocall:0	yes	no			yes	no
ONT_promethion_HG19_CLAIR_ngmlr.sort.vcf.gz	ONT ngmlr Clair	GRCh37	INDEL	Inside v3.3.2	4	182393612	FP	GC G GT:QQ:BD:BK:BI:BVT:BLT .:.:.:.:.:NOCALL:nocall 1/1:33:FP:lm:d1_5:INDEL:homalt	yes	no			yes	no
ONT_promethion_HG19_CLAIR_ngmlr.sort.vcf.gz	ONT ngmlr Clair	GRCh37	INDEL	Inside v3.3.2	6	54975415	FP	TA T GT:QQ:BD:BK:BI:BVT:BLT .:.:.:.:.:NOCALL:nocall 0/1:42:FP:lm:d1_5:INDEL:het	yes	no			yes	no
ONT_promethion_HG19_CLAIR_ngmlr.sort.vcf.gz	ONT ngmlr Clair	GRCh37	INDEL	Inside v3.3.2	18	66295356	FP	AC A GT:QQ:BD:BK:BI:BVT:BLT .:.:.:.:.:NOCALL:nocall 1/1:27:FP:.:d1_5:INDEL:homalt	yes	no			yes	no
ONT_promethion_HG19_CLAIR_ngmlr.sort.vcf.gz	ONT ngmlr Clair	GRCh37	INDEL	Inside v3.3.2	16	59821980	FP	CT C GT:QQ:BD:BK:BI:BVT:BLT .:.:.:.:.:NOCALL:nocall 1/1:65:FP:lm:d1_5:INDEL:homalt	yes	no			yes	no
ONT_promethion_HG19_CLAIR_ngmlr.sort.vcf.gz	ONT ngmlr Clair	GRCh37	INDEL	Inside v3.3.2	6	68946063	FP	AT A GT:QQ:BD:BK:BI:BVT:BLT .:.:.:.:.:NOCALL:nocall 0/1:72:FP:lm:d1_5:INDEL:het	yes	no			yes	no
ONT_promethion_HG19_CLAIR_ngmlr.sort.vcf.gz	ONT ngmlr Clair	GRCh37	SNP	Inside v3.3.2	22	32952470	FP	C T GT:QQ:BD:BK:BI:BVT:BLT .:.:.:.:.:NOCALL:nocall 0/1:176:FP:.:ti:SNP:het	yes	no			yes	no
ONT_promethion_HG19_CLAIR_ngmlr.sort.vcf.gz	ONT ngmlr Clair	GRCh37	SNP	Inside v3.3.2	11	133320968	FP	G T GT:QQ:BD:BK:BI:BVT:BLT .:.:.:.:.:NOCALL:nocall 0/1:136:FP:lm:tv:SNP:het	yes	no			yes	no
ONT_promethion_HG19_CLAIR_ngmlr.sort.vcf.gz	ONT ngmlr Clair	GRCh37	SNP	Inside v3.3.2	18	3454672	FP	C T GT:QQ:BD:BK:BI:BVT:BLT .:.:.:.:.:NOCALL:nocall 0/1:38:FP:lm:ti:SNP:het	yes	no			yes	no
ONT_promethion_HG19_CLAIR_ngmlr.sort.vcf.gz	ONT ngmlr Clair	GRCh37	SNP	Inside v3.3.2	7	132707836	FP	T A GT:QQ:BD:BK:BI:BVT:BLT .:.:.:.:.:NOCALL:nocall 0/1:23:FP:.:tv:SNP:het	yes	no			yes	no
ONT_promethion_HG19_CLAIR_ngmlr.sort.vcf.gz	ONT ngmlr Clair	GRCh37	SNP	Inside v3.3.2	11	70653375	FP	C T GT:QQ:BD:BK:BI:BVT:BLT .:.:.:.:.:NOCALL:nocall 0/1:180:FP:.:ti:SNP:het	yes	no			yes	no
ONT_promethion_HG19_CLAIR_ngmlr.sort.vcf.gz	ONT ngmlr Clair	GRCh37	INDEL	Outside v3.3.2	11	104933429	FP	T TA GT:QQ:BD:BK:BI:BVT:BLT .:.:.:.:.:NOCALL:nocall 0/1:49:FP:lm:i1_5:INDEL:het	yes	no			yes	no
ONT_promethion_HG19_CLAIR_ngmlr.sort.vcf.gz	ONT ngmlr Clair	GRCh37	INDEL	Outside v3.3.2	1	205868143	FP	AC A GT:QQ:BD:BK:BI:BVT:BLT .:.:.:.:.:NOCALL:nocall 0/1:25:FP:.:d1_5:INDEL:het	yes	no			yes	no
ONT_promethion_HG19_CLAIR_ngmlr.sort.vcf.gz	ONT ngmlr Clair	GRCh37	INDEL	Outside v3.3.2	10	1277477	FP	TC T GT:QQ:BD:BK:BI:BVT:BLT .:.:.:.:.:NOCALL:nocall 1/1:91:FP:.:d1_5:INDEL:homalt	yes	no			yes	no
ONT_promethion_HG19_CLAIR_ngmlr.sort.vcf.gz	ONT ngmlr Clair	GRCh37	INDEL	Outside v3.3.2	2	130785254	FP	CT C GT:QQ:BD:BK:BI:BVT:BLT .:.:.:.:.:NOCALL:nocall 0/1:24:FP:.:d1_5:INDEL:het	yes	no			yes	no
ONT_promethion_HG19_CLAIR_ngmlr.sort.vcf.gz	ONT ngmlr Clair	GRCh37	INDEL	Outside v3.3.2	7	55293240	FP	CT C GT:QQ:BD:BK:BI:BVT:BLT .:.:.:.:.:NOCALL:nocall 0/1:52:FP:.:d1_5:INDEL:het	yes	no			yes	no
ONT_promethion_HG19_CLAIR_ngmlr.sort.vcf.gz	ONT ngmlr Clair	GRCh37	SNP	Outside v3.3.2	20	26086726	FP	A G GT:QQ:BD:BK:BI:BVT:BLT .:.:.:.:.:NOCALL:nocall 0/1:190:FP:.:ti:SNP:het	yes	no			yes	no
ONT_promethion_HG19_CLAIR_ngmlr.sort.vcf.gz	ONT ngmlr Clair	GRCh37	SNP	Outside v3.3.2	8	135185805	FP	T A GT:QQ:BD:BK:BI:BVT:BLT .:.:.:.:.:NOCALL:nocall 0/1:232:FP:lm:tv:SNP:het	yes	no			yes	no
ONT_promethion_HG19_CLAIR_ngmlr.sort.vcf.gz	ONT ngmlr Clair	GRCh37	SNP	Outside v3.3.2	1	103963024	FP	G A GT:QQ:BD:BK:BI:BVT:BLT .:.:.:.:.:NOCALL:nocall 0/1:45:FP:.:ti:SNP:het	yes	no			yes	no
ONT_promethion_HG19_CLAIR_ngmlr.sort.vcf.gz	ONT ngmlr Clair	GRCh37	SNP	Outside v3.3.2	15	23322128	FP	A G GT:QQ:BD:BK:BI:BVT:BLT .:.:.:.:.:NOCALL:nocall 0/1:267:FP:.:ti:SNP:het	yes	no			yes	no
ONT_promethion_HG19_CLAIR_ngmlr.sort.vcf.gz	ONT ngmlr Clair	GRCh37	SNP	Outside v3.3.2	10	127590682	FP	A G GT:QQ:BD:BK:BI:BVT:BLT .:.:.:.:.:NOCALL:nocall 0/1:109:FP:lm:ti:SNP:het	yes	no			yes	no
ONT_promethion_HG19_CLAIR_ngmlr.sort.vcf.gz	ONT ngmlr Clair	GRCh37	SNP	MHC	6	32627224	FP	A C GT:QQ:BD:BK:BI:BVT:BLT .:.:.:.:.:NOCALL:nocall 0/1:117:FP:lm:tv:SNP:het	yes	no			yes	no
ONT_promethion_HG19_CLAIR_ngmlr.sort.vcf.gz	ONT ngmlr Clair	GRCh37	SNP	MHC	6	30048742	FP	G A GT:QQ:BD:BK:BI:BVT:BLT .:.:.:.:.:NOCALL:nocall 0/1:123:FP:.:ti:SNP:het	yes	no			yes	no
ONT_promethion_HG19_CLAIR_ngmlr.sort.vcf.gz	ONT ngmlr Clair	GRCh37	SNP	MHC	6	32025536	FP	C T GT:QQ:BD:BK:BI:BVT:BLT .:.:.:.:.:NOCALL:nocall 0/1:98:FP:.:ti:SNP:het	yes	no			yes	no
ONT_promethion_HG19_CLAIR_ngmlr.sort.vcf.gz	ONT ngmlr Clair	GRCh37	SNP	MHC	6	32601130	FP	G T GT:QQ:BD:BK:BI:BVT:BLT .:.:.:.:.:NOCALL:nocall 1/1:74:FP:lm:tv:SNP:homalt	yes	no			yes	no
ONT_promethion_HG19_CLAIR_ngmlr.sort.vcf.gz	ONT ngmlr Clair	GRCh37	SNP	MHC	6	28938077	FP	C G GT:QQ:BD:BK:BI:BVT:BLT .:.:.:.:.:NOCALL:nocall 0/1:62:FP:.:tv:SNP:het	yes	no			yes	no
ONT_promethion_HG19_CLAIR_ngmlr.sort.vcf.gz	ONT ngmlr Clair	GRCh37	INDEL	MHC	6	32355590	FP	AG A GT:QQ:BD:BK:BI:BVT:BLT .:.:.:.:.:NOCALL:nocall 0/1:40:FP:lm:d1_5:INDEL:het	yes	no			yes	no
ONT_promethion_HG19_CLAIR_ngmlr.sort.vcf.gz	ONT ngmlr Clair	GRCh37	INDEL	MHC	6	30101290	FP	TC T GT:QQ:BD:BK:BI:BVT:BLT .:.:.:.:.:NOCALL:nocall 0/1:14:FP:.:d1_5:INDEL:het	yes	no			yes	no
ONT_promethion_HG19_CLAIR_ngmlr.sort.vcf.gz	ONT ngmlr Clair	GRCh37	INDEL	MHC	6	31296209	FP	C CTCTT GT:QQ:BD:BK:BI:BVT:BLT .:.:.:.:.:NOCALL:nocall 1/1:47:FP:lm:i1_5:INDEL:homalt	yes	no			yes	no
ONT_promethion_HG19_CLAIR_ngmlr.sort.vcf.gz	ONT ngmlr Clair	GRCh37	INDEL	MHC	6	30875848	FP	TC T GT:QQ:BD:BK:BI:BVT:BLT .:.:.:.:.:NOCALL:nocall 0/1:92:FP:.:d1_5:INDEL:het	yes	no			yes	no
ONT_promethion_HG19_CLAIR_ngmlr.sort.vcf.gz	ONT ngmlr Clair	GRCh37	INDEL	MHC	6	31969701	FP	AG A GT:QQ:BD:BK:BI:BVT:BLT .:.:.:.:.:NOCALL:nocall 0/1:266:FP:.:d1_5:INDEL:het	yes	no			yes	no												Not in HG002_MHCdiploidassembly_GRCh37_v1.0.bed
ONT_promethion_HG19_CLAIR_minimap2.sort.vcf.gz	ONT minimap2 Clair	GRCh37	INDEL	Inside v3.3.2	6	82489320	FN	GCA G GT:BD:BK:BI:BVT:BLT:QQ 1/1:FN:lm:d1_5:INDEL:homalt:. .:.:.:.:NOCALL:nocall:0	unsure	no	both illumina and 10X have reads that span indel location suggesting it may not be homozygous		yes	no	although it's a little noisy, practically all the PCR-free reads that cross the TR have the deletion, and most reads that cross the TR have the deletion on both haplotypes of 10x and CCS
ONT_promethion_HG19_CLAIR_minimap2.sort.vcf.gz	ONT minimap2 Clair	GRCh37	INDEL	Inside v3.3.2	6	38673659	FN	GA G GT:BD:BK:BI:BVT:BLT:QQ 0/1:FN:lm:d1_5:INDEL:het:. .:.:.:.:NOCALL:nocall:0	yes	no			yes	no
ONT_promethion_HG19_CLAIR_minimap2.sort.vcf.gz	ONT minimap2 Clair	GRCh37	INDEL	Inside v3.3.2	1	106205280	FN	T TA GT:BD:BK:BI:BVT:BLT:QQ 0/1:FN:lm:i1_5:INDEL:het:. .:.:.:.:NOCALL:nocall:0	yes	no			yes	no
ONT_promethion_HG19_CLAIR_minimap2.sort.vcf.gz	ONT minimap2 Clair	GRCh37	INDEL	Inside v3.3.2	5	96772938	FN	GT G GT:BD:BK:BI:BVT:BLT:QQ 1/1:FN:lm:d1_5:INDEL:homalt:. .:.:.:.:NOCALL:nocall:0	unsure	no	both illumina, 10X, and CCS have reads that span indel location suggesting it may not homozygous		yes	no	although it's a little noisy, practically all the PCR-free reads that cross the homopolymer have the deletion, and most reads that cross the homopolymer have the deletion on both haplotypes of 10x and CCS
ONT_promethion_HG19_CLAIR_minimap2.sort.vcf.gz	ONT minimap2 Clair	GRCh37	INDEL	Inside v3.3.2	1	21455808	FN	C CA GT:BD:BK:BI:BVT:BLT:QQ 0/1:FN:lm:i1_5:INDEL:het:. .:.:.:.:NOCALL:nocall:0	yes	no			yes	no
ONT_promethion_HG19_CLAIR_minimap2.sort.vcf.gz	ONT minimap2 Clair	GRCh37	SNP	Inside v3.3.2	10	13358595	FN	A T GT:BD:BK:BI:BVT:BLT:QQ 1/1:FN:lm:tv:SNP:homalt:. .:.:.:.:NOCALL:nocall:0	yes	no			yes	no
ONT_promethion_HG19_CLAIR_minimap2.sort.vcf.gz	ONT minimap2 Clair	GRCh37	SNP	Inside v3.3.2	4	36341698	FN	A G GT:BD:BK:BI:BVT:BLT:QQ 0|1:FN:lm:ti:SNP:het:. .:.:.:.:NOCALL:nocall:0	yes	no			yes	no
ONT_promethion_HG19_CLAIR_minimap2.sort.vcf.gz	ONT minimap2 Clair	GRCh37	SNP	Inside v3.3.2	5	137589879	FN	T C GT:BD:BK:BI:BVT:BLT:QQ 0/1:FN:lm:ti:SNP:het:. .:.:.:.:NOCALL:nocall:0	yes	no			yes	no
ONT_promethion_HG19_CLAIR_minimap2.sort.vcf.gz	ONT minimap2 Clair	GRCh37	SNP	Inside v3.3.2	3	5498356	FN	G T GT:BD:BK:BI:BVT:BLT:QQ 0/1:FN:lm:tv:SNP:het:. .:.:.:.:NOCALL:nocall:67	yes	no			yes	no
ONT_promethion_HG19_CLAIR_minimap2.sort.vcf.gz	ONT minimap2 Clair	GRCh37	SNP	Inside v3.3.2	7	78754107	FN	A G GT:BD:BK:BI:BVT:BLT:QQ 1/1:FN:lm:ti:SNP:homalt:. .:.:.:.:NOCALL:nocall:151	yes	no			yes	no
ONT_promethion_HG19_CLAIR_minimap2.sort.vcf.gz	ONT minimap2 Clair	GRCh37	INDEL	Outside v3.3.2	5	8694530	FN	TAA T GT:BD:BK:BI:BVT:BLT:QQ 0/1:FN:lm:d1_5:INDEL:het:. .:.:.:.:NOCALL:nocall:0	yes	no			yes	no
ONT_promethion_HG19_CLAIR_minimap2.sort.vcf.gz	ONT minimap2 Clair	GRCh37	INDEL	Outside v3.3.2	7	129167337	FN	AT A GT:BD:BK:BI:BVT:BLT:QQ 0/1:FN:lm:d1_5:INDEL:het:. .:.:.:.:NOCALL:nocall:0	yes	no			yes	no
ONT_promethion_HG19_CLAIR_minimap2.sort.vcf.gz	ONT minimap2 Clair	GRCh37	INDEL	Outside v3.3.2	22	18075566	FN	CT C GT:BD:BK:BI:BVT:BLT:QQ 0/1:FN:lm:d1_5:INDEL:het:. .:.:.:.:NOCALL:nocall:0	yes	no			yes	no
ONT_promethion_HG19_CLAIR_minimap2.sort.vcf.gz	ONT minimap2 Clair	GRCh37	INDEL	Outside v3.3.2	17	38706499	FN	A ATGTGTGTG GT:BD:BK:BI:BVT:BLT:QQ 0/1:FN:lm:i6_15:INDEL:het:. .:.:.:.:NOCALL:nocall:0	yes	no			yes	no
ONT_promethion_HG19_CLAIR_minimap2.sort.vcf.gz	ONT minimap2 Clair	GRCh37	INDEL	Outside v3.3.2	10	96640263	FN	C CT GT:BD:BK:BI:BVT:BLT:QQ 0/1:FN:lm:i1_5:INDEL:het:. .:.:.:.:NOCALL:nocall:0	yes	no			yes	no
ONT_promethion_HG19_CLAIR_minimap2.sort.vcf.gz	ONT minimap2 Clair	GRCh37	SNP	Outside v3.3.2	2	4230322	FN	G T GT:BD:BK:BI:BVT:BLT:QQ 0/1:FN:lm:tv:SNP:het:. .:.:.:.:NOCALL:nocall:18	yes	no			yes	no
ONT_promethion_HG19_CLAIR_minimap2.sort.vcf.gz	ONT minimap2 Clair	GRCh37	SNP	Outside v3.3.2	11	57309586	FN	A C GT:BD:BK:BI:BVT:BLT:QQ 0/1:FN:lm:tv:SNP:het:. .:.:.:.:NOCALL:nocall:0	yes	no			yes	no
ONT_promethion_HG19_CLAIR_minimap2.sort.vcf.gz	ONT minimap2 Clair	GRCh37	SNP	Outside v3.3.2	3	66923655	FN	G A GT:BD:BK:BI:BVT:BLT:QQ 0|1:FN:lm:ti:SNP:het:. .:.:.:.:NOCALL:nocall:0	yes	no			yes	no
ONT_promethion_HG19_CLAIR_minimap2.sort.vcf.gz	ONT minimap2 Clair	GRCh37	SNP	Outside v3.3.2	4	190474661	FN	C A GT:BD:BK:BI:BVT:BLT:QQ 0/1:FN:.:tv:SNP:het:. .:.:.:.:NOCALL:nocall:0	yes	no			yes	no
ONT_promethion_HG19_CLAIR_minimap2.sort.vcf.gz	ONT minimap2 Clair	GRCh37	SNP	Outside v3.3.2	6	57585801	FN	C T GT:BD:BK:BI:BVT:BLT:QQ 0/1:FN:.:ti:SNP:het:. .:.:.:.:NOCALL:nocall:0	yes	no			yes	no
ONT_promethion_HG19_CLAIR_minimap2.sort.vcf.gz	ONT minimap2 Clair	GRCh37	INDEL	MHC	6	31459271	FN	C CA GT:BD:BK:BI:BVT:BLT:QQ 1/1:FN:lm:i1_5:INDEL:homalt:. .:.:.:.:NOCALL:nocall:0	yes	no			yes	no
ONT_promethion_HG19_CLAIR_minimap2.sort.vcf.gz	ONT minimap2 Clair	GRCh37	INDEL	MHC	6	29725840	FN	GGCCAGAGGTTGCAGACCCTGGGAGTCAGCTGT G GT:BD:BK:BI:BVT:BLT:QQ 1/1:FN:lm:d16_plus:INDEL:homalt:. .:.:.:.:NOCALL:nocall:103	yes	no			yes	no
ONT_promethion_HG19_CLAIR_minimap2.sort.vcf.gz	ONT minimap2 Clair	GRCh37	INDEL	MHC	6	32629529	FN	TCA CCA,CTG GT:BD:BK:BI:BVT:BLT:QQ 2/1:FN:am:ti:SNP:hetalt:. .:.:.:.:NOCALL:nocall:250	yes	no			yes	no
ONT_promethion_HG19_CLAIR_minimap2.sort.vcf.gz	ONT minimap2 Clair	GRCh37	INDEL	MHC	6	32328660	FN	C CT GT:BD:BK:BI:BVT:BLT:QQ 1/1:FN:lm:i1_5:INDEL:homalt:. .:.:.:.:NOCALL:nocall:0	yes	no			yes	no												Not in HG002_MHCdiploidassembly_GRCh37_v1.0.bed
ONT_promethion_HG19_CLAIR_minimap2.sort.vcf.gz	ONT minimap2 Clair	GRCh37	INDEL	MHC	6	30621887	FN	A ACT GT:BD:BK:BI:BVT:BLT:QQ 1/1:FN:lm:i1_5:INDEL:homalt:. .:.:.:.:NOCALL:nocall:0	yes	no			yes	no												Not in HG002_MHCdiploidassembly_GRCh37_v1.0.bed
ONT_promethion_HG19_CLAIR_minimap2.sort.vcf.gz	ONT minimap2 Clair	GRCh37	SNP	MHC	6	32735311	FN	A G GT:BD:BK:BI:BVT:BLT:QQ 0/1:FN:lm:ti:SNP:het:. .:.:.:.:NOCALL:nocall:250	yes	no			yes	no
ONT_promethion_HG19_CLAIR_minimap2.sort.vcf.gz	ONT minimap2 Clair	GRCh37	SNP	MHC	6	32613898	FN	T A GT:BD:BK:BI:BVT:BLT:QQ 1/0:FN:lm:tv:SNP:het:. .:.:.:.:NOCALL:nocall:0	unsure	unsure	evidence of a SNP is only present in 10x data, but is missing in both illumina and PB		yes	no	although only one CCS read supports this complex var, it is the only read on HP2 and many 10x and ONT reads on HP2 support it so it appears very likely correct
ONT_promethion_HG19_CLAIR_minimap2.sort.vcf.gz	ONT minimap2 Clair	GRCh37	SNP	MHC	6	30436159	FN	C T GT:BD:BK:BI:BVT:BLT:QQ 1/0:FN:lm:ti:SNP:het:. .:.:.:.:NOCALL:nocall:0	yes	no			yes	no
ONT_promethion_HG19_CLAIR_minimap2.sort.vcf.gz	ONT minimap2 Clair	GRCh37	SNP	MHC	6	33112126	FN	T A GT:BD:BK:BI:BVT:BLT:QQ 1/0:FN:lm:tv:SNP:het:. .:.:.:.:NOCALL:nocall:0	yes	no			yes	no
ONT_promethion_HG19_CLAIR_minimap2.sort.vcf.gz	ONT minimap2 Clair	GRCh37	SNP	MHC	6	28730560	FN	G A GT:BD:BK:BI:BVT:BLT:QQ 0/1:FN:lm:ti:SNP:het:. .:.:.:.:NOCALL:nocall:0	yes	no			yes	no
ONT_promethion_HG19_CLAIR_minimap2.sort.vcf.gz	ONT minimap2 Clair	GRCh37	INDEL	Inside v3.3.2	4	13080919	FP	ATTT A GT:QQ:BD:BK:BI:BVT:BLT .:.:.:.:.:NOCALL:nocall 0/1:55:FP:.:d1_5:INDEL:het	yes	no			yes	no
ONT_promethion_HG19_CLAIR_minimap2.sort.vcf.gz	ONT minimap2 Clair	GRCh37	INDEL	Inside v3.3.2	14	81568359	FP	CA C GT:QQ:BD:BK:BI:BVT:BLT .:.:.:.:.:NOCALL:nocall 1/1:82:FP:.:d1_5:INDEL:homalt	yes	no			yes	no
ONT_promethion_HG19_CLAIR_minimap2.sort.vcf.gz	ONT minimap2 Clair	GRCh37	INDEL	Inside v3.3.2	2	20206980	FP	CA C GT:QQ:BD:BK:BI:BVT:BLT .:.:.:.:.:NOCALL:nocall 1/1:57:FP:.:d1_5:INDEL:homalt	yes	no			yes	no
ONT_promethion_HG19_CLAIR_minimap2.sort.vcf.gz	ONT minimap2 Clair	GRCh37	INDEL	Inside v3.3.2	21	20403315	FP	CTA C GT:QQ:BD:BK:BI:BVT:BLT .:.:.:.:.:NOCALL:nocall 0/1:47:FP:.:d1_5:INDEL:het	yes	no			yes	no
ONT_promethion_HG19_CLAIR_minimap2.sort.vcf.gz	ONT minimap2 Clair	GRCh37	INDEL	Inside v3.3.2	14	24836447	FP	CG C GT:QQ:BD:BK:BI:BVT:BLT .:.:.:.:.:NOCALL:nocall 0/1:34:FP:.:d1_5:INDEL:het	yes	no			yes	no
ONT_promethion_HG19_CLAIR_minimap2.sort.vcf.gz	ONT minimap2 Clair	GRCh37	SNP	Inside v3.3.2	20	9162902	FP	C T GT:QQ:BD:BK:BI:BVT:BLT .:.:.:.:.:NOCALL:nocall 0/1:165:FP:.:ti:SNP:het	yes	no			yes	no
ONT_promethion_HG19_CLAIR_minimap2.sort.vcf.gz	ONT minimap2 Clair	GRCh37	SNP	Inside v3.3.2	11	46132593	FP	A G GT:QQ:BD:BK:BI:BVT:BLT .:.:.:.:.:NOCALL:nocall 0/1:103:FP:.:ti:SNP:het	yes	no			yes	no
ONT_promethion_HG19_CLAIR_minimap2.sort.vcf.gz	ONT minimap2 Clair	GRCh37	SNP	Inside v3.3.2	4	35779196	FP	G A GT:QQ:BD:BK:BI:BVT:BLT .:.:.:.:.:NOCALL:nocall 1/1:116:FP:.:ti:SNP:homalt	yes	no			yes	no
ONT_promethion_HG19_CLAIR_minimap2.sort.vcf.gz	ONT minimap2 Clair	GRCh37	SNP	Inside v3.3.2	2	327743	FP	T A GT:QQ:BD:BK:BI:BVT:BLT .:.:.:.:.:NOCALL:nocall 0/1:120:FP:.:tv:SNP:het	yes	no			yes	no
ONT_promethion_HG19_CLAIR_minimap2.sort.vcf.gz	ONT minimap2 Clair	GRCh37	SNP	Inside v3.3.2	10	11445909	FP	C T GT:QQ:BD:BK:BI:BVT:BLT .:.:.:.:.:NOCALL:nocall 0/1:107:FP:.:ti:SNP:het	yes	no			yes	no
ONT_promethion_HG19_CLAIR_minimap2.sort.vcf.gz	ONT minimap2 Clair	GRCh37	INDEL	Outside v3.3.2	2	132608274	FP	T TC GT:QQ:BD:BK:BI:BVT:BLT .:.:.:.:.:NOCALL:nocall 0/1:85:FP:.:i1_5:INDEL:het	yes	no			yes	no
ONT_promethion_HG19_CLAIR_minimap2.sort.vcf.gz	ONT minimap2 Clair	GRCh37	INDEL	Outside v3.3.2	7	110637724	FP	AT A GT:QQ:BD:BK:BI:BVT:BLT .:.:.:.:.:NOCALL:nocall 0/1:74:FP:.:d1_5:INDEL:het	yes	no			yes	no
ONT_promethion_HG19_CLAIR_minimap2.sort.vcf.gz	ONT minimap2 Clair	GRCh37	INDEL	Outside v3.3.2	12	28926803	FP	GTGT G GT:QQ:BD:BK:BI:BVT:BLT .:.:.:.:.:NOCALL:nocall 1/1:77:FP:lm:d1_5:INDEL:homalt	yes	no			yes	no
ONT_promethion_HG19_CLAIR_minimap2.sort.vcf.gz	ONT minimap2 Clair	GRCh37	INDEL	Outside v3.3.2	12	17437724	FP	AT A GT:QQ:BD:BK:BI:BVT:BLT .:.:.:.:.:NOCALL:nocall 0/1:14:FP:.:d1_5:INDEL:het	yes	no			yes	no
ONT_promethion_HG19_CLAIR_minimap2.sort.vcf.gz	ONT minimap2 Clair	GRCh37	INDEL	Outside v3.3.2	3	125502665	FP	TC T GT:QQ:BD:BK:BI:BVT:BLT .:.:.:.:.:NOCALL:nocall 0/1:43:FP:.:d1_5:INDEL:het	yes	no			yes	no
ONT_promethion_HG19_CLAIR_minimap2.sort.vcf.gz	ONT minimap2 Clair	GRCh37	SNP	Outside v3.3.2	10	27755335	FP	A C GT:QQ:BD:BK:BI:BVT:BLT .:.:.:.:.:NOCALL:nocall 1/1:152:FP:lm:tv:SNP:homalt	yes	no			yes	no
ONT_promethion_HG19_CLAIR_minimap2.sort.vcf.gz	ONT minimap2 Clair	GRCh37	SNP	Outside v3.3.2	1	110239698	FP	C A GT:QQ:BD:BK:BI:BVT:BLT .:.:.:.:.:NOCALL:nocall 0/1:34:FP:.:tv:SNP:het	unsure	unsure	illumina and 10x suggest no mutation, but CCS and ONT both suggest het SNP		unsure	unsure	looks like dense variants may be due to inverted duplication or other complex SV since the ONT reads have supplementary alignments
ONT_promethion_HG19_CLAIR_minimap2.sort.vcf.gz	ONT minimap2 Clair	GRCh37	SNP	Outside v3.3.2	5	34198730	FP	T C GT:QQ:BD:BK:BI:BVT:BLT .:.:.:.:.:NOCALL:nocall 0/1:281:FP:.:ti:SNP:het	yes	no			yes	no
ONT_promethion_HG19_CLAIR_minimap2.sort.vcf.gz	ONT minimap2 Clair	GRCh37	SNP	Outside v3.3.2	1	182275427	FP	T A GT:QQ:BD:BK:BI:BVT:BLT .:.:.:.:.:NOCALL:nocall 1/1:24:FP:lm:tv:SNP:homalt	yes	no			yes	no
ONT_promethion_HG19_CLAIR_minimap2.sort.vcf.gz	ONT minimap2 Clair	GRCh37	SNP	Outside v3.3.2	16	76048392	FP	G A GT:QQ:BD:BK:BI:BVT:BLT .:.:.:.:.:NOCALL:nocall 0/1:124:FP:.:ti:SNP:het	yes	no			yes	no
ONT_promethion_HG19_CLAIR_minimap2.sort.vcf.gz	ONT minimap2 Clair	GRCh37	INDEL	MHC	6	31599760	FP	CG C GT:QQ:BD:BK:BI:BVT:BLT .:.:.:.:.:NOCALL:nocall 0/1:37:FP:.:d1_5:INDEL:het	yes	no			yes	no
ONT_promethion_HG19_CLAIR_minimap2.sort.vcf.gz	ONT minimap2 Clair	GRCh37	INDEL	MHC	6	30831015	FP	T TA GT:QQ:BD:BK:BI:BVT:BLT .:.:.:.:.:NOCALL:nocall 0/1:33:FP:.:i1_5:INDEL:het	yes	no			yes	no
ONT_promethion_HG19_CLAIR_minimap2.sort.vcf.gz	ONT minimap2 Clair	GRCh37	INDEL	MHC	6	28775187	FP	AC A GT:QQ:BD:BK:BI:BVT:BLT .:.:.:.:.:NOCALL:nocall 0/1:26:FP:.:d1_5:INDEL:het	yes	no			yes	no
ONT_promethion_HG19_CLAIR_minimap2.sort.vcf.gz	ONT minimap2 Clair	GRCh37	INDEL	MHC	6	31869721	FP	CG C GT:QQ:BD:BK:BI:BVT:BLT .:.:.:.:.:NOCALL:nocall 1/1:6:FP:.:d1_5:INDEL:homalt	yes	no			yes	no												Not in HG002_MHCdiploidassembly_GRCh37_v1.0.bed
ONT_promethion_HG19_CLAIR_minimap2.sort.vcf.gz	ONT minimap2 Clair	GRCh37	INDEL	MHC	6	33144530	FP	TC T GT:QQ:BD:BK:BI:BVT:BLT .:.:.:.:.:NOCALL:nocall 0/1:20:FP:.:d1_5:INDEL:het	yes	no			yes	no
ONT_promethion_HG19_CLAIR_minimap2.sort.vcf.gz	ONT minimap2 Clair	GRCh37	SNP	MHC	6	31315002	FP	G T GT:QQ:BD:BK:BI:BVT:BLT .:.:.:.:.:NOCALL:nocall 1/1:116:FP:lm:tv:SNP:homalt	yes	no			yes	no
ONT_promethion_HG19_CLAIR_minimap2.sort.vcf.gz	ONT minimap2 Clair	GRCh37	SNP	MHC	6	30019889	FP	G A GT:QQ:BD:BK:BI:BVT:BLT .:.:.:.:.:NOCALL:nocall 0/1:131:FP:.:ti:SNP:het	yes	no			yes	no
ONT_promethion_HG19_CLAIR_minimap2.sort.vcf.gz	ONT minimap2 Clair	GRCh37	SNP	MHC	6	32630917	FP	C T GT:QQ:BD:BK:BI:BVT:BLT .:.:.:.:.:NOCALL:nocall 0/1:124:FP:lm:ti:SNP:het	yes	no			yes	no
ONT_promethion_HG19_CLAIR_minimap2.sort.vcf.gz	ONT minimap2 Clair	GRCh37	SNP	MHC	6	31330835	FP	G A GT:QQ:BD:BK:BI:BVT:BLT .:.:.:.:.:NOCALL:nocall 0/1:171:FP:.:ti:SNP:het	yes	no			yes	no
ONT_promethion_HG19_CLAIR_minimap2.sort.vcf.gz	ONT minimap2 Clair	GRCh37	SNP	MHC	6	32185924	FP	G C GT:QQ:BD:BK:BI:BVT:BLT .:.:.:.:.:NOCALL:nocall 1/1:129:FP:lm:tv:SNP:homalt	yes	no			yes	no
ONT_promethion_HG38_CLAIR_minimap2.sort.vcf.gz	ONT minimap2 Clair	GRCh38	SNP	Inside v3.3.2	chr1	184351537	FN	A T GT:BD:BK:BI:BVT:BLT:QQ 1/1:FN:lm:tv:SNP:homalt:. .:.:.:.:NOCALL:nocall:0	yes	no			yes	no
ONT_promethion_HG38_CLAIR_minimap2.sort.vcf.gz	ONT minimap2 Clair	GRCh38	SNP	Inside v3.3.2	chr6	154372566	FN	C A GT:BD:BK:BI:BVT:BLT:QQ 0|1:FN:lm:tv:SNP:het:. .:.:.:.:NOCALL:nocall:24	yes	no			yes	no
ONT_promethion_HG38_CLAIR_minimap2.sort.vcf.gz	ONT minimap2 Clair	GRCh38	SNP	Inside v3.3.2	chr14	94893656	FN	A G GT:BD:BK:BI:BVT:BLT:QQ 0/1:FN:lm:ti:SNP:het:. .:.:.:.:NOCALL:nocall:178	yes	no			yes	no
ONT_promethion_HG38_CLAIR_minimap2.sort.vcf.gz	ONT minimap2 Clair	GRCh38	SNP	Inside v3.3.2	chr17	71130879	FN	C A GT:BD:BK:BI:BVT:BLT:QQ 0/1:FN:lm:tv:SNP:het:. .:.:.:.:NOCALL:nocall:64	yes	no			yes	no
ONT_promethion_HG38_CLAIR_minimap2.sort.vcf.gz	ONT minimap2 Clair	GRCh38	SNP	Inside v3.3.2	chr1	173328565	FN	C A GT:BD:BK:BI:BVT:BLT:QQ 0/1:FN:lm:tv:SNP:het:. .:.:.:.:NOCALL:nocall:0	yes	no			yes	no
ONT_promethion_HG38_CLAIR_minimap2.sort.vcf.gz	ONT minimap2 Clair	GRCh38	INDEL	Inside v3.3.2	chr15	92850026	FN	CA C GT:BD:BK:BI:BVT:BLT:QQ 1/1:FN:lm:d1_5:INDEL:homalt:. .:.:.:.:NOCALL:nocall:0	unsure	no	illumina, 10x, and CCS have some reads spanning indel location suggesting that the variant may not be homozygous		yes	no	although it's a little noisy, practically all the PCR-free reads that cross the homopolymer have the deletion, and most reads that cross the homopolymer have the deletion on both haplotypes of 10x and CCS
ONT_promethion_HG38_CLAIR_minimap2.sort.vcf.gz	ONT minimap2 Clair	GRCh38	INDEL	Inside v3.3.2	chr11	9535989	FN	CT C GT:BD:BK:BI:BVT:BLT:QQ 0/1:FN:lm:d1_5:INDEL:het:. .:.:.:.:NOCALL:nocall:0	yes	no			yes	no
ONT_promethion_HG38_CLAIR_minimap2.sort.vcf.gz	ONT minimap2 Clair	GRCh38	INDEL	Inside v3.3.2	chr11	86346609	FN	A AT GT:BD:BK:BI:BVT:BLT:QQ 0/1:FN:lm:i1_5:INDEL:het:. .:.:.:.:NOCALL:nocall:0	yes	no			yes	no
ONT_promethion_HG38_CLAIR_minimap2.sort.vcf.gz	ONT minimap2 Clair	GRCh38	INDEL	Inside v3.3.2	chr1	226155417	FN	CA C GT:BD:BK:BI:BVT:BLT:QQ 0/1:FN:lm:d1_5:INDEL:het:. .:.:.:.:NOCALL:nocall:0	yes	no			yes	no
ONT_promethion_HG38_CLAIR_minimap2.sort.vcf.gz	ONT minimap2 Clair	GRCh38	INDEL	Inside v3.3.2	chr5	179292336	FN	A AC GT:BD:BK:BI:BVT:BLT:QQ 0/1:FN:lm:i1_5:INDEL:het:. .:.:.:.:NOCALL:nocall:0	yes	no			yes	no
ONT_promethion_HG38_CLAIR_minimap2.sort.vcf.gz	ONT minimap2 Clair	GRCh38	INDEL	Outside v3.3.2	chr20	43638193	FN	AT A GT:BD:BK:BI:BVT:BLT:QQ 1/1:FN:lm:d1_5:INDEL:homalt:. .:.:.:.:NOCALL:nocall:0	unsure	no	illumina, 10x, and CCS have some reads spanning indel location suggesting that the variant may not be homozygous		yes	no	although it's a little noisy, practically all the PCR-free reads that cross the homopolymer have the deletion, and most reads that cross the homopolymer have the deletion on both haplotypes of 10x and CCS
ONT_promethion_HG38_CLAIR_minimap2.sort.vcf.gz	ONT minimap2 Clair	GRCh38	INDEL	Outside v3.3.2	chr21	42245818	FN	T TGGGGCACCAGGCAGCAGACTCTGATGAGGAGGGGAG GT:BD:BK:BI:BVT:BLT:QQ 0/1:FN:lm:i16_plus:INDEL:het:. 0/0:N:.:.:HOMREF:homref:0	yes	no			yes	no
ONT_promethion_HG38_CLAIR_minimap2.sort.vcf.gz	ONT minimap2 Clair	GRCh38	INDEL	Outside v3.3.2	chr6	67051889	FN	TG T GT:BD:BK:BI:BVT:BLT:QQ 0|1:FN:lm:d1_5:INDEL:het:. .:.:.:.:NOCALL:nocall:0	yes	no			yes	no
ONT_promethion_HG38_CLAIR_minimap2.sort.vcf.gz	ONT minimap2 Clair	GRCh38	INDEL	Outside v3.3.2	chr4	119369807	FN	CA C GT:BD:BK:BI:BVT:BLT:QQ 0/1:FN:.:d1_5:INDEL:het:. .:.:.:.:NOCALL:nocall:0	yes	no			yes	no
ONT_promethion_HG38_CLAIR_minimap2.sort.vcf.gz	ONT minimap2 Clair	GRCh38	INDEL	Outside v3.3.2	chr4	189032942	FN	A ATT GT:BD:BK:BI:BVT:BLT:QQ 0/1:FN:lm:i1_5:INDEL:het:. .:.:.:.:NOCALL:nocall:0	yes	no			yes	no
ONT_promethion_HG38_CLAIR_minimap2.sort.vcf.gz	ONT minimap2 Clair	GRCh38	SNP	Outside v3.3.2	chr13	36362368	FN	T A GT:BD:BK:BI:BVT:BLT:QQ 1/1:FN:lm:tv:SNP:homalt:. .:.:.:.:NOCALL:nocall:0	yes	no			yes	no
ONT_promethion_HG38_CLAIR_minimap2.sort.vcf.gz	ONT minimap2 Clair	GRCh38	SNP	Outside v3.3.2	chr3	86476165	FN	G A GT:BD:BK:BI:BVT:BLT:QQ 0/1:FN:lm:ti:SNP:het:. .:.:.:.:NOCALL:nocall:0	yes	no			yes	no
ONT_promethion_HG38_CLAIR_minimap2.sort.vcf.gz	ONT minimap2 Clair	GRCh38	SNP	Outside v3.3.2	chr8	134649165	FN	T A GT:BD:BK:BI:BVT:BLT:QQ 0|1:FN:lm:tv:SNP:het:. .:.:.:.:NOCALL:nocall:0	yes	no			yes	no
ONT_promethion_HG38_CLAIR_minimap2.sort.vcf.gz	ONT minimap2 Clair	GRCh38	SNP	Outside v3.3.2	chr15	96107870	FN	C A GT:BD:BK:BI:BVT:BLT:QQ 0/1:FN:lm:tv:SNP:het:. .:.:.:.:NOCALL:nocall:0	yes	no			yes	no
ONT_promethion_HG38_CLAIR_minimap2.sort.vcf.gz	ONT minimap2 Clair	GRCh38	SNP	Outside v3.3.2	chr17	51441446	FN	A G GT:BD:BK:BI:BVT:BLT:QQ 1/1:FN:lm:ti:SNP:homalt:. .:.:.:.:NOCALL:nocall:0	yes	no			yes	no
ONT_promethion_HG38_CLAIR_minimap2.sort.vcf.gz	ONT minimap2 Clair	GRCh38	SNP	Inside v3.3.2	chr15	33957669	FP	A G GT:QQ:BD:BK:BI:BVT:BLT .:.:.:.:.:NOCALL:nocall 0/1:164:FP:.:ti:SNP:het	yes	no			yes	no
ONT_promethion_HG38_CLAIR_minimap2.sort.vcf.gz	ONT minimap2 Clair	GRCh38	SNP	Inside v3.3.2	chr16	57512540	FP	A G GT:QQ:BD:BK:BI:BVT:BLT .:.:.:.:.:NOCALL:nocall 0/1:121:FP:lm:ti:SNP:het	yes	no			yes	no
ONT_promethion_HG38_CLAIR_minimap2.sort.vcf.gz	ONT minimap2 Clair	GRCh38	SNP	Inside v3.3.2	chr10	51035677	FP	T A GT:QQ:BD:BK:BI:BVT:BLT .:.:.:.:.:NOCALL:nocall 0/1:178:FP:.:tv:SNP:het	yes	no			yes	no
ONT_promethion_HG38_CLAIR_minimap2.sort.vcf.gz	ONT minimap2 Clair	GRCh38	SNP	Inside v3.3.2	chr9	22870293	FP	G T GT:QQ:BD:BK:BI:BVT:BLT .:.:.:.:.:NOCALL:nocall 1/1:132:FP:lm:tv:SNP:homalt	yes	no			yes	no
ONT_promethion_HG38_CLAIR_minimap2.sort.vcf.gz	ONT minimap2 Clair	GRCh38	SNP	Inside v3.3.2	chr4	126345281	FP	A G GT:QQ:BD:BK:BI:BVT:BLT .:.:.:.:.:NOCALL:nocall 0/1:65:FP:.:ti:SNP:het	yes	no			yes	no
ONT_promethion_HG38_CLAIR_minimap2.sort.vcf.gz	ONT minimap2 Clair	GRCh38	INDEL	Inside v3.3.2	chr2	67139652	FP	AAG A GT:QQ:BD:BK:BI:BVT:BLT .:.:.:.:.:NOCALL:nocall 0/1:85:FP:.:d1_5:INDEL:het	yes	no			yes	no
ONT_promethion_HG38_CLAIR_minimap2.sort.vcf.gz	ONT minimap2 Clair	GRCh38	INDEL	Inside v3.3.2	chr2	103702179	FP	CTG C GT:QQ:BD:BK:BI:BVT:BLT .:.:.:.:.:NOCALL:nocall 0/1:216:FP:.:d1_5:INDEL:het	yes	no			yes	no
ONT_promethion_HG38_CLAIR_minimap2.sort.vcf.gz	ONT minimap2 Clair	GRCh38	INDEL	Inside v3.3.2	chr12	90045232	FP	TTG T GT:QQ:BD:BK:BI:BVT:BLT .:.:.:.:.:NOCALL:nocall 0/1:73:FP:.:d1_5:INDEL:het	yes	no			yes	no
ONT_promethion_HG38_CLAIR_minimap2.sort.vcf.gz	ONT minimap2 Clair	GRCh38	INDEL	Inside v3.3.2	chr1	230739616	FP	GC G GT:QQ:BD:BK:BI:BVT:BLT .:.:.:.:.:NOCALL:nocall 1/1:70:FP:.:d1_5:INDEL:homalt	yes	no			yes	no
ONT_promethion_HG38_CLAIR_minimap2.sort.vcf.gz	ONT minimap2 Clair	GRCh38	INDEL	Inside v3.3.2	chr2	117543567	FP	AT A GT:QQ:BD:BK:BI:BVT:BLT .:.:.:.:.:NOCALL:nocall 0/1:15:FP:.:d1_5:INDEL:het	yes	no			yes	no
ONT_promethion_HG38_CLAIR_minimap2.sort.vcf.gz	ONT minimap2 Clair	GRCh38	SNP	Outside v3.3.2	chr11	89675488	FP	G A GT:QQ:BD:BK:BI:BVT:BLT .:.:.:.:.:NOCALL:nocall 0/1:189:FP:.:ti:SNP:het	yes	no			yes	no
ONT_promethion_HG38_CLAIR_minimap2.sort.vcf.gz	ONT minimap2 Clair	GRCh38	SNP	Outside v3.3.2	chr10	46708264	FP	C T GT:QQ:BD:BK:BI:BVT:BLT .:.:.:.:.:NOCALL:nocall 0/1:230:FP:.:ti:SNP:het	unsure	unsure	10x data has evidence of sugegsted get SNP, as does the ONT		unsure	unsure	unclear if these are mis-mapped reads from a CNV or true variants
ONT_promethion_HG38_CLAIR_minimap2.sort.vcf.gz	ONT minimap2 Clair	GRCh38	SNP	Outside v3.3.2	chr15	21589842	FP	A T GT:QQ:BD:BK:BI:BVT:BLT .:.:.:.:.:NOCALL:nocall 0/1:81:FP:.:tv:SNP:het	yes	no			yes	no
ONT_promethion_HG38_CLAIR_minimap2.sort.vcf.gz	ONT minimap2 Clair	GRCh38	SNP	Outside v3.3.2	chr9	64442317	FP	T C GT:QQ:BD:BK:BI:BVT:BLT .:.:.:.:.:NOCALL:nocall 0/1:70:FP:.:ti:SNP:het	yes	no			yes	no
ONT_promethion_HG38_CLAIR_minimap2.sort.vcf.gz	ONT minimap2 Clair	GRCh38	SNP	Outside v3.3.2	chr10	3008280	FP	G A GT:QQ:BD:BK:BI:BVT:BLT .:.:.:.:.:NOCALL:nocall 0/1:34:FP:.:ti:SNP:het	yes	no			yes	no
ONT_promethion_HG38_CLAIR_minimap2.sort.vcf.gz	ONT minimap2 Clair	GRCh38	INDEL	Outside v3.3.2	chr9	82796770	FP	AAG A GT:QQ:BD:BK:BI:BVT:BLT .:.:.:.:.:NOCALL:nocall 0/1:221:FP:.:d1_5:INDEL:het	yes	no			yes	no
ONT_promethion_HG38_CLAIR_minimap2.sort.vcf.gz	ONT minimap2 Clair	GRCh38	INDEL	Outside v3.3.2	chr8	9903342	FP	GGTCGCT G GT:QQ:BD:BK:BI:BVT:BLT .:.:.:.:.:NOCALL:nocall 0/1:46:FP:.:d6_15:INDEL:het	yes	no			yes	no
ONT_promethion_HG38_CLAIR_minimap2.sort.vcf.gz	ONT minimap2 Clair	GRCh38	INDEL	Outside v3.3.2	chr16	33892997	FP	AC A GT:QQ:BD:BK:BI:BVT:BLT .:.:.:.:.:NOCALL:nocall 0/1:26:FP:.:d1_5:INDEL:het	yes	no			yes	no
ONT_promethion_HG38_CLAIR_minimap2.sort.vcf.gz	ONT minimap2 Clair	GRCh38	INDEL	Outside v3.3.2	chr4	38824091	FP	CCCCCCT C GT:QQ:BD:BK:BI:BVT:BLT .:.:.:.:.:NOCALL:nocall 0/1:31:FP:lm:d6_15:INDEL:het	yes	no			yes	no
ONT_promethion_HG38_CLAIR_minimap2.sort.vcf.gz	ONT minimap2 Clair	GRCh38	INDEL	Outside v3.3.2	chr16	84745219	FP	CG C GT:QQ:BD:BK:BI:BVT:BLT .:.:.:.:.:NOCALL:nocall 0/1:88:FP:.:d1_5:INDEL:het	yes	no			yes	no
HG002.PacBio_HiFi_Sequel2.DeepVariant.grch37.vcf.gz	CCS DV	GRh37	SNP	Outside v3.3.2	5	99724139	FP	T C GT:QQ:BD:BK:BI:BVT:BLT .:.:.:.:.:NOCALL:nocall 0/1:25.1:FP:.:ti:SNP:het	Unsure		HET C appears present in all datasets and one of the two parents, but Illumina reads seem to show variant with an adjacent variant that may be artifactual	1	Unsure	unsure	CCS has 3 haplotypes, so some reads likely come from duplication
HG002.PacBio_HiFi_Sequel2.DeepVariant.grch37.vcf.gz	CCS DV	GRh37	SNP	MHC	6	32633687	FP	T C GT:QQ:BD:BK:BI:BVT:BLT .:.:.:.:.:NOCALL:nocall 0/1:13.6:FP:am:ti:SNP:het	yes		Looks like a difference in variant representation	4	yes
HG002.PacBio_HiFi_Sequel2.DeepVariant.grch37.vcf.gz	CCS DV	GRh37	SNP	Outside v3.3.2	5	68916487	FP	C T GT:BD:BK:QQ:BI:BVT:BLT 0/1:FN:am:.:ti:SNP:het 1/1:FP:am:29.7:ti:SNP:homalt	yes		Genotype error. Evidence for HET in parents, hard to map region	4	yes
HG002.PacBio_HiFi_Sequel2.DeepVariant.grch37.vcf.gz	CCS DV	GRh37	SNP	MHC	6	31311532	FP	C T GT:QQ:BD:BK:BI:BVT:BLT .:.:.:.:.:NOCALL:nocall 0/1:15.2:FP:.:ti:SNP:het	yes		Very clear visually, especially with parents. Looks like representation difference and genotyper error in DV due to nearby variants	4	yes
HG002.PacBio_HiFi_Sequel2.DeepVariant.grch37.vcf.gz	CCS DV	GRh37	SNP	MHC	6	31268540	FP	G A GT:QQ:BD:BK:BI:BVT:BLT .:.:.:.:.:NOCALL:nocall 0/1:5.4:FP:.:ti:SNP:het	yes		Representation issue due to MNP	5	yes
HG002.PacBio_HiFi_Sequel2.DeepVariant.grch37.vcf.gz	CCS DV	GRh37	SNP	Outside v3.3.2	12	8549467	FP	C T GT:QQ:BD:BK:BI:BVT:BLT .:.:.:.:.:NOCALL:nocall 0/1:13.2:FP:.:ti:SNP:het	Unsure		Evidence for variant in Sequel data, but not Illumina.	1	Unsure	unsure	CCS has 3 haplotypes, so some reads likely come from duplication
HG002.PacBio_HiFi_Sequel2.DeepVariant.grch37.vcf.gz	CCS DV	GRh37	SNP	Outside v3.3.2	2	112022303	FP	C T GT:BD:BK:QQ:BI:BVT:BLT 0/1:FN:am:.:ti:SNP:het 1/1:FP:am:23.1:ti:SNP:homalt	yes		Genotype error.	5	yes
HG002.PacBio_HiFi_Sequel2.DeepVariant.grch37.vcf.gz	CCS DV	GRh37	SNP	Outside v3.3.2	15	34681810	FP	C G GT:BD:BK:QQ:BI:BVT:BLT 0/1:FN:am:.:tv:SNP:het 1/1:FP:am:3.7:tv:SNP:homalt	yes		Genotype error.	5	yes
HG002.PacBio_HiFi_Sequel2.DeepVariant.grch37.vcf.gz	CCS DV	GRh37	SNP	MHC	6	32635394	FP	A G GT:QQ:BD:BK:BI:BVT:BLT .:.:.:.:.:NOCALL:nocall 1/1:41.5:FP:am:ti:SNP:homalt	yes		Nearby variant issue		yes
HG002.PacBio_HiFi_Sequel2.DeepVariant.grch37.vcf.gz	CCS DV	GRh37	SNP	Outside v3.3.2	16	21496682	FP	C A GT:BD:BK:QQ:BI:BVT:BLT 1/1:FN:am:.:tv:SNP:homalt 0/1:FP:am:54.1:tv:SNP:het	no		This looks pretty clearly HET in the data. Am I missing something?	5	no	unsure	it's possible there's a duplication in the larger region, but v4.1 seems likely incorrect to call homvar
HG002.PacBio_HiFi_Sequel2.DeepVariant.grch37.vcf.gz	CCS DV	GRh37	Indel	Outside v3.3.2	5	129553383	FP	A AAAGAAAGA GT:QQ:BD:BK:BI:BVT:BLT .:.:.:.:.:NOCALL:nocall 0/1:55.9:FP:.:i6_15:INDEL:het	no		GIAB has only a deletion. DeepVariant seems to think there is also an insertion here. It looks like there is and the parents support that too	3	no	yes	not sure why v4.1 misses this clear ins
HG002.PacBio_HiFi_Sequel2.DeepVariant.grch37.vcf.gz	CCS DV	GRh37	Indel	Outside v3.3.2	8	76416498	FP	ACACAC A GT:QQ:BD:BK:BI:BVT:BLT .:.:.:.:.:NOCALL:nocall 0/1:35.5:FP:.:d1_5:INDEL:het	yes		Likely realignment issue in reads	3	yes
HG002.PacBio_HiFi_Sequel2.DeepVariant.grch37.vcf.gz	CCS DV	GRh37	Indel	Inside v3.3.2	1	247358540	FP	CAA C GT:BD:BK:QQ:BI:BVT:BLT 1/1:FN:am:.:d1_5:INDEL:homalt 0/1:FP:am:60.4:d1_5:INDEL:het	yes		In homopolymer	1	yes
HG002.PacBio_HiFi_Sequel2.DeepVariant.grch37.vcf.gz	CCS DV	GRh37	Indel	MHC	6	32613635	FP	TTG T GT:BD:BK:QQ:BI:BVT:BLT 0/1:FN:am:.:d1_5:INDEL:het 1/1:FP:am:42:d1_5:INDEL:homalt	yes		HLA region. I am not sure what I am seeing from the data (differences between PacBio and Illumina)	1	yes
HG002.PacBio_HiFi_Sequel2.DeepVariant.grch37.vcf.gz	CCS DV	GRh37	Indel	Outside v3.3.2	12	101086155	FP	C CCT GT:BD:BK:QQ:BI:BVT:BLT 1/1:FN:am:.:i1_5:INDEL:homalt 0/1:FP:am:43.6:i1_5:INDEL:het	Unsure		This looks like a disagreement in genotyping, but I think HET may be the right call as I se one allele in HG004 but not HG003	1	yes	no	this is on almost all PCR-free reads and both haplotypes of 10x and CCS. I also see it in both parents' illumina data, so very likely homvar
HG002.PacBio_HiFi_Sequel2.DeepVariant.grch37.vcf.gz	CCS DV	GRh37	Indel	Outside v3.3.2	7	154119792	FP	A G,AGATGGATGGGTGGGTG GT:BD:BK:QQ:BI:BVT:BLT 0/2:FN:.:.:i16_plus:INDEL:het 0/1:FP:.:5.9:ti:SNP:het	yes		Genotype error	4	yes
HG002.PacBio_HiFi_Sequel2.DeepVariant.grch37.vcf.gz	CCS DV	GRh37	Indel	Outside v3.3.2	19	21640196	FP	CAAAA C,CAAAAAAAAAAAAAAAA GT:BD:BK:BI:QQ:BVT:BLT 1|2:FN:am:d1_5,i6_15:.:INDEL:hetalt 0/1:FP:am:d1_5:30:INDEL:het	yes		Genotype error due to missed 2nd allele	4	yes
HG002.PacBio_HiFi_Sequel2.DeepVariant.grch37.vcf.gz	CCS DV	GRh37	Indel	MHC	6	31620097	FP	A AACACACAC GT:BD:BK:QQ:BI:BVT:BLT 1/1:FN:am:.:i6_15:INDEL:homalt 0/1:FP:am:47.5:i6_15:INDEL:het	no		This looks HET to me	3	no		appears that the MHC assembly is missing a haplotype, maybe because phasing seems to be strange in this region
HG002.PacBio_HiFi_Sequel2.DeepVariant.grch37.vcf.gz	CCS DV	GRh37	Indel	Inside v3.3.2	8	53519814	FP	G GAGAGAGAGAGAG GT:QQ:BD:BK:BI:BVT:BLT .:.:.:.:.:NOCALL:nocall 0/1:58.2:FP:.:i6_15:INDEL:het	Unsure		DeepVariant and GIAB disagree on lenght of str insertion	1	yes	no	PCR-free illumina agrees with v4.1, so seems more likely correct
HG002.PacBio_HiFi_Sequel2.DeepVariant.grch37.vcf.gz	CCS DV	GRh37	Indel	Inside v3.3.2	1	164587532	FP	GGCGG G GT:QQ:BD:BK:BI:BVT:BLT .:.:.:.:.:NOCALL:nocall 0/1:51.2:FP:.:d1_5:INDEL:het	yes		Disagreement on homopolymer length. Illumina supports GIAB	4	yes
HG002.PacBio_HiFi_Sequel2.DeepVariant.grch37.vcf.gz	CCS DV	GRh37	Indel	Outside v3.3.2	2	191449624	FP	TGAAAGAAAGAAAGAAA T GT:BD:BK:QQ:BI:BVT:BLT 1/1:FN:am:.:d16_plus:INDEL:homalt 0/1:FP:am:56.1:d16_plus:INDEL:het	yes		Genotype error	2	yes
HG002.PacBio_HiFi_Sequel2.DeepVariant.grch37.vcf.gz	CCS DV	GRh37	SNP	Outside v3.3.2	15	32827519	FN	T G GT:BD:BK:BI:BVT:BLT:QQ 0/1:FN:.:tv:SNP:het:. .:.:.:.:NOCALL:nocall:0	yes		No candidate in DV, input data from PB maybe MAPQ filtered	5	yes
HG002.PacBio_HiFi_Sequel2.DeepVariant.grch37.vcf.gz	CCS DV	GRh37	SNP	Outside v3.3.2	9	38814364	FN	A G GT:BD:BK:BI:BVT:BLT:QQ 1/1:FN:.:ti:SNP:homalt:. .:.:.:.:NOCALL:nocall:0	yes		No candidate in DV, input data from PB maybe MAPQ filtered	5	yes
HG002.PacBio_HiFi_Sequel2.DeepVariant.grch37.vcf.gz	CCS DV	GRh37	SNP	Outside v3.3.2	10	47397776	FN	C T GT:BD:BK:BI:BVT:BLT:QQ 1/1:FN:.:ti:SNP:homalt:. .:.:.:.:NOCALL:nocall:0	yes		No candidate in DV, input data from PB maybe MAPQ filtered	5	yes
HG002.PacBio_HiFi_Sequel2.DeepVariant.grch37.vcf.gz	CCS DV	GRh37	SNP	Inside v3.3.2	8	25591277	FN	G C GT:BD:BK:BI:BVT:BLT:QQ 0/1:FN:.:tv:SNP:het:. .:.:.:.:NOCALL:nocall:0	yes		No candidate in DV, input data from PB maybe MAPQ filtered	5	yes
HG002.PacBio_HiFi_Sequel2.DeepVariant.grch37.vcf.gz	CCS DV	GRh37	SNP	Inside v3.3.2	4	43096536	FN	C G GT:BD:BK:BI:BVT:BLT:QQ 0/1:FN:.:tv:SNP:het:. .:.:.:.:NOCALL:nocall:0	yes		Nearby variant undercall	5	yes
HG002.PacBio_HiFi_Sequel2.DeepVariant.grch37.vcf.gz	CCS DV	GRh37	SNP	Outside v3.3.2	8	12262552	FN	G C GT:BD:BK:BI:BVT:BLT:QQ 0/1:FN:.:tv:SNP:het:. .:.:.:.:NOCALL:nocall:0	yes		No candidate in DV, input data from PB maybe MAPQ filtered	5	yes
HG002.PacBio_HiFi_Sequel2.DeepVariant.grch37.vcf.gz	CCS DV	GRh37	SNP	Outside v3.3.2	9	43809048	FN	A G GT:BD:BK:BI:BVT:BLT:QQ 1/1:FN:.:ti:SNP:homalt:. .:.:.:.:NOCALL:nocall:0	yes		No candidate in DV, input data from PB maybe MAPQ filtered	5	yes
HG002.PacBio_HiFi_Sequel2.DeepVariant.grch37.vcf.gz	CCS DV	GRh37	SNP	Outside v3.3.2	4	69490522	FN	T C GT:BD:BK:BI:BVT:BLT:QQ 0/1:FN:.:ti:SNP:het:. .:.:.:.:NOCALL:nocall:0	yes		Candidate is made but not called	3	yes
HG002.PacBio_HiFi_Sequel2.DeepVariant.grch37.vcf.gz	CCS DV	GRh37	SNP	Outside v3.3.2	17	36263020	FN	G A GT:BD:BK:BI:BVT:BLT:QQ 0/1:FN:.:ti:SNP:het:. .:.:.:.:NOCALL:nocall:0	Unsure		Is there really signal for a variant here? I see only light evidence (strongest from 10X) in the data I am looking at	1	yes	no	There's consistent evidence on one haplotype in 10x, CCS, and ONT, and assembled by Shilpa, so seems likely correct
HG002.PacBio_HiFi_Sequel2.DeepVariant.grch37.vcf.gz	CCS DV	GRh37	SNP	Outside v3.3.2	2	87393157	FN	G A GT:BD:BK:BI:BVT:BLT:QQ 0|1:FN:.:ti:SNP:het:. .:.:.:.:NOCALL:nocall:0	yes		No candidate in DV, input data from PB maybe MAPQ filtered	5	yes
HG002.PacBio_HiFi_Sequel2.DeepVariant.grch37.vcf.gz	CCS DV	GRh37	Indel	Outside v3.3.2	12	75534090	FN	A AGTCGAGG GT:BD:BK:BI:BVT:BLT:QQ 1|1:FN:.:i6_15:INDEL:homalt:. .:.:.:.:NOCALL:nocall:0	yes		Likely a representation issue	1	yes
HG002.PacBio_HiFi_Sequel2.DeepVariant.grch37.vcf.gz	CCS DV	GRh37	Indel	Outside v3.3.2	9	44470921	FN	CCACCT C GT:BD:BK:BI:BVT:BLT:QQ 1/1:FN:.:d1_5:INDEL:homalt:. .:.:.:.:NOCALL:nocall:0	yes		Low read mappability	2	yes
HG002.PacBio_HiFi_Sequel2.DeepVariant.grch37.vcf.gz	CCS DV	GRh37	Indel	Inside v3.3.2	2	138172625	FN	C CA,CAAAAAAAA GT:BD:BK:BI:QQ:BVT:BLT 1|2:FN:am:i1_5,i6_15:.:INDEL:hetalt 0/1:FP:am:i1_5:39.9:INDEL:het	yes		DeepVariant doesn't see the longer insertion	3	yes
HG002.PacBio_HiFi_Sequel2.DeepVariant.grch37.vcf.gz	CCS DV	GRh37	Indel	Inside v3.3.2	10	122672737	FN	G GAAGGC GT:BD:BK:BI:BVT:BLT:QQ 0/1:FN:.:i1_5:INDEL:het:. .:.:.:.:NOCALL:nocall:0	yes		No candidate in DV, input data from PB maybe MAPQ filtered	5	yes
HG002.PacBio_HiFi_Sequel2.DeepVariant.grch37.vcf.gz	CCS DV	GRh37	Indel	Inside v3.3.2	11	73431225	FN	C CTT,CTTT GT:BD:BK:QQ:BI:BVT:BLT 1/1:FN:am:.:i1_5:INDEL:homalt 2/1:FP:am:54.1:i1_5:INDEL:hetalt	yes		Disagreement in homopolymer length on alleles	2	yes
HG002.PacBio_HiFi_Sequel2.DeepVariant.grch37.vcf.gz	CCS DV	GRh37	Indel	Inside v3.3.2	20	42127836	FN	GTTA GTTATTA,G GT:BD:BK:BI:BVT:BLT:QQ 2|1:FN:am:d1_5,i1_5:INDEL:hetalt:. .:.:.:.:NOCALL:nocall:42.3	yes		DeepVariant reports the insertion but not the deletion. Few reads in child, but deletion is present in one parent	3	yes
HG002.PacBio_HiFi_Sequel2.DeepVariant.grch37.vcf.gz	CCS DV	GRh37	Indel	Inside v3.3.2	3	173317983	FN	ATGTGTGT A GT:BD:BK:BI:BVT:BLT:QQ 1/1:FN:.:d6_15:INDEL:homalt:. .:.:.:.:NOCALL:nocall:0	yes		Likely representation issue with adjacent MNPs	1	yes
HG002.PacBio_HiFi_Sequel2.DeepVariant.grch37.vcf.gz	CCS DV	GRh37	Indel	Inside v3.3.2	12	100313557	FN	T TAAA,TAAAAAAA GT:BD:BK:BI:QQ:BVT:BLT 1|2:FN:am:i1_5,i6_15:.:INDEL:hetalt 0/1:FP:am:i1_5:39.9:INDEL:het	yes		Hard to tell if there are 2 different ALT alleles, but I don't think there is a REF allele so DV is wrong	2	yes
HG002.PacBio_HiFi_Sequel2.DeepVariant.grch37.vcf.gz	CCS DV	GRh37	Indel	Outside v3.3.2	2	7480325	FN	G A,GCGTGA GT:BD:BK:QQ:BI:BVT:BLT 0|2:FN:.:.:i1_5:INDEL:het 0/1:FP:.:6.4:ti:SNP:het	yes		I think this is a realignment/representation issue	2	yes
HG002.PacBio_HiFi_Sequel2.DeepVariant.grch37.vcf.gz	CCS DV	GRh37	Indel	Inside v3.3.2	9	26932217	FN	TTTTG T GT:BD:BK:BI:BVT:BLT:QQ 0|1:FN:.:d1_5:INDEL:het:. .:.:.:.:NOCALL:nocall:0	yes		I think this is another realignment/representation issue	2	yes
Aquila_L5+L6_HG002_hg38_reformat_sorted.vcf	10x Aquila	GRCh38	SNP	Inside v3.3.2	chr10	85704266	FP	G A GT:QQ:BD:BK:BI:BVT:BLT .:.:.:.:.:NOCALL:nocall 0/1:0:FP:.:ti:SNP:het	yes	no			yes	no
Aquila_L5+L6_HG002_hg38_reformat_sorted.vcf	10x Aquila	GRCh38	SNP	Inside v3.3.2	chr6	114735897	FP	G A GT:QQ:BD:BK:BI:BVT:BLT .:.:.:.:.:NOCALL:nocall 0/1:0:FP:.:ti:SNP:het	yes	no			yes	no
Aquila_L5+L6_HG002_hg38_reformat_sorted.vcf	10x Aquila	GRCh38	SNP	Inside v3.3.2	chr10	81712169	FP	T G GT:QQ:BD:BK:BI:BVT:BLT .:.:.:.:.:NOCALL:nocall 1/1:0:FP:.:tv:SNP:homalt	yes	no			yes	no
Aquila_L5+L6_HG002_hg38_reformat_sorted.vcf	10x Aquila	GRCh38	SNP	Inside v3.3.2	chr1	204597931	FP	A T GT:QQ:BD:BK:BI:BVT:BLT .:.:.:.:.:NOCALL:nocall 0/1:0:FP:.:tv:SNP:het	yes	no			yes	no
Aquila_L5+L6_HG002_hg38_reformat_sorted.vcf	10x Aquila	GRCh38	SNP	Inside v3.3.2	chr11	55517706	FP	C G GT:QQ:BD:BK:BI:BVT:BLT .:.:.:.:.:NOCALL:nocall 0/1:0:FP:.:tv:SNP:het	yes	no			yes	no
Aquila_L5+L6_HG002_hg38_reformat_sorted.vcf	10x Aquila	GRCh38	INDEL	Inside v3.3.2	chr13	25720167	FP	C CT GT:QQ:BD:BK:BI:BVT:BLT .:.:.:.:.:NOCALL:nocall 0/1:0:FP:.:i1_5:INDEL:het	unsure	unsure	10x and pacbio ccs show insertion		yes	no	10x and pacbio ccs insertions are not haplotype-separated, so likely errors, and PCR-free illumina supports hom ref
Aquila_L5+L6_HG002_hg38_reformat_sorted.vcf	10x Aquila	GRCh38	INDEL	Inside v3.3.2	chr20	49780703	FP	CTT C GT:QQ:BD:BK:BI:BVT:BLT .:.:.:.:.:NOCALL:nocall 0/1:0:FP:.:d1_5:INDEL:het	unsure	unsure	pacbio ccs shows indel		yes	no	10x and pacbio ccs insertions are not haplotype-separated, so likely errors, and PCR-free illumina supports hom ref
Aquila_L5+L6_HG002_hg38_reformat_sorted.vcf	10x Aquila	GRCh38	INDEL	Inside v3.3.2	chr15	77322827	FP	AAC A GT:QQ:BD:BK:BI:BVT:BLT .:.:.:.:.:NOCALL:nocall 0/1:0:FP:.:d1_5:INDEL:het	yes	no			yes	no
Aquila_L5+L6_HG002_hg38_reformat_sorted.vcf	10x Aquila	GRCh38	INDEL	Inside v3.3.2	chr20	21914660	FP	C CAG GT:QQ:BD:BK:BI:BVT:BLT .:.:.:.:.:NOCALL:nocall 0/1:0:FP:.:i1_5:INDEL:het	yes	no			yes	no
Aquila_L5+L6_HG002_hg38_reformat_sorted.vcf	10x Aquila	GRCh38	INDEL	Inside v3.3.2	chr1	176310371	FP	TTTCC T GT:QQ:BD:BK:BI:BVT:BLT .:.:.:.:.:NOCALL:nocall 1/1:0:FP:.:d1_5:INDEL:homalt	yes	no			yes	no
Aquila_L5+L6_HG002_hg38_reformat_sorted.vcf	10x Aquila	GRCh38	SNP	Inside v3.3.2	chr10	97485828	FN	G A GT:BD:BK:BI:BVT:BLT:QQ 1/1:FN:.:ti:SNP:homalt:. .:.:.:.:NOCALL:nocall:0	yes	no			yes	no
Aquila_L5+L6_HG002_hg38_reformat_sorted.vcf	10x Aquila	GRCh38	SNP	Inside v3.3.2	chr2	78576187	FN	A G GT:BD:BK:BI:BVT:BLT:QQ 0/1:FN:.:ti:SNP:het:. .:.:.:.:NOCALL:nocall:0	yes	no			yes	no
Aquila_L5+L6_HG002_hg38_reformat_sorted.vcf	10x Aquila	GRCh38	SNP	Inside v3.3.2	chr4	157083556	FN	T C GT:BD:BK:BI:BVT:BLT:QQ 0/1:FN:.:ti:SNP:het:. .:.:.:.:NOCALL:nocall:0	yes	no			yes	no
Aquila_L5+L6_HG002_hg38_reformat_sorted.vcf	10x Aquila	GRCh38	SNP	Inside v3.3.2	chr19	13515670	FN	A C GT:BD:BK:BI:BVT:BLT:QQ 0/1:FN:.:tv:SNP:het:. .:.:.:.:NOCALL:nocall:0	yes	no			yes	no
Aquila_L5+L6_HG002_hg38_reformat_sorted.vcf	10x Aquila	GRCh38	SNP	Inside v3.3.2	chr4	135604971	FN	G T GT:BD:BK:BI:BVT:BLT:QQ 0/1:FN:.:tv:SNP:het:. .:.:.:.:NOCALL:nocall:0	yes	no			yes	no
Aquila_L5+L6_HG002_hg38_reformat_sorted.vcf	10x Aquila	GRCh38	INDEL	Inside v3.3.2	chr12	53351302	FN	CT C GT:BD:BK:BI:BVT:BLT:QQ 1/1:FN:.:d1_5:INDEL:homalt:. .:.:.:.:NOCALL:nocall:0	yes	no			yes	no
Aquila_L5+L6_HG002_hg38_reformat_sorted.vcf	10x Aquila	GRCh38	INDEL	Inside v3.3.2	chr1	192043806	FN	T TTATC GT:BD:BK:BI:BVT:BLT:QQ 0/1:FN:lm:i1_5:INDEL:het:. .:.:.:.:NOCALL:nocall:0	yes	no			yes	no
Aquila_L5+L6_HG002_hg38_reformat_sorted.vcf	10x Aquila	GRCh38	INDEL	Inside v3.3.2	chr3	184025156	FN	AT A GT:BD:BK:BI:BVT:BLT:QQ 0/1:FN:.:d1_5:INDEL:het:. .:.:.:.:NOCALL:nocall:0	yes	no			yes	no
Aquila_L5+L6_HG002_hg38_reformat_sorted.vcf	10x Aquila	GRCh38	INDEL	Inside v3.3.2	chr19	16398994	FN	G GT GT:BD:BK:BI:BVT:BLT:QQ 0/1:FN:.:i1_5:INDEL:het:. .:.:.:.:NOCALL:nocall:0	yes	no			yes	no
Aquila_L5+L6_HG002_hg38_reformat_sorted.vcf	10x Aquila	GRCh38	INDEL	Inside v3.3.2	chr6	94223998	FN	CA C GT:BD:BK:BI:BVT:BLT:QQ 1/1:FN:.:d1_5:INDEL:homalt:. .:.:.:.:NOCALL:nocall:0	yes	no			yes	no
Aquila_L5+L6_HG002_hg38_reformat_sorted.vcf	10x Aquila	GRCh38	SNP	Outside v3.3.2	chr1	145678026	FP	C T GT:QQ:BD:BK:BI:BVT:BLT .:.:.:.:.:NOCALL:nocall 0/1:0:FP:.:ti:SNP:het	yes	no			yes	no
Aquila_L5+L6_HG002_hg38_reformat_sorted.vcf	10x Aquila	GRCh38	SNP	Outside v3.3.2	chr22	34550723	FP	A T GT:QQ:BD:BK:BI:BVT:BLT .:.:.:.:.:NOCALL:nocall 1/1:0:FP:.:tv:SNP:homalt	yes	no			yes	no
Aquila_L5+L6_HG002_hg38_reformat_sorted.vcf	10x Aquila	GRCh38	SNP	Outside v3.3.2	chr7	89575743	FP	A C GT:QQ:BD:BK:BI:BVT:BLT .:.:.:.:.:NOCALL:nocall 0/1:0:FP:.:tv:SNP:het	yes	no			yes	no
Aquila_L5+L6_HG002_hg38_reformat_sorted.vcf	10x Aquila	GRCh38	SNP	Outside v3.3.2	chr1	121218336	FP	T G GT:QQ:BD:BK:BI:BVT:BLT .:.:.:.:.:NOCALL:nocall 0/1:0:FP:.:tv:SNP:het	yes	no			yes	no
Aquila_L5+L6_HG002_hg38_reformat_sorted.vcf	10x Aquila	GRCh38	SNP	Outside v3.3.2	chr3	75774063	FP	T G GT:QQ:BD:BK:BI:BVT:BLT .:.:.:.:.:NOCALL:nocall 0/1:0:FP:.:tv:SNP:het	unsure	unsure	illumina and 10x shows hetero snp		unsure	unsure	These appear likely to be mismapped reads or a CNV, since the only ONT read supporting them mostly maps elsewhere
Aquila_L5+L6_HG002_hg38_reformat_sorted.vcf	10x Aquila	GRCh38	INDEL	Outside v3.3.2	chr17	21593997	FP	TTGGTGATGTGGTGACCTGGGTTTCAGCGATATGTGGTAC T GT:QQ:BD:BK:BI:BVT:BLT .:.:.:.:.:NOCALL:nocall 0/1:0:FP:.:d16_plus:INDEL:het	yes	no			yes	no
Aquila_L5+L6_HG002_hg38_reformat_sorted.vcf	10x Aquila	GRCh38	INDEL	Outside v3.3.2	chr19	10799534	FP	G GT GT:QQ:BD:BK:BI:BVT:BLT .:.:.:.:.:NOCALL:nocall 0/1:0:FP:.:i1_5:INDEL:het	unsure	unsure	10x and pacbio ccs show indel		yes	no	10x and pacbio ccs insertions are not haplotype-separated, so likely errors, and PCR-free illumina supports hom ref, though it has a few systematic errors in one direction
Aquila_L5+L6_HG002_hg38_reformat_sorted.vcf	10x Aquila	GRCh38	INDEL	Outside v3.3.2	chr4	40545048	FP	C CT GT:QQ:BD:BK:BI:BVT:BLT .:.:.:.:.:NOCALL:nocall 0/1:0:FP:.:i1_5:INDEL:het	unsure	unsure	10x and pacbio ccs show indel		yes	no	10x and pacbio ccs insertions are not haplotype-separated, so likely errors, and PCR-free illumina supports hom ref
Aquila_L5+L6_HG002_hg38_reformat_sorted.vcf	10x Aquila	GRCh38	INDEL	Outside v3.3.2	chr8	34772825	FP	T TA GT:QQ:BD:BK:BI:BVT:BLT .:.:.:.:.:NOCALL:nocall 0/1:0:FP:.:i1_5:INDEL:het	unsure	unsure	10x and pacbio ccs show indel		yes	no	10x and pacbio ccs insertions are not haplotype-separated, so likely errors, and PCR-free illumina supports hom ref
Aquila_L5+L6_HG002_hg38_reformat_sorted.vcf	10x Aquila	GRCh38	INDEL	Outside v3.3.2	chr5	148294913	FP	C CT GT:QQ:BD:BK:BI:BVT:BLT .:.:.:.:.:NOCALL:nocall 0/1:0:FP:.:i1_5:INDEL:het	unsure	unsure	10x and pacbio ccs show indel		yes	no	10x and pacbio ccs insertions are not haplotype-separated, so likely errors, and PCR-free illumina supports hom ref
Aquila_L5+L6_HG002_hg38_reformat_sorted.vcf	10x Aquila	GRCh38	SNP	Outside v3.3.2	chr18	70750734	FN	T C GT:BD:BK:BI:BVT:BLT:QQ 0/1:FN:.:ti:SNP:het:. .:.:.:.:NOCALL:nocall:0	yes	no			yes	no
Aquila_L5+L6_HG002_hg38_reformat_sorted.vcf	10x Aquila	GRCh38	SNP	Outside v3.3.2	chr11	82160406	FN	T C GT:BD:BK:BI:BVT:BLT:QQ 1/1:FN:.:ti:SNP:homalt:. .:.:.:.:NOCALL:nocall:0	unsure	no	illumina and pacbio ccs support hetero		yes	no	I think you meant illumina and 10x support hetero. Since this is in a L1 and CCS, ONT, and 10x reads on both haplotypes support the SNP, it seems likely that the short reads supporting reference are mis-mapped
Aquila_L5+L6_HG002_hg38_reformat_sorted.vcf	10x Aquila	GRCh38	SNP	Outside v3.3.2	chr16	21974165	FN	G T GT:BD:BK:BI:BVT:BLT:QQ 0/1:FN:.:tv:SNP:het:. .:.:.:.:NOCALL:nocall:0	yes	no			yes	no
Aquila_L5+L6_HG002_hg38_reformat_sorted.vcf	10x Aquila	GRCh38	SNP	Outside v3.3.2	chr18	60030814	FN	C T GT:BD:BK:BI:BVT:BLT:QQ 1|1:FN:.:ti:SNP:homalt:. .:.:.:.:NOCALL:nocall:0	unsure	no	10x supports hetero		yes	no	Since this is in a L1 and CCS, ONT, and 10x reads on both haplotypes support the SNP, it seems likely that the short reads supporting reference are mis-mapped
Aquila_L5+L6_HG002_hg38_reformat_sorted.vcf	10x Aquila	GRCh38	SNP	Outside v3.3.2	chr19	43360966	FN	C A GT:BD:BK:BI:BVT:BLT:QQ 1/1:FN:.:tv:SNP:homalt:. .:.:.:.:NOCALL:nocall:0	yes	no			yes	no
Aquila_L5+L6_HG002_hg38_reformat_sorted.vcf	10x Aquila	GRCh38	INDEL	Outside v3.3.2	chr12	76760296	FN	G GCT GT:BD:BK:BI:BVT:BLT:QQ 1|1:FN:.:i1_5:INDEL:homalt:. .:.:.:.:NOCALL:nocall:0	unsure	unsure	illumina, 10x and pacbio show complex scenario here		yes	no	This is a complex variant where v4.1 has a different representation than the aligned reads, but it is correct
Aquila_L5+L6_HG002_hg38_reformat_sorted.vcf	10x Aquila	GRCh38	INDEL	Outside v3.3.2	chr6	165983067	FN	C CA GT:BD:BK:BI:BVT:BLT:QQ 1/1:FN:.:i1_5:INDEL:homalt:. .:.:.:.:NOCALL:nocall:0	unsure	unsure	10x and pacbio not consistent here		yes	no	This is a complex variant where v4.1 has a different representation than the aligned reads from Illumina or 10x, but is the same as CCS and it is correct
Aquila_L5+L6_HG002_hg38_reformat_sorted.vcf	10x Aquila	GRCh38	INDEL	Outside v3.3.2	chr4	14789486	FN	T TA GT:BD:BK:BI:BVT:BLT:QQ 0/1:FN:lm:i1_5:INDEL:het:. .:.:.:.:NOCALL:nocall:0	yes	no			yes	no
Aquila_L5+L6_HG002_hg38_reformat_sorted.vcf	10x Aquila	GRCh38	INDEL	Outside v3.3.2	chr4	40804438	FN	CA C GT:BD:BK:BI:BVT:BLT:QQ 0/1:FN:.:d1_5:INDEL:het:. .:.:.:.:NOCALL:nocall:0	yes	no			yes	no
Aquila_L5+L6_HG002_hg38_reformat_sorted.vcf	10x Aquila	GRCh38	INDEL	Outside v3.3.2	chr5	97899149	FN	TCTC T GT:BD:BK:BI:BVT:BLT:QQ 0/1:FN:.:d1_5:INDEL:het:. .:.:.:.:NOCALL:nocall:0	yes	no			yes	no
Aquila_L5+L6_HG002_hg19_reformat_sorted.vcf	10x Aquila	GRCh37	SNP	Inside v3.3.2	7	52560141	FP	C A GT:QQ:BD:BK:BI:BVT:BLT .:.:.:.:.:NOCALL:nocall 0/1:0:FP:.:tv:SNP:het	yes	no			yes	no
Aquila_L5+L6_HG002_hg19_reformat_sorted.vcf	10x Aquila	GRCh37	SNP	Inside v3.3.2	2	134082899	FP	G C GT:QQ:BD:BK:BI:BVT:BLT .:.:.:.:.:NOCALL:nocall 0/1:0:FP:.:tv:SNP:het	yes	no			yes	no
Aquila_L5+L6_HG002_hg19_reformat_sorted.vcf	10x Aquila	GRCh37	SNP	Inside v3.3.2	6	58605203	FP	G A GT:QQ:BD:BK:BI:BVT:BLT .:.:.:.:.:NOCALL:nocall 0/1:0:FP:.:ti:SNP:het	yes	no			yes	no
Aquila_L5+L6_HG002_hg19_reformat_sorted.vcf	10x Aquila	GRCh37	SNP	Inside v3.3.2	3	110842558	FP	T G GT:QQ:BD:BK:BI:BVT:BLT .:.:.:.:.:NOCALL:nocall 0/1:0:FP:.:tv:SNP:het	yes	no			yes	no
Aquila_L5+L6_HG002_hg19_reformat_sorted.vcf	10x Aquila	GRCh37	SNP	Inside v3.3.2	1	112743487	FP	C T GT:QQ:BD:BK:BI:BVT:BLT .:.:.:.:.:NOCALL:nocall 0/1:0:FP:.:ti:SNP:het	yes	no			yes	no
Aquila_L5+L6_HG002_hg19_reformat_sorted.vcf	10x Aquila	GRCh37	INDEL	Inside v3.3.2	6	157836905	FP	C CA GT:QQ:BD:BK:BI:BVT:BLT .:.:.:.:.:NOCALL:nocall 0/1:0:FP:.:i1_5:INDEL:het	unsure	unsure	10x and pacbio ccs show indel		yes	no	10x and pacbio ccs insertions are not haplotype-separated, so likely errors, and PCR-free illumina supports hom ref
Aquila_L5+L6_HG002_hg19_reformat_sorted.vcf	10x Aquila	GRCh37	INDEL	Inside v3.3.2	1	241251629	FP	GAA G GT:QQ:BD:BK:BI:BVT:BLT .:.:.:.:.:NOCALL:nocall 0/1:0:FP:.:d1_5:INDEL:het	yes	no			yes	no
Aquila_L5+L6_HG002_hg19_reformat_sorted.vcf	10x Aquila	GRCh37	INDEL	Inside v3.3.2	1	151624879	FP	CT C GT:QQ:BD:BK:BI:BVT:BLT .:.:.:.:.:NOCALL:nocall 0/1:0:FP:.:d1_5:INDEL:het	unsure	unsure	10x and pacbio ccs show indel		yes	no	10x and pacbio ccs insertions are not haplotype-separated, so likely errors, and PCR-free illumina supports hom ref
Aquila_L5+L6_HG002_hg19_reformat_sorted.vcf	10x Aquila	GRCh37	INDEL	Inside v3.3.2	12	99394046	FP	C CT GT:QQ:BD:BK:BI:BVT:BLT .:.:.:.:.:NOCALL:nocall 0/1:0:FP:.:i1_5:INDEL:het	unsure	unsure	10x and pacbio ccs show indel		yes	no	10x and pacbio ccs insertions are not haplotype-separated, so likely errors, and PCR-free illumina supports hom ref, though it has a few systematic errors in one direction
Aquila_L5+L6_HG002_hg19_reformat_sorted.vcf	10x Aquila	GRCh37	INDEL	Inside v3.3.2	16	57455612	FP	CA C GT:QQ:BD:BK:BI:BVT:BLT .:.:.:.:.:NOCALL:nocall 0/1:0:FP:.:d1_5:INDEL:het	unsure	unsure	10x and pacbio ccs show indel		yes	no	10x and pacbio ccs insertions are not haplotype-separated, so likely errors, and PCR-free illumina supports hom ref
Aquila_L5+L6_HG002_hg19_reformat_sorted.vcf	10x Aquila	GRCh37	SNP	Inside v3.3.2	11	56317673	FN	T A GT:BD:BK:BI:BVT:BLT:QQ 1/1:FN:.:tv:SNP:homalt:. .:.:.:.:NOCALL:nocall:0	yes	no			yes	no
Aquila_L5+L6_HG002_hg19_reformat_sorted.vcf	10x Aquila	GRCh37	SNP	Inside v3.3.2	21	20290322	FN	C A GT:BD:BK:BI:BVT:BLT:QQ 0/1:FN:.:tv:SNP:het:. .:.:.:.:NOCALL:nocall:0	yes	no			yes	no
Aquila_L5+L6_HG002_hg19_reformat_sorted.vcf	10x Aquila	GRCh37	SNP	Inside v3.3.2	11	76677624	FN	G T GT:BD:BK:BI:BVT:BLT:QQ 1/1:FN:.:tv:SNP:homalt:. .:.:.:.:NOCALL:nocall:0	yes	no			yes	no
Aquila_L5+L6_HG002_hg19_reformat_sorted.vcf	10x Aquila	GRCh37	SNP	Inside v3.3.2	14	35462350	FN	A G GT:BD:BK:BI:BVT:BLT:QQ 0/1:FN:.:ti:SNP:het:. .:.:.:.:NOCALL:nocall:0	yes	no			yes	no
Aquila_L5+L6_HG002_hg19_reformat_sorted.vcf	10x Aquila	GRCh37	SNP	Inside v3.3.2	8	35388400	FN	T C GT:BD:BK:BI:BVT:BLT:QQ 1/1:FN:.:ti:SNP:homalt:. .:.:.:.:NOCALL:nocall:0	yes	no			yes	no
Aquila_L5+L6_HG002_hg19_reformat_sorted.vcf	10x Aquila	GRCh37	INDEL	Inside v3.3.2	11	42708519	FN	TTGAG T GT:BD:BK:BI:BVT:BLT:QQ 1|1:FN:lm:d1_5:INDEL:homalt:. .:.:.:.:NOCALL:nocall:0	yes	no			yes	no
Aquila_L5+L6_HG002_hg19_reformat_sorted.vcf	10x Aquila	GRCh37	INDEL	Inside v3.3.2	20	21559134	FN	G GTT GT:BD:BK:BI:BVT:BLT:QQ 1/1:FN:.:i1_5:INDEL:homalt:. .:.:.:.:NOCALL:nocall:0	yes	no			yes	no
Aquila_L5+L6_HG002_hg19_reformat_sorted.vcf	10x Aquila	GRCh37	INDEL	Inside v3.3.2	3	109507876	FN	C CTG GT:BD:BK:BI:BVT:BLT:QQ 0/1:FN:.:i1_5:INDEL:het:. .:.:.:.:NOCALL:nocall:0	yes	no			yes	no
Aquila_L5+L6_HG002_hg19_reformat_sorted.vcf	10x Aquila	GRCh37	INDEL	Inside v3.3.2	12	28185168	FN	C CT GT:BD:BK:BI:BVT:BLT:QQ 0/1:FN:.:i1_5:INDEL:het:. .:.:.:.:NOCALL:nocall:0	yes	no			yes	no
Aquila_L5+L6_HG002_hg19_reformat_sorted.vcf	10x Aquila	GRCh37	INDEL	Inside v3.3.2	10	31145416	FN	G GAA GT:BD:BK:BI:BVT:BLT:QQ 0|1:FN:lm:i1_5:INDEL:het:. .:.:.:.:NOCALL:nocall:0	yes	no			yes	no
Aquila_L5+L6_HG002_hg19_reformat_sorted.vcf	10x Aquila	GRCh37	SNP	Outside v3.3.2	17	44565478	FP	T G GT:QQ:BD:BK:BI:BVT:BLT .:.:.:.:.:NOCALL:nocall 0/1:0:FP:.:tv:SNP:het	yes	no			yes	no
Aquila_L5+L6_HG002_hg19_reformat_sorted.vcf	10x Aquila	GRCh37	SNP	Outside v3.3.2	15	45271876	FP	C G GT:QQ:BD:BK:BI:BVT:BLT .:.:.:.:.:NOCALL:nocall 1/1:0:FP:.:tv:SNP:homalt	yes	no			yes	no
Aquila_L5+L6_HG002_hg19_reformat_sorted.vcf	10x Aquila	GRCh37	SNP	Outside v3.3.2	1	1681497	FP	G A GT:QQ:BD:BK:BI:BVT:BLT .:.:.:.:.:NOCALL:nocall 1/1:0:FP:.:ti:SNP:homalt	yes	no			yes	no
Aquila_L5+L6_HG002_hg19_reformat_sorted.vcf	10x Aquila	GRCh37	SNP	Outside v3.3.2	20	23675370	FP	G C GT:QQ:BD:BK:BI:BVT:BLT .:.:.:.:.:NOCALL:nocall 1/1:0:FP:.:tv:SNP:homalt	yes	no			yes	no
Aquila_L5+L6_HG002_hg19_reformat_sorted.vcf	10x Aquila	GRCh37	SNP	Outside v3.3.2	15	72931303	FP	A C GT:QQ:BD:BK:BI:BVT:BLT .:.:.:.:.:NOCALL:nocall 0/1:0:FP:.:tv:SNP:het	yes	no			yes	no
Aquila_L5+L6_HG002_hg19_reformat_sorted.vcf	10x Aquila	GRCh37	INDEL	Outside v3.3.2	9	43740997	FP	CT C GT:QQ:BD:BK:BI:BVT:BLT .:.:.:.:.:NOCALL:nocall 0/1:0:FP:.:d1_5:INDEL:het	yes	no			yes	no
Aquila_L5+L6_HG002_hg19_reformat_sorted.vcf	10x Aquila	GRCh37	INDEL	Outside v3.3.2	19	36651671	FP	T TGTG GT:QQ:BD:BK:BI:BVT:BLT .:.:.:.:.:NOCALL:nocall 0/1:0:FP:.:i1_5:INDEL:het	yes	no			yes	no
Aquila_L5+L6_HG002_hg19_reformat_sorted.vcf	10x Aquila	GRCh37	INDEL	Outside v3.3.2	18	14792267	FP	G GA GT:QQ:BD:BK:BI:BVT:BLT .:.:.:.:.:NOCALL:nocall 0/1:0:FP:.:i1_5:INDEL:het	yes	no			yes	no
Aquila_L5+L6_HG002_hg19_reformat_sorted.vcf	10x Aquila	GRCh37	INDEL	Outside v3.3.2	16	21854918	FP	GAGAAGAGAAGGTGAGAAACCTGAGGGCAAGA GAGGTGAGAAACCTGAGGGCAAGA,G GT:QQ:BD:BK:BI:BVT:BLT .:.:.:.:.:NOCALL:nocall 2/1:0:FP:lm:d16_plus,d6_15:INDEL:hetalt	yes	no			yes	no
Aquila_L5+L6_HG002_hg19_reformat_sorted.vcf	10x Aquila	GRCh37	INDEL	Outside v3.3.2	19	43448012	FP	C CA GT:QQ:BD:BK:BI:BVT:BLT .:.:.:.:.:NOCALL:nocall 0/1:0:FP:.:i1_5:INDEL:het	yes	no			yes	no
Aquila_L5+L6_HG002_hg19_reformat_sorted.vcf	10x Aquila	GRCh37	SNP	Outside v3.3.2	4	60052436	FN	G T GT:BD:BK:BI:BVT:BLT:QQ 1/1:FN:.:tv:SNP:homalt:. .:.:.:.:NOCALL:nocall:0	unsure	no	10 and ont supports G?		yes	no	Since this is in a L1 and CCS, ONT, and 10x reads on both haplotypes support the SNP, it seems likely that the 10x reads supporting reference are mis-mapped
Aquila_L5+L6_HG002_hg19_reformat_sorted.vcf	10x Aquila	GRCh37	SNP	Outside v3.3.2	15	82606430	FN	T C GT:BD:BK:BI:BVT:BLT:QQ 1/1:FN:.:ti:SNP:homalt:. .:.:.:.:NOCALL:nocall:0	yes	no			yes	no
Aquila_L5+L6_HG002_hg19_reformat_sorted.vcf	10x Aquila	GRCh37	SNP	Outside v3.3.2	1	158861040	FN	A T GT:BD:BK:BI:BVT:BLT:QQ 0/1:FN:.:tv:SNP:het:. .:.:.:.:NOCALL:nocall:0	yes	no			yes	no
Aquila_L5+L6_HG002_hg19_reformat_sorted.vcf	10x Aquila	GRCh37	SNP	Outside v3.3.2	6	6141595	FN	G C GT:BD:BK:BI:BVT:BLT:QQ 1/1:FN:.:tv:SNP:homalt:. .:.:.:.:NOCALL:nocall:0	yes	no			yes	no
Aquila_L5+L6_HG002_hg19_reformat_sorted.vcf	10x Aquila	GRCh37	SNP	Outside v3.3.2	19	15905002	FN	T C GT:BD:BK:BI:BVT:BLT:QQ 1/1:FN:.:ti:SNP:homalt:. .:.:.:.:NOCALL:nocall:0	yes	no			yes	no
Aquila_L5+L6_HG002_hg19_reformat_sorted.vcf	10x Aquila	GRCh37	INDEL	Outside v3.3.2	19	12520992	FN	CAT C GT:BD:BK:BI:BVT:BLT:QQ 1|1:FN:lm:d1_5:INDEL:homalt:. .:.:.:.:NOCALL:nocall:0	unsure	no	illumina and 10x are not consistent with pacbio		yes	no	This is a complex variant where v4.1 has a different representation than the aligned reads from Illumina or 10x, but is the same as CCS and it is correct
Aquila_L5+L6_HG002_hg19_reformat_sorted.vcf	10x Aquila	GRCh37	INDEL	Outside v3.3.2	12	7983848	FN	GTT GT,G GT:BD:BK:BI:BVT:BLT:QQ 2|1:FN:.:d1_5:INDEL:hetalt:. .:.:.:.:NOCALL:nocall:0	yes	no			yes	no
Aquila_L5+L6_HG002_hg19_reformat_sorted.vcf	10x Aquila	GRCh37	INDEL	Outside v3.3.2	2	236434744	FN	TA T GT:BD:BK:BI:BVT:BLT:QQ 0/1:FN:.:d1_5:INDEL:het:. .:.:.:.:NOCALL:nocall:0	yes	no			yes	no
Aquila_L5+L6_HG002_hg19_reformat_sorted.vcf	10x Aquila	GRCh37	INDEL	Outside v3.3.2	7	57113901	FN	A ACTG GT:BD:BK:BI:BVT:BLT:QQ 1/1:FN:.:i1_5:INDEL:homalt:. .:.:.:.:NOCALL:nocall:0	yes	no			yes	no
Aquila_L5+L6_HG002_hg19_reformat_sorted.vcf	10x Aquila	GRCh37	INDEL	Outside v3.3.2	6	70578092	FN	G GA GT:BD:BK:BI:BVT:BLT:QQ 0/1:FN:.:i1_5:INDEL:het:. .:.:.:.:NOCALL:nocall:0	unsure	no	illumina, 10x, and pacbio ccs are not consistent		yes	no	This is a complex variant where v4.1 has a different representation than the aligned reads from Illumina or 10x, but is the same as CCS and it is correct
Aquila_L5+L6_HG002_hg19_reformat_sorted.vcf	10x Aquila	GRCh37	SNP	MHC	6	30814322	FP	T G GT:QQ:BD:BK:BI:BVT:BLT .:.:.:.:.:NOCALL:nocall 0/1:0:FP:lm:tv:SNP:het	yes	no			yes	no
Aquila_L5+L6_HG002_hg19_reformat_sorted.vcf	10x Aquila	GRCh37	SNP	MHC	6	28785097	FP	T C GT:QQ:BD:BK:BI:BVT:BLT .:.:.:.:.:NOCALL:nocall 0/1:0:FP:lm:ti:SNP:het	yes	no			yes	no
Aquila_L5+L6_HG002_hg19_reformat_sorted.vcf	10x Aquila	GRCh37	SNP	MHC	6	29851248	FP	C A GT:QQ:BD:BK:BI:BVT:BLT .:.:.:.:.:NOCALL:nocall 0/1:0:FP:.:tv:SNP:het	yes	no			yes	no
Aquila_L5+L6_HG002_hg19_reformat_sorted.vcf	10x Aquila	GRCh37	SNP	MHC	6	30151839	FP	G A GT:QQ:BD:BK:BI:BVT:BLT .:.:.:.:.:NOCALL:nocall 0/1:0:FP:.:ti:SNP:het	yes	no			yes	no
Aquila_L5+L6_HG002_hg19_reformat_sorted.vcf	10x Aquila	GRCh37	SNP	MHC	6	31255932	FP	T G GT:QQ:BD:BK:BI:BVT:BLT .:.:.:.:.:NOCALL:nocall 0/1:0:FP:.:tv:SNP:het	yes	no			yes	no
Aquila_L5+L6_HG002_hg19_reformat_sorted.vcf	10x Aquila	GRCh37	INDEL	MHC	6	32417336	FP	GAAAGAA G GT:QQ:BD:BK:BI:BVT:BLT .:.:.:.:.:NOCALL:nocall 0/1:0:FP:am:d6_15:INDEL:het	no	unsure	illumina and pacbio ccs support hetero indel		unsure	partial	This is a very complex variant in a tandem repeat that is only partially covered in v4.1. Potentially correct but should be excluded from benchmark regions due to partial coverage. Aquila misses downstream SNPs											Not in HG002_MHCdiploidassembly_GRCh37_v1.0.bed
Aquila_L5+L6_HG002_hg19_reformat_sorted.vcf	10x Aquila	GRCh37	INDEL	MHC	6	29908234	FP	T TGGC GT:QQ:BD:BK:BI:BVT:BLT .:.:.:.:.:NOCALL:nocall 0/1:0:FP:am:i1_5:INDEL:het	unsure	unsure	illumina, 10x and pacbio all show indel		yes	partial	This is a complex variant where v4.1 has a different representation than the aligned reads from any technology but it is correct. Aquila insertion is part of complex variant, but it misses 1bp ins on other allele upstream, so counted as FP
Aquila_L5+L6_HG002_hg19_reformat_sorted.vcf	10x Aquila	GRCh37	INDEL	MHC	6	32843920	FP	CCCAAAAATATAAATA C GT:QQ:BD:BK:BI:BVT:BLT .:.:.:.:.:NOCALL:nocall 0/1:0:FP:lm:d6_15:INDEL:het	unsure	unsure	illumina, 10x and pacbio all show indel		yes	no	This is a complex variant where v4.1 has a different representation than the aligned reads from any technology but it is correct. Aquila incorrectly calls del instead of complex variant
Aquila_L5+L6_HG002_hg19_reformat_sorted.vcf	10x Aquila	GRCh37	INDEL	MHC	6	31296222	FP	T TTTTG GT:QQ:BD:BK:BI:BVT:BLT .:.:.:.:.:NOCALL:nocall 1/1:0:FP:lm:i1_5:INDEL:homalt	no	yes	10x, pacbio, ont supports this indel		yes	partial	This is a complex variant where v4.1 has a different representation than the aligned reads from any technology but it is correct. Aquila insertion could be part of complex variant, but misses upstream ins and snp so counted as FP
Aquila_L5+L6_HG002_hg19_reformat_sorted.vcf	10x Aquila	GRCh37	INDEL	MHC	6	31322213	FP	CCAGACCCGCCA C GT:QQ:BD:BK:BI:BVT:BLT .:.:.:.:.:NOCALL:nocall 0/1:0:FP:lm:d6_15:INDEL:het	no	unsure	illumina, pacbio, ont indicates indel		yes	partial	This is a complex variant where v4.1 has a different representation than the aligned reads from any technology but it is correct. Aquila calls 2 10-bp deletions, but it should be one 10bp del and one 9bp del
Aquila_L5+L6_HG002_hg19_reformat_sorted.vcf	10x Aquila	GRCh37	SNP	MHC	6	32611764	FN	T C GT:BD:BK:BI:BVT:BLT:QQ 0/1:FN:.:ti:SNP:het:. .:.:.:.:NOCALL:nocall:0	yes	no			yes	no
Aquila_L5+L6_HG002_hg19_reformat_sorted.vcf	10x Aquila	GRCh37	SNP	MHC	6	31263751	FN	T C GT:BD:BK:BI:BVT:BLT:QQ 1/0:FN:.:ti:SNP:het:. .:.:.:.:NOCALL:nocall:0	yes	no			yes	no
Aquila_L5+L6_HG002_hg19_reformat_sorted.vcf	10x Aquila	GRCh37	SNP	MHC	6	30998068	FN	G T GT:BD:BK:BI:BVT:BLT:QQ 0/1:FN:.:tv:SNP:het:. .:.:.:.:NOCALL:nocall:0	yes	no			yes	no
Aquila_L5+L6_HG002_hg19_reformat_sorted.vcf	10x Aquila	GRCh37	SNP	MHC	6	31311355	FN	C G GT:BD:BK:BI:BVT:BLT:QQ 0/1:FN:.:tv:SNP:het:. .:.:.:.:NOCALL:nocall:0	yes	no			yes	no
Aquila_L5+L6_HG002_hg19_reformat_sorted.vcf	10x Aquila	GRCh37	SNP	MHC	6	32620344	FN	G A GT:BD:BK:BI:BVT:BLT:QQ 1/0:FN:.:ti:SNP:het:. .:.:.:.:NOCALL:nocall:0	unsure	unsure	illmina and 10x didn't support		yes	no	Support across all techs for complex variant, though only one illumina read maps with the variants
Aquila_L5+L6_HG002_hg19_reformat_sorted.vcf	10x Aquila	GRCh37	INDEL	MHC	6	32642405	FN	GG TT GT:BD:BK:BI:BVT:BLT:QQ 1/0:FN:lm:tv:SNP:het:. .:.:.:.:NOCALL:nocall:0	yes	unsure	Aquila didn't report indel like this way		yes	partial	aquila calls part of complex variant
Aquila_L5+L6_HG002_hg19_reformat_sorted.vcf	10x Aquila	GRCh37	INDEL	MHC	6	32628736	FN	CA TG GT:BD:BK:BI:BVT:BLT:QQ 1/0:FN:.:ti:SNP:het:. .:.:.:.:NOCALL:nocall:0	yes	unsure	Aquila didn't report indel like this way		yes	no	No aquila variants here
Aquila_L5+L6_HG002_hg19_reformat_sorted.vcf	10x Aquila	GRCh37	INDEL	MHC	6	32614772	FN	GAG AGC GT:BD:BK:BI:BVT:BLT:QQ 1/0:FN:lm:d1_5,i1_5:INDEL:het:. .:.:.:.:NOCALL:nocall:0	unsure	unsure	only 10x support this		yes	no	This is a complex variant where v4.1 has a different representation than the aligned reads from CCS, but is the same as 10x and it is correct
Aquila_L5+L6_HG002_hg19_reformat_sorted.vcf	10x Aquila	GRCh37	INDEL	MHC	6	32614647	FN	GA AG GT:BD:BK:BI:BVT:BLT:QQ 1/0:FN:.:ti:SNP:het:. .:.:.:.:NOCALL:nocall:0	no	unsure	no supports		yes	no	This is a complex large ins where v4.1 has a different representation than the aligned reads from CCS, but it is correct
Aquila_L5+L6_HG002_hg19_reformat_sorted.vcf	10x Aquila	GRCh37	INDEL	MHC	6	32645075	FN	CC GT GT:BD:BK:BI:BVT:BLT:QQ 1/0:FN:.:ti,tv:SNP:het:. .:.:.:.:NOCALL:nocall:0	unsure	unsure	illumina and ont didn't support it		yes	no	This is a complex variant where v4.1 has a different representation than the aligned reads from ONT, but is the same as 10x, CCS, and one illumina read, and it is correct
NA24385.hard-filtered.vcf (GRCh38)	Illumina Dragen	GRCh38	SNP	Inside v3.3.2	chr9	32734505	FP	A C GT:QQ:BD:BK:BI:BVT:BLT .:.:.:.:.:NOCALL:nocall 0/1:26.99:FP:lm:tv:SNP:het	yes	no	Long reads agree with ref		yes	no
NA24385.hard-filtered.vcf (GRCh38)	Illumina Dragen	GRCh38	SNP	Inside v3.3.2	chr10	46107216	FP	C T GT:QQ:BD:BK:BI:BVT:BLT .:.:.:.:.:NOCALL:nocall 0/1:47.19:FP:.:ti:SNP:het	yes	no	Long reads agree with ref		yes	no
NA24385.hard-filtered.vcf (GRCh38)	Illumina Dragen	GRCh38	SNP	Inside v3.3.2	chr14	41908001	FP	C G GT:QQ:BD:BK:BI:BVT:BLT .:.:.:.:.:NOCALL:nocall 0/1:38.39:FP:.:tv:SNP:het	yes	no			yes	no
NA24385.hard-filtered.vcf (GRCh38)	Illumina Dragen	GRCh38	SNP	Inside v3.3.2	chr1	1153034	FP	T C GT:QQ:BD:BK:BI:BVT:BLT .:.:.:.:.:NOCALL:nocall 0/1:29.54:FP:.:ti:SNP:het	yes	no			yes	no
NA24385.hard-filtered.vcf (GRCh38)	Illumina Dragen	GRCh38	SNP	Inside v3.3.2	chr14	59575586	FP	C T GT:QQ:BD:BK:BI:BVT:BLT .:.:.:.:.:NOCALL:nocall 0/1:39.97:FP:lm:ti:SNP:het	yes	no			yes	no
NA24385.hard-filtered.vcf (GRCh38)	Illumina Dragen	GRCh38	INDEL	Inside v3.3.2	chr3	172014458	FP	AT A GT:QQ:BD:BK:BI:BVT:BLT .:.:.:.:.:NOCALL:nocall 0/1:24.45:FP:.:d1_5:INDEL:het	yes	no			yes	no
NA24385.hard-filtered.vcf (GRCh38)	Illumina Dragen	GRCh38	INDEL	Inside v3.3.2	chr7	129034804	FP	A AGAATGGTGTGAACCCGGG GT:QQ:BD:BK:BI:BVT:BLT .:.:.:.:.:NOCALL:nocall 0/1:36.77:FP:.:i16_plus:INDEL:het	yes	no			yes	no
NA24385.hard-filtered.vcf (GRCh38)	Illumina Dragen	GRCh38	INDEL	Inside v3.3.2	chr2	141586952	FP	G GAAAAAAAAAAAAAAA GT:QQ:BD:BK:BI:BVT:BLT .:.:.:.:.:NOCALL:nocall 0/1:38.9:FP:.:i6_15:INDEL:het	yes	no			yes	no
NA24385.hard-filtered.vcf (GRCh38)	Illumina Dragen	GRCh38	INDEL	Inside v3.3.2	chr2	154306618	FP	T TG GT:QQ:BD:BK:BI:BVT:BLT .:.:.:.:.:NOCALL:nocall 0/1:233.67:FP:am:i1_5:INDEL:het	yes	no	Not 100% sure if ref is correct, but Novoalign bam agrees with ref and some evidences are shown in other tracks		yes	no
NA24385.hard-filtered.vcf (GRCh38)	Illumina Dragen	GRCh38	INDEL	Inside v3.3.2	chr5	104471124	FP	CACTT C GT:QQ:BD:BK:BI:BVT:BLT .:.:.:.:.:NOCALL:nocall 0/1:48.24:FP:lm:d1_5:INDEL:het	no	yes	both look close; if ref has an extra 2-base deletion next to it, it would be an alternative variant normalization		no	yes
NA24385.hard-filtered.vcf (GRCh38)	Illumina Dragen	GRCh38	SNP	Inside v3.3.2	chr6	72572857	FN	C T GT:BD:BK:BI:BVT:BLT:QQ 0/1:FN:.:ti:SNP:het:. .:.:.:.:NOCALL:nocall:0	yes	no	Unsure why Dragen missed it		yes	no
NA24385.hard-filtered.vcf (GRCh38)	Illumina Dragen	GRCh38	SNP	Inside v3.3.2	chr22	15278861	FN	T G GT:BD:BK:BI:BVT:BLT:QQ 1/1:FN:.:tv:SNP:homalt:. .:.:.:.:NOCALL:nocall:0	yes	no	Depth too low in query		yes	no
NA24385.hard-filtered.vcf (GRCh38)	Illumina Dragen	GRCh38	SNP	Inside v3.3.2	chr17	45900754	FN	A G GT:BD:BK:BI:BVT:BLT:QQ 0/1:FN:.:ti:SNP:het:. .:.:.:.:NOCALL:nocall:0	yes	no			yes	no
NA24385.hard-filtered.vcf (GRCh38)	Illumina Dragen	GRCh38	SNP	Inside v3.3.2	chr6	9969456	FN	C G GT:BD:BK:BI:BVT:BLT:QQ 0/1:FN:.:tv:SNP:het:. .:.:.:.:NOCALL:nocall:0	yes	no			yes	no
NA24385.hard-filtered.vcf (GRCh38)	Illumina Dragen	GRCh38	SNP	Inside v3.3.2	chr3	81330103	FN	G C GT:BD:BK:BI:BVT:BLT:QQ 0/1:FN:.:tv:SNP:het:. .:.:.:.:NOCALL:nocall:0	yes	no	AF is skewed in query		yes	no
NA24385.hard-filtered.vcf (GRCh38)	Illumina Dragen	GRCh38	INDEL	Inside v3.3.2	chr6	77917615	FN	G GTTGT GT:BD:BK:BI:BVT:BLT:QQ 0/1:FN:.:i1_5:INDEL:het:. .:.:.:.:NOCALL:nocall:0	yes	no	Not 100% sure as AF is skewed in all platform, but evidence found in most platforms		yes	no
NA24385.hard-filtered.vcf (GRCh38)	Illumina Dragen	GRCh38	INDEL	Inside v3.3.2	chr17	5850493	FN	AT A GT:BD:BK:BI:BVT:BLT:QQ 0/1:FN:.:d1_5:INDEL:het:. .:.:.:.:NOCALL:nocall:0	yes	no			yes	no
NA24385.hard-filtered.vcf (GRCh38)	Illumina Dragen	GRCh38	INDEL	Inside v3.3.2	chr20	31868476	FN	CT C GT:BD:BK:BI:BVT:BLT:QQ 0/1:FN:.:d1_5:INDEL:het:. .:.:.:.:NOCALL:nocall:0	yes	no			yes	no
NA24385.hard-filtered.vcf (GRCh38)	Illumina Dragen	GRCh38	INDEL	Inside v3.3.2	chr17	46022490	FN	G GC GT:BD:BK:BI:BVT:BLT:QQ 0/1:FN:.:i1_5:INDEL:het:. .:.:.:.:NOCALL:nocall:0	yes	no			yes	no
NA24385.hard-filtered.vcf (GRCh38)	Illumina Dragen	GRCh38	INDEL	Inside v3.3.2	chr17	45665088	FN	AC A GT:BD:BK:BI:BVT:BLT:QQ 0/1:FN:.:d1_5:INDEL:het:. .:.:.:.:NOCALL:nocall:0	yes	no			yes	no
NA24385.hard-filtered.vcf (GRCh38)	Illumina Dragen	GRCh38	SNP	Outside v3.3.2	chr5	91365455	FP	C A GT:QQ:BD:BK:BI:BVT:BLT .:.:.:.:.:NOCALL:nocall 0/1:67.39:FP:lm:tv:SNP:het	yes	no	Not so sure but ref looks more likely		yes	no
NA24385.hard-filtered.vcf (GRCh38)	Illumina Dragen	GRCh38	SNP	Outside v3.3.2	chr16	33733905	FP	A G GT:QQ:BD:BK:BI:BVT:BLT .:.:.:.:.:NOCALL:nocall 1/1:75.18:FP:.:ti:SNP:homalt	yes	no	Seg dup. Coverage high in short read tracks		yes	no
NA24385.hard-filtered.vcf (GRCh38)	Illumina Dragen	GRCh38	SNP	Outside v3.3.2	chr4	45013314	FP	A T GT:QQ:BD:BK:BI:BVT:BLT .:.:.:.:.:NOCALL:nocall 0/1:46.32:FP:.:tv:SNP:het	yes	no	Seg dup. Coverage high in short read tracks		yes	no
NA24385.hard-filtered.vcf (GRCh38)	Illumina Dragen	GRCh38	SNP	Outside v3.3.2	chr11	90041280	FP	G A GT:QQ:BD:BK:BI:BVT:BLT .:.:.:.:.:NOCALL:nocall 0/1:36.14:FP:.:ti:SNP:het	yes	no	Seg dup. Coverage high in short read tracks		yes	no
NA24385.hard-filtered.vcf (GRCh38)	Illumina Dragen	GRCh38	SNP	Outside v3.3.2	chr17	26990540	FP	A G GT:QQ:BD:BK:BI:BVT:BLT .:.:.:.:.:NOCALL:nocall 0/1:42.91:FP:.:ti:SNP:het	yes	no	Seg dup. Coverage high in short read tracks		yes	no
NA24385.hard-filtered.vcf (GRCh38)	Illumina Dragen	GRCh38	INDEL	Outside v3.3.2	chr8	2385356	FP	AAATC A GT:QQ:BD:BK:BI:BVT:BLT .:.:.:.:.:NOCALL:nocall 0/1:34.65:FP:.:d1_5:INDEL:het	unsure	unsure	Deletion looks clean in Dragen and deletion found in almost all tracks. AF is skewed in other tracks though.		unsure	unsure
NA24385.hard-filtered.vcf (GRCh38)	Illumina Dragen	GRCh38	INDEL	Outside v3.3.2	chr7	76531020	FP	GGGATC G GT:QQ:BD:BK:BI:BVT:BLT .:.:.:.:.:NOCALL:nocall 0/1:41.89:FP:.:d1_5:INDEL:het	yes	no	Seg dup. Deletion looks clean in Dragen and deletion found in some other tracks. But ref looks more likely as it's in seg dup and there aren't many supports from other tracks.		yes	no
NA24385.hard-filtered.vcf (GRCh38)	Illumina Dragen	GRCh38	INDEL	Outside v3.3.2	chr8	7329267	FP	T TGACA GT:QQ:BD:BK:BI:BVT:BLT .:.:.:.:.:NOCALL:nocall 1/1:110.37:FP:.:i1_5:INDEL:homalt	yes	no			yes	no
NA24385.hard-filtered.vcf (GRCh38)	Illumina Dragen	GRCh38	INDEL	Outside v3.3.2	chr21	15628455	FP	CACAC C GT:QQ:BD:BK:BI:BVT:BLT .:.:.:.:.:NOCALL:nocall 0/1:196.67:FP:am:d1_5:INDEL:het	yes	no	Not so sure as query has supports in other tracks but ref looks more likely		yes	no
NA24385.hard-filtered.vcf (GRCh38)	Illumina Dragen	GRCh38	INDEL	Outside v3.3.2	chr17	1918177	FP	GGTTA G GT:QQ:BD:BK:BI:BVT:BLT .:.:.:.:.:NOCALL:nocall 0/1:32.8:FP:lm:d1_5:INDEL:het	yes	no			yes	no
NA24385.hard-filtered.vcf (GRCh38)	Illumina Dragen	GRCh38	SNP	Outside v3.3.2	chr8	7343621	FN	T C GT:BD:BK:BI:BVT:BLT:QQ 0/1:FN:.:ti:SNP:het:. .:.:.:.:NOCALL:nocall:0	yes	no	Seg dup		yes	no
NA24385.hard-filtered.vcf (GRCh38)	Illumina Dragen	GRCh38	SNP	Outside v3.3.2	chr10	46348673	FN	C G GT:BD:BK:BI:BVT:BLT:QQ 1|1:FN:.:tv:SNP:homalt:. .:.:.:.:NOCALL:nocall:0	yes	no	Seg dup		yes	no
NA24385.hard-filtered.vcf (GRCh38)	Illumina Dragen	GRCh38	SNP	Outside v3.3.2	chr7	143536665	FN	T C GT:BD:BK:BI:BVT:BLT:QQ 0/1:FN:.:ti:SNP:het:. .:.:.:.:NOCALL:nocall:0	yes	no	Seg dup. LTR. MAPQ low in query		yes	no
NA24385.hard-filtered.vcf (GRCh38)	Illumina Dragen	GRCh38	SNP	Outside v3.3.2	chr2	10996815	FN	G A GT:BD:BK:BI:BVT:BLT:QQ 0/1:FN:.:ti:SNP:het:. .:.:.:.:NOCALL:nocall:0	yes	no	LINE. Long reads agree with ref. MAPQ low in query		yes	no
NA24385.hard-filtered.vcf (GRCh38)	Illumina Dragen	GRCh38	SNP	Outside v3.3.2	chr17	46084864	FN	G A GT:BD:BK:BI:BVT:BLT:QQ 0/1:FN:.:ti:SNP:het:. .:.:.:.:NOCALL:nocall:0	yes	no			yes	no
NA24385.hard-filtered.vcf (GRCh38)	Illumina Dragen	GRCh38	INDEL	Outside v3.3.2	chr4	25329533	FN	C CT GT:BD:BK:BI:BVT:BLT:QQ 0/1:FN:.:i1_5:INDEL:het:. .:.:.:.:NOCALL:nocall:0	yes	no			yes	no
NA24385.hard-filtered.vcf (GRCh38)	Illumina Dragen	GRCh38	INDEL	Outside v3.3.2	chr2	240848514	FN	ATTAGAGGGTGGGGAGCACCGATGTGTG A GT:BD:BK:BI:BVT:BLT:QQ 0/1:FN:lm:d16_plus:INDEL:het:. .:.:.:.:NOCALL:nocall:0	yes	no	Tandem repeat. Long reads (sort of) agree with ref.		yes	no
NA24385.hard-filtered.vcf (GRCh38)	Illumina Dragen	GRCh38	INDEL	Outside v3.3.2	chr6	167204136	FN	G GCGGCCAGCTGGACCTAT GT:BD:BK:BI:BVT:BLT:QQ 0/1:FN:.:i16_plus:INDEL:het:. .:.:.:.:NOCALL:nocall:0	unsure	unsure	Too complex to understand how it's called		unsure	unsure
NA24385.hard-filtered.vcf (GRCh38)	Illumina Dragen	GRCh38	INDEL	Outside v3.3.2	chr19	6356261	FN	TG T GT:BD:BK:BI:BVT:BLT:QQ 0|1:FN:.:d1_5:INDEL:het:. .:.:.:.:NOCALL:nocall:0	yes	no	Long reads agree with ref.		yes	no
NA24385.hard-filtered.vcf (GRCh38)	Illumina Dragen	GRCh38	INDEL	Outside v3.3.2	chr5	32459767	FN	C CA GT:BD:BK:BI:BVT:BLT:QQ 0/1:FN:lm:i1_5:INDEL:het:. .:.:.:.:NOCALL:nocall:0	yes	no	SINE		yes	no
NA24385.hard-filtered.vcf (GRCh37)	Illumina Dragen	GRCh37	SNP	Inside v3.3.2	2	16407967	FP	T C GT:QQ:BD:BK:BI:BVT:BLT .:.:.:.:.:NOCALL:nocall 0/1:39.46:FP:.:ti:SNP:het	yes	no	10x and query agree but uneven coverage profile suggests likely FP		yes	no
NA24385.hard-filtered.vcf (GRCh37)	Illumina Dragen	GRCh37	SNP	Inside v3.3.2	10	11776148	FP	C A GT:QQ:BD:BK:BI:BVT:BLT .:.:.:.:.:NOCALL:nocall 1/1:38.66:FP:.:tv:SNP:homalt	yes	no	MAPQ is low in query		yes	no
NA24385.hard-filtered.vcf (GRCh37)	Illumina Dragen	GRCh37	SNP	Inside v3.3.2	11	71114852	FP	T C GT:QQ:BD:BK:BI:BVT:BLT .:.:.:.:.:NOCALL:nocall 0/1:32.93:FP:.:ti:SNP:het	yes	no	Many mismatches in alignments		yes	no
NA24385.hard-filtered.vcf (GRCh37)	Illumina Dragen	GRCh37	SNP	Inside v3.3.2	5	40850804	FP	C A GT:QQ:BD:BK:BI:BVT:BLT .:.:.:.:.:NOCALL:nocall 0/1:23.61:FP:.:tv:SNP:het	yes	no	Many mismatches in alignments		yes	no
NA24385.hard-filtered.vcf (GRCh37)	Illumina Dragen	GRCh37	SNP	Inside v3.3.2	15	76552186	FP	A G GT:QQ:BD:BK:BI:BVT:BLT .:.:.:.:.:NOCALL:nocall 0/1:32.94:FP:.:ti:SNP:het	yes	no	Many mismatches in alignments		yes	no
NA24385.hard-filtered.vcf (GRCh37)	Illumina Dragen	GRCh37	INDEL	Inside v3.3.2	20	46889653	FP	C CA GT:QQ:BD:BK:BI:BVT:BLT .:.:.:.:.:NOCALL:nocall 0/1:101.95:FP:am:i1_5:INDEL:het	yes	no	PacBio gives clean alignment. Homopolymer stretch and short reads seq are in general messier.		yes	no
NA24385.hard-filtered.vcf (GRCh37)	Illumina Dragen	GRCh37	INDEL	Inside v3.3.2	7	7298965	FP	ATT A GT:QQ:BD:BK:BI:BVT:BLT .:.:.:.:.:NOCALL:nocall 0/1:33.03:FP:lm:d1_5:INDEL:het	yes	no	PacBio/Illumina NovoAlign alignments look relatively clean.		yes	no
NA24385.hard-filtered.vcf (GRCh37)	Illumina Dragen	GRCh37	INDEL	Inside v3.3.2	3	128705083	FP	CTT C GT:QQ:BD:BK:BI:BVT:BLT .:.:.:.:.:NOCALL:nocall 0/1:52.05:FP:lm:d1_5:INDEL:het	yes	no	Coverage profile shows ref call is more likely		yes	no
NA24385.hard-filtered.vcf (GRCh37)	Illumina Dragen	GRCh37	INDEL	Inside v3.3.2	3	25349939	FP	C CTT GT:QQ:BD:BK:BI:BVT:BLT .:.:.:.:.:NOCALL:nocall 0/1:50:FP:am:i1_5:INDEL:het	yes	no			yes	no
NA24385.hard-filtered.vcf (GRCh37)	Illumina Dragen	GRCh37	INDEL	Inside v3.3.2	7	85557790	FP	G GA GT:QQ:BD:BK:BI:BVT:BLT .:.:.:.:.:NOCALL:nocall 0/1:151.25:FP:am:i1_5:INDEL:het	yes	no	PacBio/Illumina NovoAlign alignments look relatively clean.		yes	no
NA24385.hard-filtered.vcf (GRCh37)	Illumina Dragen	GRCh37	SNP	Inside v3.3.2	8	127997971	FN	A G GT:BD:BK:BI:BVT:BLT:QQ 0/1:FN:.:ti:SNP:het:. .:.:.:.:NOCALL:nocall:0	unsure	unsure	Long reads agree with ref while short reads do with query. Coverage profiles lean toward ref but not certain		yes	no	This is a cluster of true variants in a LINE, where the short reads containing the variants don't align, so one 10x haplotype is missing, and long reads clearly support them at normal coverage
NA24385.hard-filtered.vcf (GRCh37)	Illumina Dragen	GRCh37	SNP	Inside v3.3.2	11	86759960	FN	A G GT:BD:BK:BI:BVT:BLT:QQ 0/1:FN:.:ti:SNP:het:. .:.:.:.:NOCALL:nocall:0	yes	no	Not 100% sure, but PacBio is clean, and evidences found in ONT/Dragen		yes	no
NA24385.hard-filtered.vcf (GRCh37)	Illumina Dragen	GRCh37	SNP	Inside v3.3.2	14	24998051	FN	A C GT:BD:BK:BI:BVT:BLT:QQ 0/1:FN:.:tv:SNP:het:. .:.:.:.:NOCALL:nocall:0	unsure	unsure	Long reads agree with ref while short reads do with query. Even short reads span to a nearby SNP that's consistently called.		yes	no	This is a cluster of true variants in a LINE, where the short reads containing the variants don't align, so one 10x haplotype is missing, and long reads clearly support them at normal coverage
NA24385.hard-filtered.vcf (GRCh37)	Illumina Dragen	GRCh37	SNP	Inside v3.3.2	12	106173973	FN	G T GT:BD:BK:BI:BVT:BLT:QQ 1/1:FN:.:tv:SNP:homalt:. .:.:.:.:NOCALL:nocall:0	yes	no	Low MAPQ in Dragen		yes	no
NA24385.hard-filtered.vcf (GRCh37)	Illumina Dragen	GRCh37	SNP	Inside v3.3.2	5	130070908	FN	G A GT:BD:BK:BI:BVT:BLT:QQ 0/1:FN:.:ti:SNP:het:. .:.:.:.:NOCALL:nocall:0	yes	no	Not sure why Dragen didn't call it. Looks clean in Dragen BAM		yes	no
NA24385.hard-filtered.vcf (GRCh37)	Illumina Dragen	GRCh37	INDEL	Inside v3.3.2	12	94538139	FN	CATGCT C GT:BD:BK:BI:BVT:BLT:QQ 1/1:FN:.:d1_5:INDEL:homalt:. .:.:.:.:NOCALL:nocall:0	unsure	unsure	Only PacBio looks hom, while others look more het.		yes	no	All techs support variant in TR, including illumina reads that traverse the TR
NA24385.hard-filtered.vcf (GRCh37)	Illumina Dragen	GRCh37	INDEL	Inside v3.3.2	19	11251970	FN	CTT C GT:BD:BK:BI:BVT:BLT:QQ 0/1:FN:lm:d1_5:INDEL:het:. .:.:.:.:NOCALL:nocall:35.53	yes	no	Only PacBio looks clean. Low qual mapping in others.		yes	no
NA24385.hard-filtered.vcf (GRCh37)	Illumina Dragen	GRCh37	INDEL	Inside v3.3.2	5	67189878	FN	T TA GT:BD:BK:BI:BVT:BLT:QQ 0/1:FN:.:i1_5:INDEL:het:. .:.:.:.:NOCALL:nocall:0	yes	no			yes	no
NA24385.hard-filtered.vcf (GRCh37)	Illumina Dragen	GRCh37	INDEL	Inside v3.3.2	20	17697486	FN	CAA CAAA,C GT:BD:BK:BI:BVT:BLT:QQ 2|1:FN:am:d1_5,i1_5:INDEL:hetalt:. .:.:.:.:NOCALL:nocall:34.21	unsure	no	Only Illumina NovoAlign bam looks to close to ref, but not clean enough to be sure.		yes	no	Dragen only calls ins, and 4.1 correctly calls compound del/ins het in homopolymer that is supported by PCR-free reads that traverse homopolymer
NA24385.hard-filtered.vcf (GRCh37)	Illumina Dragen	GRCh37	INDEL	Inside v3.3.2	8	62909422	FN	AT A GT:BD:BK:BI:BVT:BLT:QQ 0/1:FN:.:d1_5:INDEL:het:. .:.:.:.:NOCALL:nocall:0	yes	no	PacBio looks clean.		yes	no
NA24385.hard-filtered.vcf (GRCh37)	Illumina Dragen	GRCh37	SNP	Outside v3.3.2	5	178930131	FP	C T GT:QQ:BD:BK:BI:BVT:BLT .:.:.:.:.:NOCALL:nocall 1/1:36.78:FP:.:ti:SNP:homalt	yes	no	PacBio looks clean. MAPQ low in query		yes	no
NA24385.hard-filtered.vcf (GRCh37)	Illumina Dragen	GRCh37	SNP	Outside v3.3.2	17	2961709	FP	A T GT:QQ:BD:BK:BI:BVT:BLT .:.:.:.:.:NOCALL:nocall 0/1:33.94:FP:.:tv:SNP:het	yes	no	PacBio looks clean.		yes	no
NA24385.hard-filtered.vcf (GRCh37)	Illumina Dragen	GRCh37	SNP	Outside v3.3.2	13	66716015	FP	C T GT:QQ:BD:BK:BI:BVT:BLT .:.:.:.:.:NOCALL:nocall 0/1:27.25:FP:.:ti:SNP:het	yes	no	PacBio looks clean.		yes	no
NA24385.hard-filtered.vcf (GRCh37)	Illumina Dragen	GRCh37	SNP	Outside v3.3.2	19	40369993	FP	G C GT:QQ:BD:BK:BI:BVT:BLT .:.:.:.:.:NOCALL:nocall 0/1:43.89:FP:.:tv:SNP:het	yes	no	PacBio looks clean.		yes	no
NA24385.hard-filtered.vcf (GRCh37)	Illumina Dragen	GRCh37	SNP	Outside v3.3.2	12	12743026	FP	A G GT:QQ:BD:BK:BI:BVT:BLT .:.:.:.:.:NOCALL:nocall 0/1:28.15:FP:.:ti:SNP:het	yes	no	PacBio looks clean.		yes	no
NA24385.hard-filtered.vcf (GRCh37)	Illumina Dragen	GRCh37	INDEL	Outside v3.3.2	19	481538	FP	G GGGA GT:QQ:BD:BK:BI:BVT:BLT .:.:.:.:.:NOCALL:nocall 0/1:46.23:FP:.:i1_5:INDEL:het	yes	no	Looks like an artifact		yes	no
NA24385.hard-filtered.vcf (GRCh37)	Illumina Dragen	GRCh37	INDEL	Outside v3.3.2	10	126381283	FP	C CA GT:QQ:BD:BK:BI:BVT:BLT .:.:.:.:.:NOCALL:nocall 0/1:23.71:FP:am:i1_5:INDEL:het	unsure	no	PacBio suggests that ref is more likely but not sure		yes	no	PCR-free reads mostly support ins or del, and CCS reads on HP1 average 1bp DEL and on HP2 average 1bp ins, so 4.1 is likely correct
NA24385.hard-filtered.vcf (GRCh37)	Illumina Dragen	GRCh37	INDEL	Outside v3.3.2	9	69562764	FP	C CA GT:QQ:BD:BK:BI:BVT:BLT .:.:.:.:.:NOCALL:nocall 0/1:33.12:FP:.:i1_5:INDEL:het	yes	no	PacBio looks clean and coverage profile in query is uneven		yes	no
NA24385.hard-filtered.vcf (GRCh37)	Illumina Dragen	GRCh37	INDEL	Outside v3.3.2	7	7656839	FP	C CAAAAAAA GT:QQ:BD:BK:BI:BVT:BLT .:.:.:.:.:NOCALL:nocall 0/1:197.97:FP:am:i6_15:INDEL:het	yes	no	Messy but ref looks more likely		yes	no
NA24385.hard-filtered.vcf (GRCh37)	Illumina Dragen	GRCh37	INDEL	Outside v3.3.2	7	148644857	FP	CTTT C GT:QQ:BD:BK:BI:BVT:BLT .:.:.:.:.:NOCALL:nocall 0/1:50:FP:am:d1_5:INDEL:het	yes	no	Messy but ref looks more likely especially from PacBio/Novoalign		yes	no
NA24385.hard-filtered.vcf (GRCh37)	Illumina Dragen	GRCh37	SNP	Outside v3.3.2	22	21901095	FN	G A GT:BD:BK:BI:BVT:BLT:QQ 1/1:FN:.:ti:SNP:homalt:. .:.:.:.:NOCALL:nocall:0	yes	no			yes	no
NA24385.hard-filtered.vcf (GRCh37)	Illumina Dragen	GRCh37	SNP	Outside v3.3.2	7	32741407	FN	A G GT:BD:BK:BI:BVT:BLT:QQ 0|1:FN:lm:ti:SNP:het:. .:.:.:.:NOCALL:nocall:0	yes	no			yes	no
NA24385.hard-filtered.vcf (GRCh37)	Illumina Dragen	GRCh37	SNP	Outside v3.3.2	21	14742997	FN	C T GT:BD:BK:BI:BVT:BLT:QQ 1/1:FN:lm:ti:SNP:homalt:. .:.:.:.:NOCALL:nocall:0	yes	no			yes	no
NA24385.hard-filtered.vcf (GRCh37)	Illumina Dragen	GRCh37	SNP	Outside v3.3.2	7	63104275	FN	C A GT:BD:BK:BI:BVT:BLT:QQ 0/1:FN:.:tv:SNP:het:. .:.:.:.:NOCALL:nocall:0	yes	no			yes	no
NA24385.hard-filtered.vcf (GRCh37)	Illumina Dragen	GRCh37	SNP	Outside v3.3.2	18	114862	FN	G A GT:BD:BK:BI:BVT:BLT:QQ 0/1:FN:.:ti:SNP:het:. .:.:.:.:NOCALL:nocall:0	yes	no			yes	no
NA24385.hard-filtered.vcf (GRCh37)	Illumina Dragen	GRCh37	INDEL	Outside v3.3.2	1	207743383	FN	C CT GT:BD:BK:BI:BVT:BLT:QQ 0/1:FN:.:i1_5:INDEL:het:. .:.:.:.:NOCALL:nocall:0	yes	no	PacBio looks lcean but wonder why 10X linked reads don't show as many alt		yes	no
NA24385.hard-filtered.vcf (GRCh37)	Illumina Dragen	GRCh37	INDEL	Outside v3.3.2	12	9467935	FN	C CAG GT:BD:BK:BI:BVT:BLT:QQ 1/1:FN:.:i1_5:INDEL:homalt:. .:.:.:.:NOCALL:nocall:0	yes	no			yes	no
NA24385.hard-filtered.vcf (GRCh37)	Illumina Dragen	GRCh37	INDEL	Outside v3.3.2	1	61245788	FN	AC A GT:BD:BK:BI:BVT:BLT:QQ 0|1:FN:lm:d1_5:INDEL:het:. .:.:.:.:NOCALL:nocall:0	yes	no			yes	no
NA24385.hard-filtered.vcf (GRCh37)	Illumina Dragen	GRCh37	INDEL	Outside v3.3.2	14	49723787	FN	AAAAGGAAAGG AAAAGG,A GT:BD:BK:BI:BVT:BLT:QQ 1/2:FN:.:d1_5,d6_15:INDEL:hetalt:. .:.:.:.:NOCALL:nocall:0	yes	no			yes	no
NA24385.hard-filtered.vcf (GRCh37)	Illumina Dragen	GRCh37	INDEL	Outside v3.3.2	5	39592370	FN	TTG T GT:BD:BK:BI:BVT:BLT:QQ 0/1:FN:lm:d1_5:INDEL:het:. .:.:.:.:NOCALL:nocall:0	unsure	no	SINE. Novoalign bam closes to ref, but conflicting evidences in all tracks to be sure		unsure	no	4.1 is probably correct, but even PCR-free is noisy and the other CCS haplotype has some reads supporting an ins in the homopolymer
NA24385.hard-filtered.vcf (GRCh37)	Illumina Dragen	GRCh37	SNP	MHC	6	31278758	FP	A T GT:QQ:BD:BK:BI:BVT:BLT .:.:.:.:.:NOCALL:nocall 0/1:96.05:FP:am:tv:SNP:het	unsure	no	Novoalign bam closes to ref, but conflicting evidences in all tracks to be sure		unsure	unsure	complicated complex var in adjacent TR and homopolymer that is only partially included in v4.1 bed, so I think it should be excluded from bed											Not in HG002_MHCdiploidassembly_GRCh37_v1.0.bed
NA24385.hard-filtered.vcf (GRCh37)	Illumina Dragen	GRCh37	SNP	MHC	6	32588056	FP	C T GT:QQ:BD:BK:BI:BVT:BLT .:.:.:.:.:NOCALL:nocall 0/1:20.39:FP:lm:ti:SNP:het	yes	yes	Part of MNP, query looks incorrect one of the following bases, but correct and consistent at the locus.		yes	partial	although this call is correct, it's counted as FP due to missing adjacent SNP
NA24385.hard-filtered.vcf (GRCh37)	Illumina Dragen	GRCh37	SNP	MHC	6	32440788	FP	A G GT:QQ:BD:BK:BI:BVT:BLT .:.:.:.:.:NOCALL:nocall 0/1:28.11:FP:lm:ti:SNP:het	yes	no			yes	no
NA24385.hard-filtered.vcf (GRCh37)	Illumina Dragen	GRCh37	SNP	MHC	6	31236599	FP	G C GT:QQ:BD:BK:BI:BVT:BLT .:.:.:.:.:NOCALL:nocall 0/1:50.01:FP:am:tv:SNP:het	yes	no			yes	no
NA24385.hard-filtered.vcf (GRCh37)	Illumina Dragen	GRCh37	SNP	MHC	6	32440722	FP	C T GT:QQ:BD:BK:BI:BVT:BLT .:.:.:.:.:NOCALL:nocall 0/1:24.24:FP:.:ti:SNP:het	yes	no			yes	no
NA24385.hard-filtered.vcf (GRCh37)	Illumina Dragen	GRCh37	INDEL	MHC	6	31241860	FP	C CCCCCCT GT:QQ:BD:BK:BI:BVT:BLT .:.:.:.:.:NOCALL:nocall 1/1:129.38:FP:am:i6_15:INDEL:homalt	yes	unsure	The query's representation looks like an alternative normalization		unsure	unsure	all techs are very noisy in these adjacent homopolymers, and both are probably close but unclear who is right. Also partially included by v4.1 bed so should be excluded											Not in HG002_MHCdiploidassembly_GRCh37_v1.0.bed
NA24385.hard-filtered.vcf (GRCh37)	Illumina Dragen	GRCh37	INDEL	MHC	6	32440711	FP	A AC GT:QQ:BD:BK:BI:BVT:BLT .:.:.:.:.:NOCALL:nocall 0/1:48.82:FP:.:i1_5:INDEL:het	yes	no			yes	no
NA24385.hard-filtered.vcf (GRCh37)	Illumina Dragen	GRCh37	INDEL	MHC	6	31023091	FP	A AAAGGAAGGAAGGAAGGAAGGAAGGAAGGAAGGAAGG GT:QQ:BD:BK:BI:BVT:BLT .:.:.:.:.:NOCALL:nocall 0/1:47.72:FP:am:i16_plus:INDEL:het	yes	no			yes	no												Not in HG002_MHCdiploidassembly_GRCh37_v1.0.bed
NA24385.hard-filtered.vcf (GRCh37)	Illumina Dragen	GRCh37	INDEL	MHC	6	31292025	FP	TCTGTTTTGTTTTGGTTTTG T GT:QQ:BD:BK:BI:BVT:BLT .:.:.:.:.:NOCALL:nocall 1/1:94.33:FP:am:d16_plus:INDEL:homalt	yes	no			yes	no												Not in HG002_MHCdiploidassembly_GRCh37_v1.0.bed
NA24385.hard-filtered.vcf (GRCh37)	Illumina Dragen	GRCh37	INDEL	MHC	6	31292018	FP	TTTTTG G GT:QQ:BD:BK:BI:BVT:BLT .:.:.:.:.:NOCALL:nocall 0/1:244.48:FP:am:d1_5:INDEL:het	no	yes	Query looks more likely as ref doesn't show the reduced coverage in folowing bases evidenced in multiple tracks including PacBio		unsure	unsure	should be excluded since it can be represented as a 52bp del on one haplotype and near a much larger del, but it looks probably correct as a complex var in 4.1											Not in HG002_MHCdiploidassembly_GRCh37_v1.0.bed
NA24385.hard-filtered.vcf (GRCh37)	Illumina Dragen	GRCh37	SNP	MHC	6	32609227	FN	A C GT:BD:BK:BI:BVT:BLT:QQ 1/0:FN:.:tv:SNP:het:. .:.:.:.:NOCALL:nocall:0	yes	no	Seg dup. PacBio looks convincing.		yes	no
NA24385.hard-filtered.vcf (GRCh37)	Illumina Dragen	GRCh37	SNP	MHC	6	29947385	FN	T C GT:BD:BK:BI:BVT:BLT:QQ 1/0:FN:.:ti:SNP:het:. .:.:.:.:NOCALL:nocall:0	yes	no	Seg dup. PacBio looks convincing.		yes	no
NA24385.hard-filtered.vcf (GRCh37)	Illumina Dragen	GRCh37	SNP	MHC	6	32597567	FN	G T GT:BD:BK:BI:BVT:BLT:QQ 0/1:FN:lm:tv:SNP:het:. .:.:.:.:NOCALL:nocall:0	yes	no	Seg dup. PacBio looks convincing.		yes	no
NA24385.hard-filtered.vcf (GRCh37)	Illumina Dragen	GRCh37	SNP	MHC	6	32004214	FN	A C GT:BD:BK:BI:BVT:BLT:QQ 1/1:FN:.:tv:SNP:homalt:. .:.:.:.:NOCALL:nocall:0	yes	no			yes	no												Not in HG002_MHCdiploidassembly_GRCh37_v1.0.bed
NA24385.hard-filtered.vcf (GRCh37)	Illumina Dragen	GRCh37	SNP	MHC	6	32614511	FN	T A GT:BD:BK:BI:BVT:BLT:QQ 1/0:FN:.:tv:SNP:het:. .:.:.:.:NOCALL:nocall:0	unsure	unsure	Seg dup. Novoalign/PacBio vs. Others. Not sure as MAPQ not terrible in conflicting evidences		unsure	unsure	looks potentially correct in 4.1 since it's supported by 10x and ONT (not by CCS or Illumina but low coverage), but it's also a complex region near HLA-DQA1 that contains some SVs
NA24385.hard-filtered.vcf (GRCh37)	Illumina Dragen	GRCh37	INDEL	MHC	6	32611098	FN	GGGT GTGT,TGAC GT:BD:BK:BI:BVT:BLT:QQ 2/1:FN:am:ti,tv:SNP:hetalt:. .:.:.:.:NOCALL:nocall:0	yes	no			yes	no
NA24385.hard-filtered.vcf (GRCh37)	Illumina Dragen	GRCh37	INDEL	MHC	6	32647061	FN	TG CA GT:BD:BK:BI:BVT:BLT:QQ 1/0:FN:.:ti:SNP:het:. .:.:.:.:NOCALL:nocall:0	yes	no			yes	no
NA24385.hard-filtered.vcf (GRCh37)	Illumina Dragen	GRCh37	INDEL	MHC	6	32621197	FN	CA TG GT:BD:BK:BI:BVT:BLT:QQ 1/0:FN:.:ti:SNP:het:. .:.:.:.:NOCALL:nocall:0	yes	no	Long reads consistently suggest ref. Why not in linked reads?		yes	no
NA24385.hard-filtered.vcf (GRCh37)	Illumina Dragen	GRCh37	INDEL	MHC	6	32609278	FN	GC CT GT:BD:BK:BI:BVT:BLT:QQ 1/0:FN:lm:ti,tv:SNP:het:. .:.:.:.:NOCALL:nocall:0	yes	no			yes	no
NA24385.hard-filtered.vcf (GRCh37)	Illumina Dragen	GRCh37	INDEL	MHC	6	32609253	FN	GGG ATT GT:BD:BK:BI:BVT:BLT:QQ 1/0:FN:.:ti,tv:SNP:het:. .:.:.:.:NOCALL:nocall:0	yes	no			yes	no
NA24385.GRCh38.phased_variants.vcf	10x LongRanger	GRCh38	SNP	Inside v3.3.2	chr12	15716178	FP	C A GT:QQ:BD:BK:BI:BVT:BLT .:.:.:.:.:NOCALL:nocall 0/1:64.77:FP:.:tv:SNP:het	yes	no	In the benchmark bed region. All 3 in that locus seem to be wrong in query		yes	no
NA24385.GRCh38.phased_variants.vcf	10x LongRanger	GRCh38	SNP	Inside v3.3.2	chr3	67786833	FP	T C GT:QQ:BD:BK:BI:BVT:BLT .:.:.:.:.:NOCALL:nocall 0/1:70.77:FP:.:ti:SNP:het	yes	no	In the benchmark bed region. All 2 in that locus seem to be wrong in query		yes	no
NA24385.GRCh38.phased_variants.vcf	10x LongRanger	GRCh38	SNP	Inside v3.3.2	chr1	245924655	FP	C T GT:QQ:BD:BK:BI:BVT:BLT .:.:.:.:.:NOCALL:nocall 0/1:97.8:FP:lm:ti:SNP:het	yes	no	In the benchmark bed region. The benchmark seems to be guided by the long read sequence technologies, specially PacBio. In this case both ONT and PacBio have problems in a T homopolymer T-region of a SINE repeat but CCS being much better than ONT. Once base calls are made, the alignment algorithms do the best they can to align correctly. However, it is clear that both Illumina-derived reads are b…		yes	no
NA24385.GRCh38.phased_variants.vcf	10x LongRanger	GRCh38	SNP	Inside v3.3.2	chr2	239282101	FP	C A GT:QQ:BD:BK:BI:BVT:BLT .:.:.:.:.:NOCALL:nocall 0/1:202.77:FP:.:tv:SNP:het	yes	no	In the benchmark bed region.		yes	no
NA24385.GRCh38.phased_variants.vcf	10x LongRanger	GRCh38	SNP	Inside v3.3.2	chr2	155205334	FP	A G GT:QQ:BD:BK:BI:BVT:BLT .:.:.:.:.:NOCALL:nocall 0/1:121.77:FP:.:ti:SNP:het	yes	no	In the benchmark bed region. All 3 in that locus seem to be wrong in query		yes	no
NA24385.GRCh38.phased_variants.vcf	10x LongRanger	GRCh38	INDEL	Inside v3.3.2	chr13	112912322	FP	CT C GT:QQ:BD:BK:BI:BVT:BLT .:.:.:.:.:NOCALL:nocall 0/1:25.74:FP:.:d1_5:INDEL:het	yes	no	In the benchmark bed region.		yes	no
NA24385.GRCh38.phased_variants.vcf	10x LongRanger	GRCh38	INDEL	Inside v3.3.2	chr4	101728522	FP	C CAA GT:QQ:BD:BK:BI:BVT:BLT .:.:.:.:.:NOCALL:nocall 0/1:226.73:FP:am:i1_5:INDEL:het	no	yes	In the benchmark bed region. ONT seems to be clearly acting bad in homopolymer regions. And the call in the benchmark specially guided by PacBio. To me, both Illumina and 10x have the best possibilities of calling correctly here, however, they didn't. There is still a lot of indels in that region not showing in IGV. The call should have been reference: CA; alternate alleles: CAA, C		yes	no	PCR-free reads traversing the homopolymer support this, and the average of each PacBio haplotype supports this call also, so likely true though long homopolymer	AMB re-review:	Ref: CA; Alternate: CAAA, C	Given Illumina PCR-free reads and the distribution in haplotypes of PacBio reads, it seems the benchmark is correct and the query is wrong.
NA24385.GRCh38.phased_variants.vcf	10x LongRanger	GRCh38	INDEL	Inside v3.3.2	chr15	81806506	FP	CAA C GT:QQ:BD:BK:BI:BVT:BLT .:.:.:.:.:NOCALL:nocall 1/1:268.73:FP:am:d1_5:INDEL:homalt	yes	yes	In the benchmark bed region. ONT does a bad job in indels. PacBio and the Illumina-derived reads have enough information to be able to call the locus.This locus should have not been a FP as both call are equivalent even if they are represented differently.		yes	partial	10x misses 8bp del on other haplotype	AMB re-review:	Ref: CAAAAAAAA; Alternate: CAAAAAA,C	Right, 10x definitively missed the call although the read support is there in the HP2
NA24385.GRCh38.phased_variants.vcf	10x LongRanger	GRCh38	INDEL	Inside v3.3.2	chr7	66565322	FP	CT C GT:QQ:BD:BK:BI:BVT:BLT .:.:.:.:.:NOCALL:nocall 0/1:64.73:FP:.:d1_5:INDEL:het	yes	no	In the benchmark bed region. ONT seems also bad in this T-homopolymer region. This indel is clearly overcalled in 10x dataset.		yes	no
NA24385.GRCh38.phased_variants.vcf	10x LongRanger	GRCh38	INDEL	Inside v3.3.2	chr22	41645698	FP	CT C GT:QQ:BD:BK:BI:BVT:BLT .:.:.:.:.:NOCALL:nocall 0/1:43.73:FP:.:d1_5:INDEL:het	yes	no	In the benchmark bed region. 10x overcalled. ONT seems very bad in this T-homopolymer again.		yes	no
NA24385.GRCh38.phased_variants.vcf	10x LongRanger	GRCh38	SNP	Inside v3.3.2	chr11	14720460	FN	C T GT:BD:BK:BI:BVT:BLT:QQ 0/1:FN:.:ti:SNP:het:. .:.:.:.:NOCALL:nocall:0	yes	no	In the benchmark bed region. Here PacBio does clearly a great job in bridging this allele that is not covered neither in the Illumina or 10x data. Also, there is a downstream C/G het site in linkage that makes it very evident alltogether. ONT is able to get the same calls but the reads are much noisier than PacBio.		yes	no
NA24385.GRCh38.phased_variants.vcf	10x LongRanger	GRCh38	SNP	Inside v3.3.2	chr5	117339354	FN	A C GT:BD:BK:BI:BVT:BLT:QQ 0/1:FN:.:tv:SNP:het:. .:.:.:.:NOCALL:nocall:0	yes	no	In the benchmark bed region. Same issue as before. PacBio bridges both LINE's alleles and calls both alleles and another linkage het site downstrem perfectly. ONT is very noisy on the data.		yes	no
NA24385.GRCh38.phased_variants.vcf	10x LongRanger	GRCh38	SNP	Inside v3.3.2	chr22	33920495	FN	A G GT:BD:BK:BI:BVT:BLT:QQ 1|1:FN:.:ti:SNP:homalt:. .:.:.:.:NOCALL:nocall:0	yes	no	In the benchmark bed region. Few reads in the 10x dataset support the hom var call, G. But it is a failure of the caller because it is supported. However, the call is very clear in Illumina, PacBio and ONT with two sites closely in linkage being called. Both of them are FNs in 10x.		yes	no	I think you meant to have no in the second column?	AMB re-review:	Ref: A; Alternate: G	You're correct! What I was thiking of? I corrected second column to a "no"
NA24385.GRCh38.phased_variants.vcf	10x LongRanger	GRCh38	SNP	Inside v3.3.2	chr10	54169268	FN	G A GT:BD:BK:BI:BVT:BLT:QQ 0/1:FN:lm:ti:SNP:het:. .:.:.:.:NOCALL:nocall:0	yes	no	In the benchmark bed region. Illumina-based techs have no representation of both alleles (and their het sites in linkage surrounding), whilst both PacBio and ONT have them and PacBio does a great job at separating them in haplotypes. This three SNPs in linkage happen to overlap a repeat masked.		yes	no
NA24385.GRCh38.phased_variants.vcf	10x LongRanger	GRCh38	SNP	Inside v3.3.2	chr20	20869877	FN	T C GT:BD:BK:BI:BVT:BLT:QQ 0|1:FN:lm:ti:SNP:het:. .:.:.:.:NOCALL:nocall:0	yes	no	In the benchmark bed region. Missing completely the C-haplotype. And the other 4 sites in linkage.		yes	no
NA24385.GRCh38.phased_variants.vcf	10x LongRanger	GRCh38	INDEL	Inside v3.3.2	chr16	54327502	FN	C CAAAA GT:BD:BK:BI:BVT:BLT:QQ 0/1:FN:.:i1_5:INDEL:het:. .:.:.:.:NOCALL:nocall:0	yes	no	In the benchmark bed region. PacBio is the main technology that weight 4 As insertion in this area. Both Illumina and 10x seem to have an indel in the posterior base, but it is difficult to know if corresponding to 4 As. ONT call is just crazy as its aligner is not doing a great job and thinks there are variable deletions in this locus. The call is overlapping a SINE.		yes	no
NA24385.GRCh38.phased_variants.vcf	10x LongRanger	GRCh38	INDEL	Inside v3.3.2	chr9	110173375	FN	CTT C GT:BD:BK:BI:BVT:BLT:QQ 0/1:FN:.:d1_5:INDEL:het:. .:.:.:.:NOCALL:nocall:0	yes	no	In the benchmark bed region. PacBio again seems to get right the TT deleted in one of the alleles. And that they happen in one of the alleles. Illumina is better than 10x at the bulk numbers of two Ts missing and 10x cannot infer the haplotypes here.ONT does a bad job in this variable sites in repeats as can be seen in this locus.		yes	no
NA24385.GRCh38.phased_variants.vcf	10x LongRanger	GRCh38	INDEL	Inside v3.3.2	chr2	86674986	FN	CA CAA,C GT:BD:BK:BI:BVT:BLT:QQ 2|1:FN:am:d1_5,i1_5:INDEL:hetalt:. .:.:.:.:NOCALL:nocall:123.73	yes	no	In the benchmark bed region. ONT does a really bad job. In PacBio and Illumina, one can get a sense of that CA|CAA,C indel, but oddly, it is not called in 10x as such.		yes	no
NA24385.GRCh38.phased_variants.vcf	10x LongRanger	GRCh38	INDEL	Inside v3.3.2	chr6	46418695	FN	GTA G GT:BD:BK:BI:BVT:BLT:QQ 0/1:FN:lm:d1_5:INDEL:het:. .:.:.:.:NOCALL:nocall:0	yes	no	In the benchmark bed region. Misscalled in the 10x dataset.		yes	no
NA24385.GRCh38.phased_variants.vcf	10x LongRanger	GRCh38	INDEL	Inside v3.3.2	chr1	16432114	FN	CT CTT,C GT:BD:BK:BI:BVT:BLT:QQ 2|1:FN:am:d1_5,i1_5:INDEL:hetalt:. .:.:.:.:NOCALL:nocall:271.73	yes	no	In the benchmark bed region. Error in the 10x variant caller. ONT really bad.		yes	no
NA24385.GRCh38.phased_variants.vcf	10x LongRanger	GRCh38	SNP	Outside v3.3.2	chr16	18260175	FP	C T GT:QQ:BD:BK:BI:BVT:BLT .:.:.:.:.:NOCALL:nocall 0/1:504.77:FP:.:ti:SNP:het	no	yes	In the benchmark bed region.. This C|T call is well supported both by 10x and PacBio in both haplotypes. It is a TP clearly. But oddly, it hasn't been called in this long read technology (HP:2). The same misscall in the linked het site 63bp downstream can be observed.		no	yes	looks likely to be missed variant in seg dup, though low allele fraction in CCS and ONT	AMB re-review:	Ref: C; Alt: T	I re-reviewed, zooming out as much as I could and still it is a difficult one. 10x support is good, but as it is segdup it is difficult to say if that haplotype comes from other copy. There is one indel at around chr16:18260695 that phases PacBio reads and based on that, one could say, HP2 reads lack the variant.
NA24385.GRCh38.phased_variants.vcf	10x LongRanger	GRCh38	SNP	Outside v3.3.2	chr7	150360201	FP	T C GT:QQ:BD:BK:BI:BVT:BLT .:.:.:.:.:NOCALL:nocall 0/1:321.77:FP:lm:ti:SNP:het	yes	no	In the benchmark bed region. The truth is hom ref where one allele is linked to a downstream 15bp deletion and the other is reference.		yes	no
NA24385.GRCh38.phased_variants.vcf	10x LongRanger	GRCh38	SNP	Outside v3.3.2	chr9	65662437	FP	G A GT:QQ:BD:BK:BI:BVT:BLT .:.:.:.:.:NOCALL:nocall 0/1:173.77:FP:.:ti:SNP:het	yes	no	In the benchmark bed region. This variant seems hom ref. It is linked in on haplotype to a downstream C|T and G|A. In the 10x, the alternative allele is called with a single A read. ONT also supports these two downstream variants, even if they are outside of the v4.1 benchmark. There is a LINE and a segdup annotated.		yes	no
NA24385.GRCh38.phased_variants.vcf	10x LongRanger	GRCh38	SNP	Outside v3.3.2	chr13	22965876	FP	G A GT:QQ:BD:BK:BI:BVT:BLT .:.:.:.:.:NOCALL:nocall 0/1:618.77:FP:.:ti:SNP:het	no	yes	In the benchmark bed region. It seems TP in 10x. PacBio has both haplotypes correct but seems only been able to place a single read in the HP=2, failing to call the variant. I looked into one of the segdup copies with blat (UCSC, chr13:24,390,729-24,390,993) and there is no trace of the same variants. So it is possible, these variants in linkage could be the other allele (supported also by ONT) o…		unsure	unsure	since there are 3 haplotypes, it looks likely to be a duplication or mis-mapped reads in a seg dup	AMB re-review:	Ref: G; Alt: ??	I re-reviewed here also and I agree fundamentally. Allele counts seem very skewed in order to be a two haplotype distribution. There is a third "hidden" haplotype blended in, maybe lurking as an hemizigous segdup in tandem or something weird.
NA24385.GRCh38.phased_variants.vcf	10x LongRanger	GRCh38	SNP	Outside v3.3.2	chr9	129442316	FP	T G GT:QQ:BD:BK:BI:BVT:BLT .:.:.:.:.:NOCALL:nocall 0/1:417.77:FP:.:tv:SNP:het	yes	no	In the benchmark bed region. PacBio, ONT and Illumina support the G-hom-var call. In 10x, the reads available seem to come from other locus (maybe another Alu) because in that haplotype they all contain the same variants and are linked to an upstream G-hom_var that tags all of them. But it is a FP.		yes	no
NA24385.GRCh38.phased_variants.vcf	10x LongRanger	GRCh38	INDEL	Outside v3.3.2	chr9	41999548	FP	T TACAC GT:QQ:BD:BK:BI:BVT:BLT .:.:.:.:.:NOCALL:nocall 0/1:249.73:FP:.:i1_5:INDEL:het	unsure	unsure	In the benchmark bed region. Difficult region in an AC repeat that is also segdup. There are few reads in the 10x call that support the query, although being conservative and thinking possibly that other segdup can bring those extra copies. Categorizing unsure.		unsure	unsure	not supported by CCS and only low MQ reads in ONT, so seems unlikely but unclear	AMB re-review:	Ref: T; Alt: ??	After re-review, very unsure. I would probably say NO variant. Because the variant calls in the haplotype that supports the indel variant are very strange and everything is worsen by the segdup.
NA24385.GRCh38.phased_variants.vcf	10x LongRanger	GRCh38	INDEL	Outside v3.3.2	chr4	179504907	FP	C CT GT:QQ:BD:BK:BI:BVT:BLT .:.:.:.:.:NOCALL:nocall 0/1:171.73:FP:am:i1_5:INDEL:het	yes	no	In the benchmark bed region. Both calls: GIAB and 10x are very plausible. This is the main problem of these kind of small indels at the start of homopolymers. At least, they make much better than ONT that just create deletions.		yes	no	PCR-free reads traversing the homopolymer support this, and the average of each PacBio haplotype supports this call also, so likely true though long homopolymer	AMB re-review:	Ref: CT; Alt: CTT, C	Clearly a mistake of the GATK caller. Correcting to yes / no
NA24385.GRCh38.phased_variants.vcf	10x LongRanger	GRCh38	INDEL	Outside v3.3.2	chr2	111777605	FP	TG T GT:QQ:BD:BK:BI:BVT:BLT .:.:.:.:.:NOCALL:nocall 0/1:64.73:FP:.:d1_5:INDEL:het	yes	no	In the benchmark bed region.		yes	no
NA24385.GRCh38.phased_variants.vcf	10x LongRanger	GRCh38	INDEL	Outside v3.3.2	chr5	122941399	FP	T TA GT:QQ:BD:BK:BI:BVT:BLT .:.:.:.:.:NOCALL:nocall 0/1:170.73:FP:.:i1_5:INDEL:het	yes	no	In the benchmark bed region.		yes	no
NA24385.GRCh38.phased_variants.vcf	10x LongRanger	GRCh38	INDEL	Outside v3.3.2	chr17	27094784	FP	TTG T GT:QQ:BD:BK:BI:BVT:BLT .:.:.:.:.:NOCALL:nocall 0/1:64.73:FP:.:d1_5:INDEL:het	yes	no	In the benchmark bed region.		yes	no
NA24385.GRCh38.phased_variants.vcf	10x LongRanger	GRCh38	SNP	Outside v3.3.2	chr21	46193090	FN	T C GT:BD:BK:BI:BVT:BLT:QQ 1|0:FN:lm:ti:SNP:het:. .:.:.:.:NOCALL:nocall:0	yes	no	In the benchmark bed region. There is support for this call in both haplotypes so it is very weird that it wasn't. PacBio nails the called at the haplotype level with the ref base in linkage with a upstream A in the haplotype. The same should have been in 10x but a few Cs maybe confused the caller.		yes	no
NA24385.GRCh38.phased_variants.vcf	10x LongRanger	GRCh38	SNP	Outside v3.3.2	chr4	184139850	FN	T C GT:BD:BK:BI:BVT:BLT:QQ 1|1:FN:.:ti:SNP:homalt:. .:.:.:.:NOCALL:nocall:0	yes	no	In the benchmark bed region. Really bad coverage in the Illumina read based technologies. However, PacBio and ONT nail the variant, specially, PacBio. This corresponds to an annotated LINE.		yes	no
NA24385.GRCh38.phased_variants.vcf	10x LongRanger	GRCh38	SNP	Outside v3.3.2	chr5	60983290	FN	G C GT:BD:BK:BI:BVT:BLT:QQ 1|1:FN:.:tv:SNP:homalt:. .:.:.:.:NOCALL:nocall:0	yes	no	In the benchmark bed region.Same here. Very clear variant in PacBio that is missed in 10x due to really bad coverage of Illumina libraries over this LINE.		yes	no
NA24385.GRCh38.phased_variants.vcf	10x LongRanger	GRCh38	SNP	Outside v3.3.2	chr7	2631928	FN	T C GT:BD:BK:BI:BVT:BLT:QQ 0/1:FN:.:ti:SNP:het:. .:.:.:.:NOCALL:nocall:0	yes	no	In the benchmark bed region. Very clear in PacBio. Bad coverage in the 10x C-allele and read misplacement in the other allele.		yes	no
NA24385.GRCh38.phased_variants.vcf	10x LongRanger	GRCh38	SNP	Outside v3.3.2	chr20	6318611	FN	G A GT:BD:BK:BI:BVT:BLT:QQ 1|1:FN:.:ti:SNP:homalt:. .:.:.:.:NOCALL:nocall:0	yes	no	In the benchmark bed region. Lack of coverage in the Illumina-based technologies. Otherwise, the base support (and the variants in linkage) are there.		yes	no
NA24385.GRCh38.phased_variants.vcf	10x LongRanger	GRCh38	INDEL	Outside v3.3.2	chr5	138592985	FN	CAA CA,C GT:BD:BK:BI:BVT:BLT:QQ 2|1:FN:am:d1_5:INDEL:hetalt:. .:.:.:.:NOCALL:nocall:441.73	yes	no	In the benchmark bed region. I think 10x does the right detection but it fails to represent it right in the vcf.		yes	no
NA24385.GRCh38.phased_variants.vcf	10x LongRanger	GRCh38	INDEL	Outside v3.3.2	chr15	79377270	FN	ATGTG ATG,A GT:BD:BK:BI:BVT:BLT:QQ 2|1:FN:am:d1_5:INDEL:hetalt:. .:.:.:.:NOCALL:nocall:439.27	yes	no	In the benchmark bed region. I think 10x does the right detection but it fails to represent it right in the vcf.		yes	no
NA24385.GRCh38.phased_variants.vcf	10x LongRanger	GRCh38	INDEL	Outside v3.3.2	chr19	55286040	FN	TG T GT:BD:BK:BI:BVT:BLT:QQ 0|1:FN:.:d1_5:INDEL:het:. .:.:.:.:NOCALL:nocall:0	yes	no	In the benchmark bed region. Fails to call, but it is very clear.		yes	no
NA24385.GRCh38.phased_variants.vcf	10x LongRanger	GRCh38	INDEL	Outside v3.3.2	chr3	161092763	FN	C CTT GT:BD:BK:BI:BVT:BLT:QQ 0/1:FN:.:i1_5:INDEL:het:. .:.:.:.:NOCALL:nocall:0	yes	no	In the benchmark bed region. Here I am unsure if it is C|CT or C|CTT, but I am inclined to the former. Again, PacBio could support both. Illumina derived raw reads could support better the shorter version (GIAB v4.1). Again, ONT does a lousy job in the beginning of a long T-homopolymer region.		yes	no	PCR-free reads traversing the homopolymer support this, and the average of each PacBio haplotype supports this call also, so likely true though long homopolymer	AMB re-review:	Ref: C; Alt: CTT	Agree with your evaluation and the support of PCR-free. I will correct to yes/no.
NA24385.GRCh38.phased_variants.vcf	10x LongRanger	GRCh38	INDEL	Outside v3.3.2	chr5	82061818	FN	C CT GT:BD:BK:BI:BVT:BLT:QQ 1/1:FN:.:i1_5:INDEL:homalt:. .:.:.:.:NOCALL:nocall:0	yes	no	In the benchmark bed region. Here it is clearly C|CT in PacBio and Illumina. Unclear in 10x. Again, ONT does a lousy job in the beginning of a long T-homopolymer region.		yes	no
NA24385.GRCh37.phased_variants.vcf	10x LongRanger	GRCh37	SNP	Inside v3.3.2	2	182013401	FP	T C GT:QQ:BD:BK:BI:BVT:BLT .:.:.:.:.:NOCALL:nocall 0/1:432.77:FP:.:ti:SNP:het	yes	no	In the benchmark bed region. Six missplaced reads to the HP:2 makes this variant incorrect. 10x seems to have problems in this locus.		yes	no
NA24385.GRCh37.phased_variants.vcf	10x LongRanger	GRCh37	SNP	Inside v3.3.2	7	102093427	FP	C T GT:QQ:BD:BK:BI:BVT:BLT .:.:.:.:.:NOCALL:nocall 0/1:731.77:FP:.:ti:SNP:het	yes	no	In the benchmark bed region. Reads coming from HP:1 in 10x belong to other SINE probably and have been misplaced in this locus, thereby creating an artificial haplotype.		yes	no
NA24385.GRCh37.phased_variants.vcf	10x LongRanger	GRCh37	SNP	Inside v3.3.2	10	109799651	FP	C T GT:QQ:BD:BK:BI:BVT:BLT .:.:.:.:.:NOCALL:nocall 0/1:152.03:FP:.:ti:SNP:het	yes	no	In the benchmark bed region. Same as above. Reads coming from HP:1 in 10x belong to other LINE and have been misplaced in this locus, thereby creating an artificial haplotype. You can clearly see that from the stack of misplaced 10x reads and the long reads overlapping the LINE from ONT and PacBio that don't contain those mutations (the FP and the ones in linkage with it).		yes	no
NA24385.GRCh37.phased_variants.vcf	10x LongRanger	GRCh37	SNP	Inside v3.3.2	7	114648850	FP	C T GT:QQ:BD:BK:BI:BVT:BLT .:.:.:.:.:NOCALL:nocall 0/1:97.77:FP:.:ti:SNP:het	yes	no	In the benchmark bed region. There is actually no T bases in the 10x raw reads overlapping. I am puzzled how this variant was called.		yes	no
NA24385.GRCh37.phased_variants.vcf	10x LongRanger	GRCh37	SNP	Inside v3.3.2	3	19447117	FP	A G GT:QQ:BD:BK:BI:BVT:BLT .:.:.:.:.:NOCALL:nocall 0/1:106.77:FP:.:ti:SNP:het	yes	no	In the benchmark bed region.		yes	no
NA24385.GRCh37.phased_variants.vcf	10x LongRanger	GRCh37	INDEL	Inside v3.3.2	15	75059611	FP	CA C GT:QQ:BD:BK:BI:BVT:BLT .:.:.:.:.:NOCALL:nocall 0/1:31.73:FP:lm:d1_5:INDEL:het	yes	no	In the benchmark bed region. There seems to have some signal, majorly both in the 10x and the PacBio data.		yes	no	10x and pacbio ccs dels are not haplotype-separated, so likely errors, and PCR-free illumina supports hom ref	AMB re-review:	Ref: C	Agreed, correcting to yes / no
NA24385.GRCh37.phased_variants.vcf	10x LongRanger	GRCh37	INDEL	Inside v3.3.2	2	230698500	FP	A AG GT:QQ:BD:BK:BI:BVT:BLT .:.:.:.:.:NOCALL:nocall 0/1:120.73:FP:.:i1_5:INDEL:het	yes	no	In the benchmark bed region. This indel (and all the SNPs in linkage) are wrong in the 10x data as they belong to another region. Interestingly, there is no segdup or repeat here, just the intron of TRIP12.		yes	no
NA24385.GRCh37.phased_variants.vcf	10x LongRanger	GRCh37	INDEL	Inside v3.3.2	15	75691374	FP	TA T GT:QQ:BD:BK:BI:BVT:BLT .:.:.:.:.:NOCALL:nocall 0/1:28.74:FP:.:d1_5:INDEL:het	yes	no	In the benchmark bed region. This might be an example of an instable indel, there are 10DELs and 8INS in the PacBio data. 10x data also seems to have a signal. This overlaps with the SIN3A intron.		yes	no	10x and pacbio ccs ins are not haplotype-separated, so likely errors, and PCR-free illumina supports hom ref	AMB re-review:	Ref: T	Agreed, correcting to yes / no
NA24385.GRCh37.phased_variants.vcf	10x LongRanger	GRCh37	INDEL	Inside v3.3.2	9	125631839	FP	AT A GT:QQ:BD:BK:BI:BVT:BLT .:.:.:.:.:NOCALL:nocall 1/1:373.73:FP:am:d1_5:INDEL:homalt	yes	no	In the benchmark bed region. This seems to be one of the failures in representation of the mutation in the VCF file by 10x data maybe. But they are both AT|A.		yes	no
NA24385.GRCh37.phased_variants.vcf	10x LongRanger	GRCh37	INDEL	Inside v3.3.2	13	33513702	FP	C CAAA GT:QQ:BD:BK:BI:BVT:BLT .:.:.:.:.:NOCALL:nocall 1/1:231.73:FP:.:i1_5:INDEL:homalt	yes	no	In the benchmark bed region. This indel is very tricky too. It might be a C,CA rather than C,CAAA as pointed by 10x. There is definitively support in PacBio with 10DELs and 10INS. And the typical ONT signature when the opening of a polymeric indel happens.		yes	no	10x and pacbio ccs dels are not haplotype-separated, so likely errors, and PCR-free illumina supports hom ref	AMB re-review:	Ref: C	Agreed, correcting to yes / no
NA24385.GRCh37.phased_variants.vcf	10x LongRanger	GRCh37	SNP	Inside v3.3.2	3	182952948	FN	G T GT:BD:BK:BI:BVT:BLT:QQ 0|1:FN:.:tv:SNP:het:. .:.:.:.:NOCALL:nocall:0	yes	no	In the benchmark. 10x clearly failts to call this variant in a LINE overlapping the intron of MCF2L2.		yes	no
NA24385.GRCh37.phased_variants.vcf	10x LongRanger	GRCh37	SNP	Inside v3.3.2	4	76201400	FN	T C GT:BD:BK:BI:BVT:BLT:QQ 0/1:FN:.:ti:SNP:het:. .:.:.:.:NOCALL:nocall:0	yes	no	In the benchmark bed region. Very clear variant in a LINE that 10x is missing where it should be its strength: phasing. Maybe because one of the alleles accumulate too many reads.		yes	no
NA24385.GRCh37.phased_variants.vcf	10x LongRanger	GRCh37	SNP	Inside v3.3.2	1	158186881	FN	C T GT:BD:BK:BI:BVT:BLT:QQ 1/1:FN:.:ti:SNP:homalt:. .:.:.:.:NOCALL:nocall:0	yes	no	In the benchmark bed region. Very clear homozygous variant (and the three upstream too) in this LINE element. For some reason, 10x has very few reads mapped and fails to call the variants.		yes	no
NA24385.GRCh37.phased_variants.vcf	10x LongRanger	GRCh37	SNP	Inside v3.3.2	5	7196402	FN	T A GT:BD:BK:BI:BVT:BLT:QQ 0/1:FN:.:tv:SNP:het:. .:.:.:.:NOCALL:nocall:0	yes	no	In the benchmark bed region. Very clear T|A mutation supported by the long reads but not the short ones.		yes	no
NA24385.GRCh37.phased_variants.vcf	10x LongRanger	GRCh37	SNP	Inside v3.3.2	15	53199799	FN	A T GT:BD:BK:BI:BVT:BLT:QQ 0/1:FN:.:tv:SNP:het:. .:.:.:.:NOCALL:nocall:0	yes	no	In the benchmark bed region. Same in this locus. Very clear het mutation in a LINE that only gets representation of one allele in 10x.		yes	no
NA24385.GRCh37.phased_variants.vcf	10x LongRanger	GRCh37	INDEL	Inside v3.3.2	7	51070785	FN	C CTT GT:BD:BK:BI:BVT:BLT:QQ 0/1:FN:.:i1_5:INDEL:het:. .:.:.:.:NOCALL:nocall:0	yes	no	In the benchmark bed region. In the data, it is quite clear that there is something in each data type (even long reads). But it is difficult to say if it is C,CTT as called by 10x or maybe C,CTTT.		yes	no	PCR-free supports this, and the average of each PacBio haplotype supports this call also, so likely true though long homopolymer	AMB re-review:	Ref: C; Alt: CTT	Agree. However, PacBio gives a very unstable signal not separated in HPs, as well as 10x.
NA24385.GRCh37.phased_variants.vcf	10x LongRanger	GRCh37	INDEL	Inside v3.3.2	16	56553242	FN	CA CAA,C GT:BD:BK:BI:BVT:BLT:QQ 2|1:FN:lm:d1_5,i1_5:INDEL:hetalt:. .:.:.:.:NOCALL:nocall:0	yes	no	In the benchmark bed region. Potentially this has been genotyped wrong in the 10x VCF file. But even so, the data seems to be distributed inconsistenly among alleles.		yes	no
NA24385.GRCh37.phased_variants.vcf	10x LongRanger	GRCh37	INDEL	Inside v3.3.2	22	20119343	FN	T TCCG GT:BD:BK:BI:BVT:BLT:QQ 0/1:FN:lm:i1_5:INDEL:het:. .:.:.:.:NOCALL:nocall:0	yes	no	In the benchmark bed region. Very clear hapotype indel on the beginning of a CCG repeat. 10x can't call and genotype this variant because of lack of reads in the locus mapped.		yes	no
NA24385.GRCh37.phased_variants.vcf	10x LongRanger	GRCh37	INDEL	Inside v3.3.2	2	233760236	FN	TA TAA,T GT:BD:BK:BI:BVT:BLT:QQ 2|1:FN:am:d1_5,i1_5:INDEL:hetalt:. .:.:.:.:NOCALL:nocall:143.73	yes	no	In the benchmark bed region. Seems to be called but genotyped wrongly in 10x. Overlapping a SINE, right distribution of assigned reads in haplotypes though.		yes	no
NA24385.GRCh37.phased_variants.vcf	10x LongRanger	GRCh37	INDEL	Inside v3.3.2	1	8902083	FN	CT C GT:BD:BK:BI:BVT:BLT:QQ 1/1:FN:.:d1_5:INDEL:homalt:. .:.:.:.:NOCALL:nocall:0	yes	no	In the benchmark bed region. Difficult to say if it is a C|C homozygous or CT|C as it could be too following PacBio raw data. 10x misses this call completely.		yes	no	PCR-free reads traversing the homopolymer support this, and the average of each PacBio haplotype supports this call also, so likely true though long homopolymer	AMB re-review:	Ref: C; Alt: CT	Agree. Although the PacBio numbers supporting the T deletion are much skewed than in the PCR-free reads. Correcting to yes / no
NA24385.GRCh37.phased_variants.vcf	10x LongRanger	GRCh37	SNP	Outside v3.3.2	2	114333069	FP	A G GT:QQ:BD:BK:BI:BVT:BLT .:.:.:.:.:NOCALL:nocall 0/1:202.77:FP:.:ti:SNP:het	yes	no	In the benchmark bed region. This seem to be an exemplar segdup mistake where both short read technologies have reads coming from the G copy but it is homozygous A. There is a call in linkage downstream that is correct, but however falls out of the benchmark region. There is another call upstream that is correct and not called in GIAB, well supported by 10x/Illumina and PacBIo. An het call C/T at…		yes	no
NA24385.GRCh37.phased_variants.vcf	10x LongRanger	GRCh37	SNP	Outside v3.3.2	14	97602847	FP	T C GT:QQ:BD:BK:BI:BVT:BLT .:.:.:.:.:NOCALL:nocall 0/1:83.73:FP:.:ti:SNP:het	yes	no	In the benchmark bed region. This FP seems to be coming from a tandem repeat (CATCCACCACCACCAC) that short read technologies have difficulty placing plus the decrement of coverage on 10x.		yes	no
NA24385.GRCh37.phased_variants.vcf	10x LongRanger	GRCh37	SNP	Outside v3.3.2	9	41981562	FP	A G GT:QQ:BD:BK:BI:BVT:BLT .:.:.:.:.:NOCALL:nocall 0/1:85.77:FP:.:ti:SNP:het	yes	no	In the benchmark bed region. This is another FP in a region that has a segdup with an annotated LINE. G-bearing reads in 10x (and variants in linkage) seem to be coming from another copy.		yes	no
NA24385.GRCh37.phased_variants.vcf	10x LongRanger	GRCh37	SNP	Outside v3.3.2	16	16694884	FP	C A GT:QQ:BD:BK:BI:BVT:BLT .:.:.:.:.:NOCALL:nocall 0/1:415.77:FP:.:tv:SNP:het	yes	no	In the benchmark bed region. Sedup that overlaps a SINE/LINE and causes the typical problem with short reads. Reads from copies (present or not in the reference) are placed in the wrong copy. PacBio seems to have a good mapping/calling. Upstream linked variants in SINE seem wrong too.		yes	no
NA24385.GRCh37.phased_variants.vcf	10x LongRanger	GRCh37	SNP	Outside v3.3.2	9	41996835	FP	G A GT:QQ:BD:BK:BI:BVT:BLT .:.:.:.:.:NOCALL:nocall 0/1:514.77:FP:.:ti:SNP:het	yes	no	In the benchmark bed region. FP in a segdup region marked as an LTR element. At 10x, short reads from other copies are phased and called together into two linked variants that are false.		yes	no
NA24385.GRCh37.phased_variants.vcf	10x LongRanger	GRCh37	INDEL	Outside v3.3.2	5	29785800	FP	GCA G GT:QQ:BD:BK:BI:BVT:BLT .:.:.:.:.:NOCALL:nocall 0/1:69.73:FP:lm:d1_5:INDEL:het	yes	no	In the benchmark bed region. Even if 10x captures the overlapping correct mutation, this mutation here is a FP.		yes	no
NA24385.GRCh37.phased_variants.vcf	10x LongRanger	GRCh37	INDEL	Outside v3.3.2	18	74511504	FP	TAATA T GT:QQ:BD:BK:BI:BVT:BLT .:.:.:.:.:NOCALL:nocall 1/1:999.73:FP:lm:d1_5:INDEL:homalt	unsure	no	In the benchmark bed region. This is a TAA repeat, which makes it difficult to map. There is a 5 bases homozygous deletion linked to the A/T downstream. 10x fails to call these two, linking them. But the main deletion, as pointed by the PacBio data, is neither called at GIAB. I am unsure because the way alignment of those 5bp works in PacBio, but given the SNPs linked in both haplotypes (seen 10x…		partial	no	v4.1 misses adjacent del, apparently due to error in CCS-DV vcf	AMB re-review:	Ref: ??; Alt: ??	Agreed this is a FP. But it seems a question of PacBio vs the Illumina read technologies, and where that AAATAA deletion is placed.
NA24385.GRCh37.phased_variants.vcf	10x LongRanger	GRCh37	INDEL	Outside v3.3.2	20	60493134	FP	T TG GT:QQ:BD:BK:BI:BVT:BLT .:.:.:.:.:NOCALL:nocall 0/1:59.73:FP:lm:i1_5:INDEL:het	yes	no	In the benchmark bed region. The indel being called by 10x doesn't exist.		yes	no
NA24385.GRCh37.phased_variants.vcf	10x LongRanger	GRCh37	INDEL	Outside v3.3.2	9	9760599	FP	TACAC T GT:QQ:BD:BK:BI:BVT:BLT .:.:.:.:.:NOCALL:nocall 1/1:237.73:FP:am:d1_5:INDEL:homalt	yes	no	In the benchmark bed region. 10x fails to represent properly the indel in the VCF: Otherwise, the read data seems to support it.		yes	no
NA24385.GRCh37.phased_variants.vcf	10x LongRanger	GRCh37	INDEL	Outside v3.3.2	11	76663177	FP	TATATATAC T GT:QQ:BD:BK:BI:BVT:BLT .:.:.:.:.:NOCALL:nocall 0/1:50.73:FP:lm:d6_15:INDEL:he	yes	no	In the benchmark bed region. I mark this as an unsure (even if GIAB doesn't annotate a variante where the 10x variant falls) becuse this locus (a LINE ending in a TATATA repeat) is badly phased based to the alignments to each haplotype. Both should have been to call an homozygous deletion and not as it is now.		yes	no	PCR-free supports v4.1, and the average of each PacBio haplotype supports this call also, so likely true in v4.1	AMB re-review:	Ref: T	Agreed. It is clear in both. Correcting to yes / no
NA24385.GRCh37.phased_variants.vcf	10x LongRanger	GRCh37	SNP	Outside v3.3.2	6	6141687	FN	G A GT:BD:BK:BI:BVT:BLT:QQ 1/1:FN:.:ti:SNP:homalt:. .:.:.:.:NOCALL:nocall:0	yes	no	In the benchmark bed region. Variant being missed in the basis of really poor mappings to this LINE element.		yes	no
NA24385.GRCh37.phased_variants.vcf	10x LongRanger	GRCh37	SNP	Outside v3.3.2	3	1806106	FN	C T GT:BD:BK:BI:BVT:BLT:QQ 0|1:FN:lm:ti:SNP:het:. .:.:.:.:NOCALL:nocall:0	yes	no	In the benchmark bed region. The read data is very explicit about this variant being true in heterozygous composition. I don't know how could 10x miss it.		yes	no
NA24385.GRCh37.phased_variants.vcf	10x LongRanger	GRCh37	SNP	Outside v3.3.2	17	43578784	FN	C G GT:BD:BK:BI:BVT:BLT:QQ 0/1:FN:.:tv:SNP:het:. .:.:.:.:NOCALL:nocall:0	yes	no	In the benchmark bed region. Variants missed in 10x. It is a large segdup overlapping an LTR that is bridged by PacBio reads.		yes	no
NA24385.GRCh37.phased_variants.vcf	10x LongRanger	GRCh37	SNP	Outside v3.3.2	3	14001200	FN	T C GT:BD:BK:BI:BVT:BLT:QQ 0|1:FN:.:ti:SNP:het:. .:.:.:.:NOCALL:nocall:0	yes	no	In the benchmark bed region. Heterozygous mutation in a LINE segment of one of the TPRXL intron. There is absolutely no coverage over the allele with the variants in the 10x data.		yes	no
NA24385.GRCh37.phased_variants.vcf	10x LongRanger	GRCh37	SNP	Outside v3.3.2	8	113607713	FN	G A GT:BD:BK:BI:BVT:BLT:QQ 0|1:FN:.:ti:SNP:het:. .:.:.:.:NOCALL:nocall:0	yes	no	In the benchmark bed region. These variants in linkage in this LINE overlapping CSMD3 intronic section, are not in the 10x data.		yes	no
NA24385.GRCh37.phased_variants.vcf	10x LongRanger	GRCh37	INDEL	Outside v3.3.2	13	62926855	FN	CT C GT:BD:BK:BI:BVT:BLT:QQ 0/1:FN:.:d1_5:INDEL:het:. .:.:.:.:NOCALL:nocall:0	yes	no	In the benchmark bed region. Right at the start of a SINE.		yes	no
NA24385.GRCh37.phased_variants.vcf	10x LongRanger	GRCh37	INDEL	Outside v3.3.2	15	30431234	FN	AT A GT:BD:BK:BI:BVT:BLT:QQ 1/1:FN:.:d1_5:INDEL:homalt:. .:.:.:.:NOCALL:nocall:0	yes	no	In the benchmark bed region. Lack of coverage in the locus at 10x (segdup at one intron of the GOLGA8T gene)		yes	no
NA24385.GRCh37.phased_variants.vcf	10x LongRanger	GRCh37	INDEL	Outside v3.3.2	16	72097255	FN	CA C GT:BD:BK:BI:BVT:BLT:QQ 0/1:FN:lm:d1_5:INDEL:het:. .:.:.:.:NOCALL:nocall:0	yes	no	In the benchmark bed region. Heterozygous deletion (as seen in the PacBio reads) but not called by 10x in a segdup region of the HPR gene		yes	no
NA24385.GRCh37.phased_variants.vcf	10x LongRanger	GRCh37	INDEL	Outside v3.3.2	19	2942368	FN	C CT GT:BD:BK:BI:BVT:BLT:QQ 1/1:FN:.:i1_5:INDEL:homalt:. .:.:.:.:NOCALL:nocall:0	yes	no	In the benchmark bed region. Missed in 10x this variants in one of ZNF77 introns. The starting of long homopolymers seems to pose challenges to different technologies.		yes	no
NA24385.GRCh37.phased_variants.vcf	10x LongRanger	GRCh37	INDEL	Outside v3.3.2	12	108995397	FN	TACACACAC TAC,T GT:BD:BK:BI:BVT:BLT:QQ 2|1:FN:am:d6_15:INDEL:hetalt:. .:.:.:.:NOCALL:nocall:374.73	yes	no	In the benchmark bed region. 10x fails to capture the heterozygosity of the variant. But PacBio does. Variant is complicated, in a simple CA repeat.		yes	no
NA24385.GRCh37.phased_variants.vcf	10x LongRanger	GRCh37	SNP	MHC	6	31067565	FP	G A GT:QQ:BD:BK:BI:BVT:BLT .:.:.:.:.:NOCALL:nocall 0/1:1217.77:FP:am:ti:SNP:het	yes	yes	In the benchmark bed region. I think this is one of those representation errors. While GIAB chooses to put together two variants, 10x does it as two individual variants in the VCF. It is also in a segdup. But being MCH, this is a common case.		yes	yes
NA24385.GRCh37.phased_variants.vcf	10x LongRanger	GRCh37	SNP	MHC	6	32670178	FP	T C GT:QQ:BD:BK:BI:BVT:BLT .:.:.:.:.:NOCALL:nocall 1/1:1079.77:FP:lm:ti:SNP:homalt	unsure	yes	In the benchmark bed region. This locus has a lot of variation but it seems very well phased in both 10x and PacBio. Illumina has some of those variants too, but unphased. Both PacBio and 10x have the T/C called and there is good coverage in both haplotypes.		unsure	unsure	Complex var where both vcfs represent the variants differently from the alignments, so hard to curate	AMB re-review:	Ref: T; Alt: C	This is the only I could assert as true in the query (proven by agreement with PacBio and ONT). The rest, probably moving better into the unsure box than a no.
NA24385.GRCh37.phased_variants.vcf	10x LongRanger	GRCh37	SNP	MHC	6	32670185	FP	G A GT:QQ:BD:BK:BI:BVT:BLT .:.:.:.:.:NOCALL:nocall 0/1:1336.77:FP:am:ti:SNP:het	unsure	unsure	In the benchmark bed region. Again, region seems well phased in all technologies that phase. In this case, the mutation in GIAB is wrong because it is not homozygous. It is TG/CA instead. 10x VCF is representing the entry incorrectly.		unsure	unsure	Complex var where both vcfs represent the variants differently from the alignments, so hard to curate	AMB re-review:	Ref:?? ; Alt: ??	If we accept the haplotyping and phasing as correct, then, this might be true as it agrees across technologies. But leaving unsure.
NA24385.GRCh37.phased_variants.vcf	10x LongRanger	GRCh37	SNP	MHC	6	32635521	FP	T G GT:QQ:BD:BK:BI:BVT:BLT .:.:.:.:.:NOCALL:nocall 0/1:62.74:FP:lm:tv:SNP:het	yes	no	In the benchmark bed region. Even if 10x discovers the variant right, it is the way it gets written to the VCF that it is wrong.		yes	no
NA24385.GRCh37.phased_variants.vcf	10x LongRanger	GRCh37	SNP	MHC	6	32632598	FP	A T GT:QQ:BD:BK:BI:BVT:BLT .:.:.:.:.:NOCALL:nocall 0/1:389.03:FP:am:tv:SNP:het	yes	no	In the benchmark bed region. Unfortunately, 10x does a bad job at genotyping in the VCF file. It gets right the first mutation in this locus but it doesn't genotype the mutation immediately downstream in the next position.		yes	no
NA24385.GRCh37.phased_variants.vcf	10x LongRanger	GRCh37	INDEL	MHC	6	33212033	FP	GTATATATATA G GT:QQ:BD:BK:BI:BVT:BLT .:.:.:.:.:NOCALL:nocall 0/1:100.14:FP:lm:d6_15:INDEL:het	yes	no	In the benchmark bed region.		yes	no												Not in HG002_MHCdiploidassembly_GRCh37_v1.0.bed
NA24385.GRCh37.phased_variants.vcf	10x LongRanger	GRCh37	INDEL	MHC	6	32677586	FP	TTC T GT:QQ:BD:BK:BI:BVT:BLT .:.:.:.:.:NOCALL:nocall 1/1:761.73:FP:am:d1_5:INDEL:homalt	unsure	unsure	In the benchmark bed region. Due to the lack of coverage in the short read technologies, this is clearly a FP. But it is also wrong in GIAB where the variant should have been C/T.		unsure	unsure	Complex var where both vcfs represent the variants differently from the alignments, so hard to curate	AMB re-review:	Ref: ??; Alt: ??	Lack of support in Illumina reads technologies. But if we accept the phasing in PacBio, then GIAB is missing the variant.
NA24385.GRCh37.phased_variants.vcf	10x LongRanger	GRCh37	INDEL	MHC	6	31386296	FP	CGT C GT:QQ:BD:BK:BI:BVT:BLT .:.:.:.:.:NOCALL:nocall 1/1:279.73:FP:lm:d1_5:INDEL:homalt	yes	no	In the benchmark bed region. Indel worng in 10x if you take into account the downstream bases/phasing.		yes	no
NA24385.GRCh37.phased_variants.vcf	10x LongRanger	GRCh37	INDEL	MHC	6	32567378	FP	CAT C GT:QQ:BD:BK:BI:BVT:BLT .:.:.:.:.:NOCALL:nocall 0/1:693.73:FP:am:d1_5:INDEL:het	yes	no	In the benchmark bed region. All these three variants in linkage are for some reason badly typed in the VCF file from 10x. SINE Alu selfchain region.		yes	no
NA24385.GRCh37.phased_variants.vcf	10x LongRanger	GRCh37	INDEL	MHC	6	31357681	FP	CTCTCTCTG C GT:QQ:BD:BK:BI:BVT:BLT .:.:.:.:.:NOCALL:nocall 0/1:370.73:FP:am:d6_15:INDEL:het	yes	no	In the benchmark bed region. Very large TC simple repeat deletion. 10x call is wrong. It doesn't get the size of the deletion right. Most of the reads from one allele		yes	no
NA24385.GRCh37.phased_variants.vcf	10x LongRanger	GRCh37	SNP	MHC	6	30439263	FN	T C GT:BD:BK:BI:BVT:BLT:QQ 1/0:FN:.:ti:SNP:het:. .:.:.:.:NOCALL:nocall:0	yes	no	In the benchmark bed region.		yes	no
NA24385.GRCh37.phased_variants.vcf	10x LongRanger	GRCh37	SNP	MHC	6	32641936	FN	G A GT:BD:BK:BI:BVT:BLT:QQ 1/0:FN:lm:ti:SNP:het:. .:.:.:.:NOCALL:nocall:0	yes	no	In the benchmark bed region. The support for this mutation is clear in the 10x data, but it is never called! The locus is a LTR within a segdup.		yes	no
NA24385.GRCh37.phased_variants.vcf	10x LongRanger	GRCh37	SNP	MHC	6	32609479	FN	C A GT:BD:BK:BI:BVT:BLT:QQ 1/0:FN:.:tv:SNP:het:. .:.:.:.:NOCALL:nocall:0	yes	no	In the benchmark bed region. The same again, in the intron of HLA-DQA1. 10x has the right data, but the call wasn't made.		yes	no
NA24385.GRCh37.phased_variants.vcf	10x LongRanger	GRCh37	SNP	MHC	6	32611725	FN	A G GT:BD:BK:BI:BVT:BLT:QQ 1/0:FN:.:ti:SNP:het:. .:.:.:.:NOCALL:nocall:0	yes	no	In the benchmark bed region. Raw data is correct, call doesn't get done.		yes	no
NA24385.GRCh37.phased_variants.vcf	10x LongRanger	GRCh37	SNP	MHC	6	32609586	FN	A G GT:BD:BK:BI:BVT:BLT:QQ 1/0:FN:.:ti:SNP:het:. .:.:.:.:NOCALL:nocall:0	yes	no	In the benchmark bed region. Same story, 10x has the right data but no call is made.		yes	no
NA24385.GRCh37.phased_variants.vcf	10x LongRanger	GRCh37	INDEL	MHC	6	32244091	FN	CATATATAT C,CATATATATAT GT:BD:BK:BI:BVT:BLT:QQ 2/1:FN:lm:d6_15,i1_5:INDEL:hetalt:. .:.:.:.:NOCALL:nocall:43.37	yes	no	In the benchmark bed region. 10x understimates the size of the indel, in a tA simple repeat.		yes	no
NA24385.GRCh37.phased_variants.vcf	10x LongRanger	GRCh37	INDEL	MHC	6	32614340	FN	A AAAAT GT:BD:BK:BI:BVT:BLT:QQ 1/0:FN:lm:i1_5:INDEL:het:. .:.:.:.:NOCALL:nocall:0	yes	no	In the benchmark bed region. This is a very tricky region and hard to say why 10x didn't call this variant (but presents the read support as it does with many variants in linkage). OBS: All the mutations in linkage that GIAB has called seem not be supported by PacBIo, but 10x and ONT because PacBio has few reads overlapping.		yes	no
NA24385.GRCh37.phased_variants.vcf	10x LongRanger	GRCh37	INDEL	MHC	6	32614494	FN	GA AG GT:BD:BK:BI:BVT:BLT:QQ 1/0:FN:.:ti:SNP:het:. .:.:.:.:NOCALL:nocall:0	yes	no	In the benchmark bed region. For some reason, not called in 10x. But both 10x and ONT support clearly this variant. I think PacBio, because the issue highlighted just up, has too few reads from that same haplotype that can support the calls.		yes	no
NA24385.GRCh37.phased_variants.vcf	10x LongRanger	GRCh37	INDEL	MHC	6	31310527	FN	AG T GT:BD:BK:BI:BVT:BLT:QQ 1/0:FN:lm:c1_5,tv:INDEL:het:. .:.:.:.:NOCALL:nocall:0	yes	no	In the benchmark bed region. Short read technologies were missing completely the second allele. This is a LINE overlapping a segdup.		yes	no
NA24385.GRCh37.phased_variants.vcf	10x LongRanger	GRCh37	INDEL	MHC	6	29631990	FN	TA T GT:BD:BK:BI:BVT:BLT:QQ 0/1:FN:lm:d1_5:INDEL:het:. .:.:.:.:NOCALL:nocall:0	yes	no	In the benchmark bed region. Overlaps a SINE, in a segdup and one of the introns of MOG. I think 10x missed the indel and call it as a mutation.		yes	no												Not in HG002_MHCdiploidassembly_GRCh37_v1.0.bed
HG002.CCS_duplomap_010520.grch38.vcf.gz	CCS-Duplomap-DV	GRCh38	SNP	Inside v3.3.2	chr1	146136425	FP	A G GT:QQ:BD:BK:BI:BVT:BLT .:.:.:.:.:NOCALL:nocall 0/1:9.6:FP:.:ti:SNP:het	UNSURE	UNSURE	variant allele is present in reads but with low mapping quality, duplomap increases MQ leading to variant call, ONT reads also have low MQ Mapping issue? YES, Variants #2, 4 and 5 are located in same 1KB region		unsure	unsure	SNP in duplomap/DV and Ref in benchmark. 1 read in Illumina, 10x, several in ONT support SNP. 23/39 reads in CCS supports SNP with one haplotype having almost all SNP and some support on other haplotype. This appears to at the edge of a large SV and/or possible CNV that is in a segdup. Preferrably would not be making a call in this region.
HG002.CCS_duplomap_010520.grch38.vcf.gz	CCS-Duplomap-DV	GRCh38	SNP	Inside v3.3.2	chr19	23635459	FP	T G GT:QQ:BD:BK:BI:BVT:BLT .:.:.:.:.:NOCALL:nocall 0/1:32.1:FP:am:tv:SNP:het	YES	NO	confirmed by POA haplotype analysis Mapping issue? NO		YES	NO
HG002.CCS_duplomap_010520.grch38.vcf.gz	CCS-Duplomap-DV	GRCh38	SNP	Inside v3.3.2	chr1	146135886	FP	C T GT:QQ:BD:BK:BI:BVT:BLT .:.:.:.:.:NOCALL:nocall 0/1:12.4:FP:.:ti:SNP:het	UNSURE	UNSURE	variant allele is present in reads but with low mapping quality, duplomap increases MQ leading to variant call, ONT reads also have low MQ, allele fraction is low Mapping issue? YES		unsure	unsure	SNP in duplomap/DV and Ref in benchmark. no support in Illumina or 10x. 22 reads support in ONT but it is useful to note that ONT has high coverage. 16/49 reads in CCS supports SNP with one haplotype having almost all SNP. This region seems to be CNV. This appears to at the edge of a large SV and/or possible CNV that is in a segdup. Preferrably would not be making a call in this region
HG002.CCS_duplomap_010520.grch38.vcf.gz	CCS-Duplomap-DV	GRCh38	SNP	Inside v3.3.2	chr1	146136705	FP	T C GT:QQ:BD:BK:BI:BVT:BLT .:.:.:.:.:NOCALL:nocall 0/1:16.4:FP:.:ti:SNP:het	UNSURE	UNSURE	variant allele is present in reads but with low mapping quality, duplomap increases MQ leading to variant call, ONT reads also have low MQ Mapping issue? YES		unsure	unsure	SNP in duplomap/DV and Ref in benchmark. 2 reads in Illumina, 8 reads in 10x, 35 reads in ONT support SNP. 22/35 reads in CCS supports SNP with one haplotype having almost all SNP and some support on other haplotype. This appears to at the edge of a large SV and/or possible CNV that is in a segdup. Preferrably would not be making a call in this region
HG002.CCS_duplomap_010520.grch38.vcf.gz	CCS-Duplomap-DV	GRCh38	SNP	Inside v3.3.2	chr11	72802124	FP	A C GT:QQ:BD:BK:BI:BVT:BLT .:.:.:.:.:NOCALL:nocall 0/1:15.6:FP:am:tv:SNP:het	YES	YES	both are correct, complex variant with two haplotypes… different representation Mapping issue? No		yes	partial
HG002.CCS_duplomap_010520.grch38.vcf.gz	CCS-Duplomap-DV	GRCh38	INDEL	Inside v3.3.2	chr4	79220437	FP	CTG C GT:QQ:BD:BK:BI:BVT:BLT .:.:.:.:.:NOCALL:nocall 0/1:4.8:FP:.:d1_5:INDEL:het	YES	NO	false positive, GT repeat tract Mapping issue? No		YES	NO
HG002.CCS_duplomap_010520.grch38.vcf.gz	CCS-Duplomap-DV	GRCh38	INDEL	Inside v3.3.2	chr18	56710003	FP	G GT GT:QQ:BD:BK:BI:BVT:BLT .:.:.:.:.:NOCALL:nocall 0/1:7.7:FP:lm:i1_5:INDEL:het	YES	NO	Qv=7.7, long homopolymer, GIAB has SNP at 56700106, confirmed by POA Mapping issue? No		YES	NO
HG002.CCS_duplomap_010520.grch38.vcf.gz	CCS-Duplomap-DV	GRCh38	INDEL	Inside v3.3.2	chr1	210326926	FP	CAT C GT:QQ:BD:BK:BI:BVT:BLT .:.:.:.:.:NOCALL:nocall 0/1:30.6:FP:.:d1_5:INDEL:het	YES	NO	AT repeat, many reads with ‘AT’ del Mapping issue? NO		YES	NO
HG002.CCS_duplomap_010520.grch38.vcf.gz	CCS-Duplomap-DV	GRCh38	INDEL	Inside v3.3.2	chr1	199799006	FP	A ATT GT:QQ:BD:BK:BI:BVT:BLT .:.:.:.:.:NOCALL:nocall 0/1:4.3:FP:lm:i1_5:INDEL:het	YES	NO	AT repeat, very long, confirmed by POA haplotype analysis Mapping issue? NO		YES	NO
HG002.CCS_duplomap_010520.grch38.vcf.gz	CCS-Duplomap-DV	GRCh38	INDEL	Inside v3.3.2	chr20	45829161	FP	TT T GT:QQ:BD:BK:BI:BVT:BLT .:.:.:.:.:NOCALL:nocall 0/1:35.2:FP:am:d1_5:INDEL:het	UNSURE	NO	T homopolymer repeat, one allele seems to be reference, benchmark is 1/1 (45829160, GT→G) Mapping issue? NO		yes	no	Deletion at beginning of homopolymer. Benchmark has homozygous 1bp DEL and duplomap/DV has het 1bp/2bp DEL. Of Illumina reads that span repeat almost all support 1bp del. CCS reads have mix of 1bp del, 2bp del, 1bp ins, and ref.
HG002.CCS_duplomap_010520.grch38.vcf.gz	CCS-Duplomap-DV	GRCh38	SNP	Inside v3.3.2	chr12	105633780	FN	T C GT:BD:BK:BI:BVT:BLT:QQ 0/1:FN:.:ti:SNP:het:. .:.:.:.:NOCALL:nocall:0	YES	NO	called as RefCall by DeepVariant, confirmed by POA haplotype analysis Mapping issue? NO		YES	NO
HG002.CCS_duplomap_010520.grch38.vcf.gz	CCS-Duplomap-DV	GRCh38	SNP	Inside v3.3.2	chr15	47280842	FN	G A GT:BD:BK:BI:BVT:BLT:QQ 1/1:FN:.:ti:SNP:homalt:. .:.:.:.:NOCALL:nocall:0	YES	NO	LINE element, dense clusters of SNVs, called as refcall by DeepVariant Mapping issue? NO		YES	NO
HG002.CCS_duplomap_010520.grch38.vcf.gz	CCS-Duplomap-DV	GRCh38	SNP	Inside v3.3.2	chr15	92137494	FN	T C GT:BD:BK:BI:BVT:BLT:QQ 0/1:FN:.:ti:SNP:het:. .:.:.:.:NOCALL:nocall:0	YES	NO	called as refcall by deevariant… but clear variant Mapping issue? NO		YES	NO
HG002.CCS_duplomap_010520.grch38.vcf.gz	CCS-Duplomap-DV	GRCh38	SNP	Inside v3.3.2	chr1	92547961	FN	A G GT:BD:BK:BI:BVT:BLT:QQ 0/1:FN:.:ti:SNP:het:. .:.:.:.:NOCALL:nocall:0	YES	NO	called as refcall by deevariant… but clear variant Mapping issue? NO		YES	NO
HG002.CCS_duplomap_010520.grch38.vcf.gz	CCS-Duplomap-DV	GRCh38	SNP	Inside v3.3.2	chr13	47717090	FN	T G GT:BD:BK:BI:BVT:BLT:QQ 0/1:FN:.:tv:SNP:het:. .:.:.:.:NOCALL:nocall:0	YES	NO	called as RefCall by DeepVariant, confirmed by POA haplotype analysis Mapping issue? NO		YES	NO
HG002.CCS_duplomap_010520.grch38.vcf.gz	CCS-Duplomap-DV	GRCh38	INDEL	Inside v3.3.2	chr3	132900125	FN	TA T GT:BD:BK:BI:BVT:BLT:QQ 0/1:FN:am:d1_5:INDEL:het:. .:.:.:.:NOCALL:nocall:0	YES	UNSURE	TA repeat, DeepVariant calls variants at different location in repeat… Mapping issue? NO		yes	yes	DEL in the middle of Simple_repeat(TA). Benchmark calls a het 1bp del while duplomap/DV calls het 2bp INS. Illumina reads that span the repeat unit that the variant is in support 1bp del and 4bp INS on one allele then SNP on other, but there is what appears to be a potentially larger repeat block and no Illumina reads span that. 10x reads support het 1bp del and then 4bp INS 3bps downstream on on…
HG002.CCS_duplomap_010520.grch38.vcf.gz	CCS-Duplomap-DV	GRCh38	INDEL	Inside v3.3.2	chr1	238399370	FN	CAAA CAAAAAA,C GT:BD:BK:BI:BVT:BLT:QQ 2|1:FN:.:d1_5,i1_5:INDEL:hetalt:. .:.:.:.:NOCALL:nocall:0	YES	NO	very long homopolymer, DeepVariant calls variant as RefCall, POA analysis confirms both alleles on the haplotypes Mapping issue? NO		YES	NO
HG002.CCS_duplomap_010520.grch38.vcf.gz	CCS-Duplomap-DV	GRCh38	INDEL	Inside v3.3.2	chr19	29643062	FN	CT C GT:BD:BK:BI:BVT:BLT:QQ 0/1:FN:.:d1_5:INDEL:het:. .:.:.:.:NOCALL:nocall:0	YES	NO	homopoylmer, clear variant Mapping issue? NO		YES	NO
HG002.CCS_duplomap_010520.grch38.vcf.gz	CCS-Duplomap-DV	GRCh38	INDEL	Inside v3.3.2	chr17	47272663	FN	A ATCTTTCTT GT:BD:BK:BI:BVT:BLT:QQ 0/1:FN:lm:i6_15:INDEL:het:. .:.:.:.:NOCALL:nocall:0	YES	UNSURE	complex variants in low-complexity TTTC repeat, DeepVariant calls at different location… Mapping issue? NO		yes	no	INS at start of tandem repeat. Benchmark has 8bp INS and duplomap/DV has ref. DV call is filtered. The few Illumina reads that cross repeat support ref and 8bp ins. No 10x reads appear to cross repeat. CCS reads support ref and INS/SNPs/DELs downstream that are filtered in DV. ONT almost entirely supports REF.
HG002.CCS_duplomap_010520.grch38.vcf.gz	CCS-Duplomap-DV	GRCh38	INDEL	Inside v3.3.2	chr14	25135924	FN	T TAAAAAAAA GT:BD:BK:BI:BVT:BLT:QQ 0/1:FN:.:i6_15:INDEL:het:. .:.:.:.:NOCALL:nocall:0	YES	NO	two variants close to each other, DeepVariant makes RefCall of SNVs Mapping issue? NO		YES	NO
HG002.CCS_duplomap_010520.grch38.vcf.gz	CCS-Duplomap-DV	GRCh38	SNP	Outside v3.3.2	chr17	21416696	FP	C T GT:QQ:BD:BK:BI:BVT:BLT .:.:.:.:.:NOCALL:nocall 0/1:35.3:FP:.:ti:SNP:het	YES	NO	false variant due to Duplomap alignments… need to check Mapping issue? YES		YES	NO
HG002.CCS_duplomap_010520.grch38.vcf.gz	CCS-Duplomap-DV	GRCh38	SNP	Outside v3.3.2	chr19	39903760	FP	C T GT:QQ:BD:BK:BI:BVT:BLT .:.:.:.:.:NOCALL:nocall 1/1:53:FP:.:ti:SNP:homalt	UNSURE	UNSURE	no GIAB variant, POA consensus with variants matches 100% to ‘chr19_KN196484v1_fix’, variant supported by ONT reads but low allele fraction, variant called from CCS reads before and after realignment, strong allele bias (49 reads for one haplotype, 5 for other) Mapping issue? YES		unsure	unsure	Homozygous SNP in duplomap/DV and ref in benchmark. no support in Illumina or 10x. 51/56 reads support SNP in CCS and 24 reads support SNP in ONT. In zoomed out region, CCS and 10x mirror with 2 large DELs and clusters of variants.	unsure (This appears to at the edge of a large SV and/or possible CNV that is in a segdup. Preferrably would not be making a call in this region.)	unsure	Homozygous SNP in duplomap/DV and ref in benchmark. no support in Illumina or 10x. 51/56 reads support SNP in CCS and 24 reads support SNP in ONT. In zoomed out region, CCS and 10x mirror with 2 large DELs and clusters of variants.
HG002.CCS_duplomap_010520.grch38.vcf.gz	CCS-Duplomap-DV	GRCh38	SNP	Outside v3.3.2	chr8	12169413	FP	C A GT:QQ:BD:BK:BI:BVT:BLT .:.:.:.:.:NOCALL:nocall 0/1:24.2:FP:.:tv:SNP:het	YES	NO	variant called using both minimap2 and duplomap alignments by DeepVariant.., low allele fraction Mapping issue? YES		YES	NO
HG002.CCS_duplomap_010520.grch38.vcf.gz	CCS-Duplomap-DV	GRCh38	SNP	Outside v3.3.2	chr10	42249057	FP	T C GT:QQ:BD:BK:BI:BVT:BLT .:.:.:.:.:NOCALL:nocall 0/1:32.9:FP:.:ti:SNP:het	YES	NO	no evidence of variant in ONT or 10X readsa, Mapping issue? YES		YES	NO
HG002.CCS_duplomap_010520.grch38.vcf.gz	CCS-Duplomap-DV	GRCh38	SNP	Outside v3.3.2	chr22	18889418	FP	G A GT:QQ:BD:BK:BI:BVT:BLT .:.:.:.:.:NOCALL:nocall 1/1:8.9:FP:.:ti:SNP:homalt	YES	NO	no evidence of variant in ONT or 10X reads, deepvariant false call Mapping issue? NO		YES	NO
HG002.CCS_duplomap_010520.grch38.vcf.gz	CCS-Duplomap-DV	GRCh38	INDEL	Outside v3.3.2	chr6	9252634	FP	G GA GT:QQ:BD:BK:BI:BVT:BLT .:.:.:.:.:NOCALL:nocall 0/1:3.4:FP:lm:i1_5:INDEL:het	YES	NO	false positive in DeepVariant Mapping issue? NO		YES	NO
HG002.CCS_duplomap_010520.grch38.vcf.gz	CCS-Duplomap-DV	GRCh38	INDEL	Outside v3.3.2	chr6	36783378	FP	TAA T GT:QQ:BD:BK:BI:BVT:BLT .:.:.:.:.:NOCALL:nocall 0/1:61.9:FP:lm:d1_5:INDEL:het	YES	NO	TAA is false allele, TA is correct Mapping issue? NO		YES	NO
HG002.CCS_duplomap_010520.grch38.vcf.gz	CCS-Duplomap-DV	GRCh38	INDEL	Outside v3.3.2	chr18	12681258	FP	T TT GT:QQ:BD:BK:BI:BVT:BLT .:.:.:.:.:NOCALL:nocall 0/1:31.1:FP:lm:i1_5:INDEL:het	YES	NO	long homopolymer, -TT allele is present, +T allele is weakly present on one haplotype in CCS reads, no evidence in 10X/Illumina Mapping issue?		YES	NO
HG002.CCS_duplomap_010520.grch38.vcf.gz	CCS-Duplomap-DV	GRCh38	INDEL	Outside v3.3.2	chr10	92012772	FP	A AAA GT:QQ:BD:BK:BI:BVT:BLT .:.:.:.:.:NOCALL:nocall 0/1:50.4:FP:am:i1_5:INDEL:het	YES	NO	one allele is incorrect Mapping issue?		YES	NO
HG002.CCS_duplomap_010520.grch38.vcf.gz	CCS-Duplomap-DV	GRCh38	INDEL	Outside v3.3.2	chr6	54657232	FP	A AAA GT:QQ:BD:BK:BI:BVT:BLT .:.:.:.:.:NOCALL:nocall 0/1:34:FP:am:i1_5:INDEL:het	YES	NO	one allele is incorrect Mapping issue?		YES	NO
HG002.CCS_duplomap_010520.grch38.vcf.gz	CCS-Duplomap-DV	GRCh38	SNP	Outside v3.3.2	chr9	66133668	FN	C T GT:BD:BK:BI:BVT:BLT:QQ 0/1:FN:.:ti:SNP:het:. .:.:.:.:NOCALL:nocall:0	UNSURE	UNSURE	variant called using only 10X (high coverage), no evidence using CCS reads from Duplomap (high MQ), minimap2 CCS reads have low MQ, no evidence from ONT reads Mapping issue? only 10X supports call, no evidence from other data, YES		unsure	no	Het SNP in benchmark and ref in duplomap/DV. no Illumina coverage. 49/115 10x reads support SNP. 2/53 CCS reads support SNP. 21 ONT reads support SNP. In segdup.	unsure (This appears to at the edge of a large SV and/or possible CNV that is in a segdup. Preferrably would not be making a call in this region.)	no (if relying on 10x)	Het SNP in benchmark and ref in duplomap/DV. no Illumina coverage. 49/115 10x reads support SNP. 2/53 CCS reads support SNP. 21 ONT reads support SNP. In segdup.
HG002.CCS_duplomap_010520.grch38.vcf.gz	CCS-Duplomap-DV	GRCh38	SNP	Outside v3.3.2	chr9	67290244	FN	T C GT:BD:BK:BI:BVT:BLT:QQ 1/1:FN:.:ti:SNP:homalt:. .:.:.:.:NOCALL:nocall:0	UNSURE	UNSURE	only 10X, ONT and CCS duplomap reads have low MQ, refallele ‘T” has 9 reads in 10X reads which is odd for 1/1 genotype Mapping issue? only 10X supports call, no evidence from other data, YES		unsure	no	Homozygous SNP in benchmark and ref in duplomap/DV. no Illumina coverage. 67/74 10x reads support SNP. 23/24 CCS reads support SNP but all appear to be either MAPQ1 or MAPQ0. 23 ONT reads support SNP.	unsure (This appears to at the edge of a large SV and/or possible CNV that is in a segdup. Preferrably would not be making a call in this region.)	no (if relying on 10x)	Homozygous SNP in benchmark and ref in duplomap/DV. no Illumina coverage. 67/74 10x reads support SNP. 23/24 CCS reads support SNP but all appear to be either MAPQ1 or MAPQ0. 23 ONT reads support SNP.
HG002.CCS_duplomap_010520.grch38.vcf.gz	CCS-Duplomap-DV	GRCh38	SNP	Outside v3.3.2	chr6	99827587	FN	C T GT:BD:BK:BI:BVT:BLT:QQ 0/1:FN:lm:ti:SNP:het:. .:.:.:.:NOCALL:nocall:0	YES	NO	cluster of SNVs, good coverage, confirmed using POA analysis Mapping issue? NO		YES	NO
HG002.CCS_duplomap_010520.grch38.vcf.gz	CCS-Duplomap-DV	GRCh38	SNP	Outside v3.3.2	chr9	67280359	FN	T G GT:BD:BK:BI:BVT:BLT:QQ 0/1:FN:.:tv:SNP:het:. .:.:.:.:NOCALL:nocall:0	UNSURE	UNSURE	low mappability using CCS reads even using DuploMap, using Minimap2 almost all reads have MQ < 20, low mappability using ONT reads, > 100 kb long segdup Mapping issue? only 10X supports call, no evidence from other data, YES		unsure	no	Het SNP in benchmark and ref in duplomap/DV. no Illumina coverage. 25/66 10x reads support SNP. 5/21 CCS reads support SNP but they have MAPQ1 or MAPQ0.12/139 ONT reads support SNP.	unsure (This appears to at the edge of a large SV and/or possible CNV that is in a segdup. Preferrably would not be making a call in this region.)	no (if relying on 10x)	Het SNP in benchmark and ref in duplomap/DV. no Illumina coverage. 25/66 10x reads support SNP. 5/21 CCS reads support SNP but they have MAPQ1 or MAPQ0.12/139 ONT reads support SNP.
HG002.CCS_duplomap_010520.grch38.vcf.gz	CCS-Duplomap-DV	GRCh38	SNP	Outside v3.3.2	chr21	46159272	FN	A G GT:BD:BK:BI:BVT:BLT:QQ 0/1:FN:.:ti:SNP:het:. .:.:.:.:NOCALL:nocall:0	YES	UNSURE	low read coverage in pacbio CCS reads (10x) and no evidence of variant Mapping issue?		YES	UNSURE
HG002.CCS_duplomap_010520.grch38.vcf.gz	CCS-Duplomap-DV	GRCh38	INDEL	Outside v3.3.2	chr6	47475373	FN	AT A GT:BD:BK:BI:BVT:BLT:QQ 0/1:FN:.:d1_5:INDEL:het:. .:.:.:.:NOCALL:nocall:0	UNSURE	UNSURE	20 bp ‘T’ repeat, deletion allele in 10X & Illumina but has low allele fraction; for CCS reads, 7/27 reads on one haplotype have deletion, 1/20 on other; could be somatic variant? Mapping issue?		yes	no	Het 1bp del at beginning of 20bp homopolymer. Almost all Illumina reads that span homopolymer support 1bp del or REF. Support in 10x for 1bp del and REF. CCS reads support 1bp del, 1bp ins, 2bp del, and REF.
HG002.CCS_duplomap_010520.grch38.vcf.gz	CCS-Duplomap-DV	GRCh38	INDEL	Outside v3.3.2	chr16	82264850	FN	C CTT,CTTT GT:BD:BK:BI:BVT:BLT:QQ 1|2:FN:lm:i1_5:INDEL:hetalt:. .:.:.:.:NOCALL:nocall:0	YES	NO	very long homopolymer, DeepVariant calls variant as RefCall, POA analysis supports both alleles on the haplotypes Mapping issue?		YES	NO
HG002.CCS_duplomap_010520.grch38.vcf.gz	CCS-Duplomap-DV	GRCh38	INDEL	Outside v3.3.2	chr6	16543632	FN	T TAAA GT:BD:BK:BI:BVT:BLT:QQ 0/1:FN:.:i1_5:INDEL:het:. .:.:.:.:NOCALL:nocall:0	YES	NO	very long homopolymer, DeepVariant calls variant as RefCall, POA analysis supports indel allele on one haplotype but the consensus allele has +AAAA Mapping issue?		YES	NO
HG002.CCS_duplomap_010520.grch38.vcf.gz	CCS-Duplomap-DV	GRCh38	INDEL	Outside v3.3.2	chr8	7853135	FN	TA T GT:BD:BK:BI:BVT:BLT:QQ 0/1:FN:.:d1_5:INDEL:het:. .:.:.:.:NOCALL:nocall:0	UNSURE	UNSURE	no reads aligned in CCS data at this location, called using 10X and Illumina, reads from Illumina have low MQ (<20) and low read depth Mapping issue?		yes	no	Het 1bp del in benchmark and ref in duplomap/DV. Illumina reads support 1bp del and ref. 10x reads support 1bp del and ref. CCS reads support 1bp del and ref.
HG002.CCS_duplomap_010520.grch38.vcf.gz	CCS-Duplomap-DV	GRCh38	INDEL	Outside v3.3.2	chr1	201702676	FN	CTCTCT CCTCT,C GT:BD:BK:BI:BVT:BLT:QQ 2|1:FN:am:d1_5:INDEL:hetalt:. .:.:.:.:NOCALL:nocall:17.2	YES	NO	TC simple repeat, GIAB calls at 201702674-76 confirmed using POA consensus analysis Mapping issue?		YES	NO
HG002.CCS_duplomap_011120_hg19.vcf.gz	CCS-Duplomap-DV	GRCh37	SNP	Inside v3.3.2	1	87036365	FP	T G GT:QQ:BD:BK:BI:BVT:BLT .:.:.:.:.:NOCALL:nocall 0/1:18.9:FP:.:tv:SNP:het	YES	NO	12/60 reads support ‘G’ allele however ‘G’ allele does not segregate with haplotype.. MQ=60 for all reads, no evidence in other datasets Mapping issue?		YES	NO
HG002.CCS_duplomap_011120_hg19.vcf.gz	CCS-Duplomap-DV	GRCh37	SNP	Inside v3.3.2	15	76675441	FP	G A GT:QQ:BD:BK:BI:BVT:BLT .:.:.:.:.:NOCALL:nocall 1/1:34.3:FP:am:ti:SNP:homalt	YES	NO	GIAB alleles confirmed by POA haplotype analysis of CCS data Mapping issue?		YES	NO
HG002.CCS_duplomap_011120_hg19.vcf.gz	CCS-Duplomap-DV	GRCh37	SNP	Inside v3.3.2	19	23818261	FP	T G GT:QQ:BD:BK:BI:BVT:BLT .:.:.:.:.:NOCALL:nocall 0/1:32.1:FP:am:tv:SNP:het	YES	NO	GIAB alleles confirmed by POA haplotype analysis of CCS data Mapping issue?		YES	NO
HG002.CCS_duplomap_011120_hg19.vcf.gz	CCS-Duplomap-DV	GRCh37	SNP	Inside v3.3.2	17	10062377	FP	T A GT:QQ:BD:BK:BI:BVT:BLT .:.:.:.:.:NOCALL:nocall 0/1:13.6:FP:lm:tv:SNP:het	YES	NO	GIAB alleles confirmed by POA haplotype analysis of CCS data Mapping issue?		YES	NO
HG002.CCS_duplomap_011120_hg19.vcf.gz	CCS-Duplomap-DV	GRCh37	SNP	Inside v3.3.2	17	79613701	FP	G C GT:QQ:BD:BK:BI:BVT:BLT .:.:.:.:.:NOCALL:nocall 0/1:5.3:FP:lm:tv:SNP:het	YES	NO	GIAB alleles confirmed by POA haplotype analysis of CCS data Mapping issue?		YES	NO
HG002.CCS_duplomap_011120_hg19.vcf.gz	CCS-Duplomap-DV	GRCh37	INDEL	Inside v3.3.2	2	55535112	FP	CTT C GT:QQ:BD:BK:BI:BVT:BLT .:.:.:.:.:NOCALL:nocall 0/1:59:FP:lm:d1_5:INDEL:het	YES	NO	deepvariant false allele in long homopolymer Mapping issue?		YES	NO
HG002.CCS_duplomap_011120_hg19.vcf.gz	CCS-Duplomap-DV	GRCh37	INDEL	Inside v3.3.2	19	8540789	FP	CTTT C GT:QQ:BD:BK:BI:BVT:BLT .:.:.:.:.:NOCALL:nocall 0/1:59.4:FP:lm:d1_5:INDEL:het	YES	NO	deepvariant false call in long homopolymer Mapping issue?		YES	NO
HG002.CCS_duplomap_011120_hg19.vcf.gz	CCS-Duplomap-DV	GRCh37	INDEL	Inside v3.3.2	6	26186185	FP	CA C GT:QQ:BD:BK:BI:BVT:BLT .:.:.:.:.:NOCALL:nocall 0/1:5.8:FP:lm:d1_5:INDEL:het	YES	NO	deepvariant false allele (low allele fraction) in long homopolymer Mapping issue?		YES	NO
HG002.CCS_duplomap_011120_hg19.vcf.gz	CCS-Duplomap-DV	GRCh37	INDEL	Inside v3.3.2	1	238715967	FP	C CT GT:QQ:BD:BK:BI:BVT:BLT .:.:.:.:.:NOCALL:nocall 0/1:4.9:FP:lm:i1_5:INDEL:het	YES	NO	deepvariant false allele (low allele fraction) in long homopolymer Mapping issue?		YES	NO
HG002.CCS_duplomap_011120_hg19.vcf.gz	CCS-Duplomap-DV	GRCh37	INDEL	Inside v3.3.2	3	171272889	FP	A AG GT:QQ:BD:BK:BI:BVT:BLT .:.:.:.:.:NOCALL:nocall 0/1:64:FP:lm:i1_5:INDEL:het	YES	NO	deepvariant false allele in long homopolymer Mapping issue?		YES	NO
HG002.CCS_duplomap_011120_hg19.vcf.gz	CCS-Duplomap-DV	GRCh37	SNP	Inside v3.3.2	17	33726332	FN	T C GT:BD:BK:BI:BVT:BLT:QQ 0/1:FN:.:ti:SNP:het:. .:.:.:.:NOCALL:nocall:0	YES	NO	clear evidence of variant, confirmed on one haplotype by POA analysis Mapping issue?		YES	NO
HG002.CCS_duplomap_011120_hg19.vcf.gz	CCS-Duplomap-DV	GRCh37	SNP	Inside v3.3.2	14	61526002	FN	A G GT:BD:BK:BI:BVT:BLT:QQ 0/1:FN:.:ti:SNP:het:. .:.:.:.:NOCALL:nocall:0	YES	NO	two false negative (MNPs), clear evidence of variant, confirmed on one haplotype by POA analysis Mapping issue?		YES	NO
HG002.CCS_duplomap_011120_hg19.vcf.gz	CCS-Duplomap-DV	GRCh37	SNP	Inside v3.3.2	14	22473883	FN	G A GT:BD:BK:BI:BVT:BLT:QQ 0/1:FN:.:ti:SNP:het:. .:.:.:.:NOCALL:nocall:0	YES	NO	clear evidence of variant, confirmed on one haplotype by POA analysis Mapping issue?		YES	NO
HG002.CCS_duplomap_011120_hg19.vcf.gz	CCS-Duplomap-DV	GRCh37	SNP	Inside v3.3.2	7	133576539	FN	T C GT:BD:BK:BI:BVT:BLT:QQ 0/1:FN:.:ti:SNP:het:. .:.:.:.:NOCALL:nocall:0	YES	NO	clear evidence of variant, confirmed on one haplotype by POA analysis Mapping issue?		YES	NO
HG002.CCS_duplomap_011120_hg19.vcf.gz	CCS-Duplomap-DV	GRCh37	SNP	Inside v3.3.2	14	63004248	FN	C A GT:BD:BK:BI:BVT:BLT:QQ 0/1:FN:.:tv:SNP:het:. .:.:.:.:NOCALL:nocall:0	YES	NO	clear evidence of variant, confirmed on one haplotype by POA analysis Mapping issue?		YES	NO
HG002.CCS_duplomap_011120_hg19.vcf.gz	CCS-Duplomap-DV	GRCh37	INDEL	Inside v3.3.2	11	80571045	FN	AATATAT A GT:BD:BK:BI:BVT:BLT:QQ 1/1:FN:am:d6_15:INDEL:homalt:. .:.:.:.:NOCALL:nocall:0	YES	NO	deepvariant false indel allele leading to incorrect genotype of 1|2 instead of 0/1 Mapping issue?		YES	NO
HG002.CCS_duplomap_011120_hg19.vcf.gz	CCS-Duplomap-DV	GRCh37	INDEL	Inside v3.3.2	10	1349446	FN	AT A GT:BD:BK:BI:BVT:BLT:QQ 0/1:FN:.:d1_5:INDEL:het:. .:.:.:.:NOCALL:nocall:0	YES	NO	clear evidence of variant, confirmed on one haplotype by POA analysis Mapping issue?		YES	NO
HG002.CCS_duplomap_011120_hg19.vcf.gz	CCS-Duplomap-DV	GRCh37	INDEL	Inside v3.3.2	3	151811094	FN	T TA GT:BD:BK:BI:BVT:BLT:QQ 0/1:FN:.:i1_5:INDEL:het:. .:.:.:.:NOCALL:nocall:0	YES	NO	indel allele present on one haplotype (POA analysis), long homopolymer… Mapping issue?		YES	NO
HG002.CCS_duplomap_011120_hg19.vcf.gz	CCS-Duplomap-DV	GRCh37	INDEL	Inside v3.3.2	16	89270935	FN	A AT,ATTT GT:BD:BK:BI:BVT:BLT:QQ 1|2:FN:.:i1_5:INDEL:hetalt:. .:.:.:.:NOCALL:nocall:0	YES	NO	one allele missed by DeepVariant Mapping issue?		YES	NO
HG002.CCS_duplomap_011120_hg19.vcf.gz	CCS-Duplomap-DV	GRCh37	INDEL	Inside v3.3.2	14	101264412	FN	AACACAC AACACACAC,A GT:BD:BK:BI:BVT:BLT:QQ 2|1:FN:am:d6_15,i1_5:INDEL:hetalt:. .:.:.:.:NOCALL:nocall:45	YES	NO	one allele missed by DeepVariant Mapping issue?		YES	NO
HG002.CCS_duplomap_011120_hg19.vcf.gz	CCS-Duplomap-DV	GRCh37	SNP	Outside v3.3.2	13	93133011	FP	A G GT:QQ:BD:BK:BI:BVT:BLT .:.:.:.:.:NOCALL:nocall 1/1:25.6:FP:lm:ti:SNP:homalt	YES	NO	incorrect representation of complex variant Mapping issue?		YES	NO
HG002.CCS_duplomap_011120_hg19.vcf.gz	CCS-Duplomap-DV	GRCh37	SNP	Outside v3.3.2	1	210928187	FP	C G GT:QQ:BD:BK:BI:BVT:BLT .:.:.:.:.:NOCALL:nocall 0/1:25.8:FP:lm:tv:SNP:het	YES	NO	incorrect representation of complex variant Mapping issue?		YES	NO
HG002.CCS_duplomap_011120_hg19.vcf.gz	CCS-Duplomap-DV	GRCh37	SNP	Outside v3.3.2	10	42752372	FP	T G GT:QQ:BD:BK:BI:BVT:BLT .:.:.:.:.:NOCALL:nocall 0/1:31.1:FP:.:tv:SNP:het	YES	NO	Likely false positive due to mapping by Duplomap, # of mapped reads increases from 57 to 146 Mapping issue? YES		YES	NO
HG002.CCS_duplomap_011120_hg19.vcf.gz	CCS-Duplomap-DV	GRCh37	SNP	Outside v3.3.2	10	42745568	FP	C A GT:QQ:BD:BK:BI:BVT:BLT .:.:.:.:.:NOCALL:nocall 0/1:33.4:FP:.:tv:SNP:het	YES	NO	Likely false positive due to mapping by Duplomap, # of mapped reads increases from 39 to 87 Mapping issue? YES		YES	NO
HG002.CCS_duplomap_011120_hg19.vcf.gz	CCS-Duplomap-DV	GRCh37	SNP	Outside v3.3.2	12	26660792	FP	G C GT:QQ:BD:BK:BI:BVT:BLT .:.:.:.:.:NOCALL:nocall 0/1:39.5:FP:am:tv:SNP:het	YES	NO	GIAB call confirmed, DV doesn’t call 3rd allele Mapping issue?		YES	NO
HG002.CCS_duplomap_011120_hg19.vcf.gz	CCS-Duplomap-DV	GRCh37	INDEL	Outside v3.3.2	2	96725800	FP	CTGTCCTA C GT:QQ:BD:BK:BI:BVT:BLT .:.:.:.:.:NOCALL:nocall 0/1:47.2:FP:.:d6_15:INDEL:het	UNSURE	YES	variant called using CCS reads with no allele bias, ONT reads have evidence for deletion allele, mapping quality of CCS reads using minimap2 is high, this variant is a PSV (3 copy segmental duplication) which may explain why it is not seen with Illumina reads Mapping issue? YES		unsure	unsure	Het 7bp del in duplomap/DV and ref in benchmark. no Illumina reads support del. no 10x reads support del. 24/62 CCS reads support del. 17 reads in ONT support del.
HG002.CCS_duplomap_011120_hg19.vcf.gz	CCS-Duplomap-DV	GRCh37	INDEL	Outside v3.3.2	8	116420598	FP	GTATA G GT:QQ:BD:BK:BI:BVT:BLT .:.:.:.:.:NOCALL:nocall 0/1:27.3:FP:lm:d1_5:INDEL:het	YES	NO	very long STR (2bp repeat), CCS reads support the two illumina alleles (+4,-2) Mapping issue?		YES	NO
HG002.CCS_duplomap_011120_hg19.vcf.gz	CCS-Duplomap-DV	GRCh37	INDEL	Outside v3.3.2	4	28846280	FP	TA T GT:QQ:BD:BK:BI:BVT:BLT .:.:.:.:.:NOCALL:nocall 0/1:7.6:FP:lm:d1_5:INDEL:het	YES	NO	confirmed by POA haplotype analysis Mapping issue?		YES	NO
HG002.CCS_duplomap_011120_hg19.vcf.gz	CCS-Duplomap-DV	GRCh37	INDEL	Outside v3.3.2	13	93133004	FP	GCAACA G GT:QQ:BD:BK:BI:BVT:BLT .:.:.:.:.:NOCALL:nocall 1/1:11.5:FP:lm:d1_5:INDEL:homalt	YES	NO	complex variant, GIAB alleles confirmed by POA haplotype analysis Mapping issue?		YES	NO
HG002.CCS_duplomap_011120_hg19.vcf.gz	CCS-Duplomap-DV	GRCh37	INDEL	Outside v3.3.2	18	74511501	FP	TAATAA T GT:QQ:BD:BK:BI:BVT:BLT .:.:.:.:.:NOCALL:nocall 1/1:25.1:FP:lm:d1_5:INDEL:homalt	UNSURE	YES	TAA^n STR repeat, POA haplotype analysis confirms a complex variant 74511501:TAATAATA→TT on both alleles, GIAB only calls variant partially… Mapping issue?		no	yes	Hom 5bp del in duplomap/DV and ref in benchmark. Both duplomap and benchmark agree on SNP 2bp away. Illumina and 10x reads have a 6bp del ~15bp upstream but no support for del at location of duplomap call. CCS reads support 5bp del and some ONT reads support del.
HG002.CCS_duplomap_011120_hg19.vcf.gz	CCS-Duplomap-DV	GRCh37	SNP	Outside v3.3.2	7	143244557	FN	A T GT:BD:BK:BI:BVT:BLT:QQ 0/1:FN:.:tv:SNP:het:. .:.:.:.:NOCALL:nocall:0	YES	NO	variant overlaps segdup with 99.78% identity, also in LINE element, CCS reads have low MQ, duplomap improves but no variant called, longshot calls variant on ONT ultra-long reads but mappability is still an issue Mapping issue? YES		YES	NO
HG002.CCS_duplomap_011120_hg19.vcf.gz	CCS-Duplomap-DV	GRCh37	SNP	Outside v3.3.2	4	69490439	FN	G A GT:BD:BK:BI:BVT:BLT:QQ 0/1:FN:.:ti:SNP:het:. .:.:.:.:NOCALL:nocall:0	YES	NO	cluster of SNVs, deepvariant calls as refcall, clear evidence using POA Mapping issue?		YES	NO
HG002.CCS_duplomap_011120_hg19.vcf.gz	CCS-Duplomap-DV	GRCh37	SNP	Outside v3.3.2	19	3143156	FN	T C GT:BD:BK:BI:BVT:BLT:QQ 0|1:FN:lm:ti:SNP:het:. .:.:.:.:NOCALL:nocall:0	YES	NO	clear variant, confirmed across CCS and ONT Mapping issue?		YES	NO
HG002.CCS_duplomap_011120_hg19.vcf.gz	CCS-Duplomap-DV	GRCh37	SNP	Outside v3.3.2	2	111266866	FN	A C GT:BD:BK:BI:BVT:BLT:QQ 0/1:FN:.:tv:SNP:het:. .:.:.:.:NOCALL:nocall:0	UNSURE	UNSURE	low MQ using CCS reads (even using duplomap) and ONT reads, all reads have MQ=0, Mapping issue? YES, 358Kb segdup with 99.88% seq. similarity		unsure	unsure	Het SNP in benchmark but no call in CCS. no Illumina coverage. 40/98 10x reads support SNP. 19/47 CCS reads support SNP but all have MAPQ0. 29 ONT reads support SNP but MAPQ1 reads.
HG002.CCS_duplomap_011120_hg19.vcf.gz	CCS-Duplomap-DV	GRCh37	SNP	Outside v3.3.2	6	93706656	FN	G C GT:BD:BK:BI:BVT:BLT:QQ 0/1:FN:lm:tv:SNP:het:. .:.:.:.:NOCALL:nocall:0	YES	NO	confirmed by POA haplotype analysis Mapping issue? NO		YES	NO
HG002.CCS_duplomap_011120_hg19.vcf.gz	CCS-Duplomap-DV	GRCh37	INDEL	Outside v3.3.2	5	126863449	FN	C CAA GT:BD:BK:BI:BVT:BLT:QQ 0/1:FN:.:i1_5:INDEL:het:. .:.:.:.:NOCALL:nocall:0	YES	NO	long homoplymer, confirmed Mapping issue?		YES	NO
HG002.CCS_duplomap_011120_hg19.vcf.gz	CCS-Duplomap-DV	GRCh37	INDEL	Outside v3.3.2	12	69079551	FN	T TA GT:BD:BK:BI:BVT:BLT:QQ 0/1:FN:.:i1_5:INDEL:het:. .:.:.:.:NOCALL:nocall:0	YES	NO	confirmed by POA haplotype analysis, 8/10 reads on haplotype Mapping issue?		YES	NO
HG002.CCS_duplomap_011120_hg19.vcf.gz	CCS-Duplomap-DV	GRCh37	INDEL	Outside v3.3.2	16	23073705	FN	A ATT GT:BD:BK:BI:BVT:BLT:QQ 0/1:FN:.:i1_5:INDEL:het:. .:.:.:.:NOCALL:nocall:0	YES	NO	confirmed by POA haplotype analysis, TAAA→TTT on one haplotype Mapping issue?		YES	NO
HG002.CCS_duplomap_011120_hg19.vcf.gz	CCS-Duplomap-DV	GRCh37	INDEL	Outside v3.3.2	12	67163005	FN	A AT GT:BD:BK:BI:BVT:BLT:QQ 0/1:FN:.:i1_5:INDEL:het:. .:.:.:.:NOCALL:nocall:0	YES	NO	confirmed by POA haplotype analysis Mapping issue?		YES	NO
HG002.CCS_duplomap_011120_hg19.vcf.gz	CCS-Duplomap-DV	GRCh37	INDEL	Outside v3.3.2	7	8965085	FN	T TATACACACAA GT:BD:BK:BI:BVT:BLT:QQ 0|1:FN:.:i6_15:INDEL:het:. .:.:.:.:NOCALL:nocall:0	YES	NO	confirmed by POA haplotype analysis, locus has 4 variants close to each other Mapping issue?		YES	NO
HG002.CCS_duplomap_011120_hg19.vcf.gz	CCS-Duplomap-DV	GRCh37	SNP	MHC	6	31294095	FP	G T GT:QQ:BD:BK:BI:BVT:BLT .:.:.:.:.:NOCALL:nocall 1/1:5.7:FP:am:tv:SNP:homalt	YES	NO	G→T only on one haplotype, DeepVariant genotype is incorrect, high density of SNVs Mapping issue?		YES	NO
HG002.CCS_duplomap_011120_hg19.vcf.gz	CCS-Duplomap-DV	GRCh37	SNP	MHC	6	31291151	FP	C T GT:QQ:BD:BK:BI:BVT:BLT .:.:.:.:.:NOCALL:nocall 1/1:14.5:FP:lm:ti:SNP:homalt	YES	NO	same error as previous variant Mapping issue?		YES	NO
HG002.CCS_duplomap_011120_hg19.vcf.gz	CCS-Duplomap-DV	GRCh37	SNP	MHC	6	32608304	FP	G A GT:QQ:BD:BK:BI:BVT:BLT .:.:.:.:.:NOCALL:nocall 0/1:8.7:FP:lm:ti:SNP:het	YES	UNSURE	missing variant is at 32608303:T:C, refcall by DeepVariant Mapping issue?		yes	partial	Het MNP in benchmark and 2 adjacent het SNPs in duplomap/DV with the SNP at 32608303 filtered in DV. This should be represented as 2 adjacent SNPs in benchmark and then SNP at 32608303 would be FN and the SNP at 32608304 would be TP.
HG002.CCS_duplomap_011120_hg19.vcf.gz	CCS-Duplomap-DV	GRCh37	SNP	MHC	6	32610227	FP	T C GT:QQ:BD:BK:BI:BVT:BLT .:.:.:.:.:NOCALL:nocall 0/1:4.7:FP:lm:ti:SNP:het	YES	UNSURE	same error as previous variant, this is not a false positive but a false negative… Mapping issue?		yes	partial	Het MNP in benchmark and 2 adjacent het SNPs in duplomap/DV with the SNP at 32610228 filtered in DV. This should be represented as 2 adjacent SNPs in benchmark and then SNP at 32610228 would be FN and the SNP at 32610227 would be TP.
HG002.CCS_duplomap_011120_hg19.vcf.gz	CCS-Duplomap-DV	GRCh37	SNP	MHC	6	29935009	FP	T C GT:QQ:BD:BK:BI:BVT:BLT .:.:.:.:.:NOCALL:nocall 0/1:8.8:FP:lm:ti:SNP:het	YES	UNSURE	same error as previous variant, GIAB call is TG→CA, DeepVariant misses the G→A allele Mapping issue?		yes	partial	Het MNP in benchmark and 2 adjacent het SNPs in duplomap/DV with the SNP at 29935010 filtered in DV. This should be represented as 2 adjacent SNPs in benchmark and then SNP at 29935010 would be FN and the SNP at 29935009 would be TP.
HG002.CCS_duplomap_011120_hg19.vcf.gz	CCS-Duplomap-DV	GRCh37	INDEL	MHC	6	31309370	FP	A ATTTG GT:QQ:BD:BK:BI:BVT:BLT .:.:.:.:.:NOCALL:nocall 1/1:68.3:FP:lm:i1_5:INDEL:homalt	YES	NO	DeepVariant call has incorrect genotype, indel is only on one haplotype, confirmed by POA Mapping issue?		YES	NO
HG002.CCS_duplomap_011120_hg19.vcf.gz	CCS-Duplomap-DV	GRCh37	INDEL	MHC	6	32597155	FP	GC G GT:QQ:BD:BK:BI:BVT:BLT .:.:.:.:.:NOCALL:nocall 0/1:10.9:FP:lm:d1_5:INDEL:het	YES	NO	DeepVariant doesn’t call the insertion at 6:32597167:C:CTTTCA, complex vairant with three variants that can be decomposed in different ways Mapping issue?		YES	NO
HG002.CCS_duplomap_011120_hg19.vcf.gz	CCS-Duplomap-DV	GRCh37	INDEL	MHC	6	31036034	FP	A AGGAGAG GT:QQ:BD:BK:BI:BVT:BLT .:.:.:.:.:NOCALL:nocall 0/1:4.8:FP:lm:i6_15:INDEL:het	YES	NO	Deepvariant does not call a subset of variants at this locus, complex variant Mapping issue?		YES	NO												Not in HG002_MHCdiploidassembly_GRCh37_v1.0.bed
HG002.CCS_duplomap_011120_hg19.vcf.gz	CCS-Duplomap-DV	GRCh37	INDEL	MHC	6	31290020	FP	G GA GT:QQ:BD:BK:BI:BVT:BLT .:.:.:.:.:NOCALL:nocall 1/1:20.1:FP:am:i1_5:INDEL:homalt	YES	NO	two variant alleles, confirmed using 10X haplotype analysis Mapping issue?		YES	NO
HG002.CCS_duplomap_011120_hg19.vcf.gz	CCS-Duplomap-DV	GRCh37	INDEL	MHC	6	32577088	FP	TC T GT:QQ:BD:BK:BI:BVT:BLT .:.:.:.:.:NOCALL:nocall 0/1:16.9:FP:lm:d1_5:INDEL:het	UNSURE	UNSURE	haplotype analysis of CCS reads shows that there are several variants: 32577090:T→A on one haplotype and 32577088:TC→T + 32577093:AAT->A on the second haplotype Mapping issue?		yes	partial	Het 1bp del in duplomap/DV adjacent to a hom SNP and MNP in benchmark. 1x coverage that supports ref in Illumina. 10x reads support SNP and ref. CCS reads support 1bp del, SNP, ref. ONT reads support 1bp del, SNP, ref. Duplomap/DV erroneously filters deletion downstream.
HG002.CCS_duplomap_011120_hg19.vcf.gz	CCS-Duplomap-DV	GRCh37	SNP	MHC	6	31290622	FN	T C GT:BD:BK:BI:BVT:BLT:QQ 0/1:FN:.:ti:SNP:het:. .:.:.:.:NOCALL:nocall:0	YES	NO	clear evidence of variant Mapping issue?		YES	NO
HG002.CCS_duplomap_011120_hg19.vcf.gz	CCS-Duplomap-DV	GRCh37	SNP	MHC	6	32620723	FN	G T GT:BD:BK:BI:BVT:BLT:QQ 1/0:FN:lm:tv:SNP:het:. .:.:.:.:NOCALL:nocall:0	UNSURE	UNSURE	allele bias visible in CCS reads and 10X reads… Mapping issue?		yes	no	Appears to be accurate series of variants supported across techs that are filtered by DV
HG002.CCS_duplomap_011120_hg19.vcf.gz	CCS-Duplomap-DV	GRCh37	SNP	MHC	6	32630684	FN	C T GT:BD:BK:BI:BVT:BLT:QQ 1/0:FN:lm:ti:SNP:het:. .:.:.:.:NOCALL:nocall:0	YES	NO	clear evidence of variant, haplotype consistent, RefCall by DV Mapping issue?		YES	NO
HG002.CCS_duplomap_011120_hg19.vcf.gz	CCS-Duplomap-DV	GRCh37	SNP	MHC	6	32639316	FN	A G GT:BD:BK:BI:BVT:BLT:QQ 1/0:FN:lm:ti:SNP:het:. .:.:.:.:NOCALL:nocall:0	YES	NO	clear evidence of variant, haplotype consistent, RefCall by DV Mapping issue?		YES	NO
HG002.CCS_duplomap_011120_hg19.vcf.gz	CCS-Duplomap-DV	GRCh37	SNP	MHC	6	31309782	FN	C T GT:BD:BK:BI:BVT:BLT:QQ 1/0:FN:lm:ti:SNP:het:. .:.:.:.:NOCALL:nocall:0	YES	NO	clear evidence of variant, haplotype consistent, RefCall by DV Mapping issue?		YES	NO
HG002.CCS_duplomap_011120_hg19.vcf.gz	CCS-Duplomap-DV	GRCh37	INDEL	MHC	6	32639620	FN	AG GA GT:BD:BK:BI:BVT:BLT:QQ 1/0:FN:.:ti:SNP:het:. .:.:.:.:NOCALL:nocall:0	YES	NO	clear evidence of variant, haplotype consistent, RefCall by DV Mapping issue?		YES	NO
HG002.CCS_duplomap_011120_hg19.vcf.gz	CCS-Duplomap-DV	GRCh37	INDEL	MHC	6	32598853	FN	TG CA,GG GT:BD:BK:BI:BVT:BLT:QQ 1/2:FN:am:ti,tv:SNP:hetalt:. .:.:.:.:NOCALL:nocall:59.8	YES	NO	Tri-allelic variant, one allele missed by DV Mapping issue?		YES	NO
HG002.CCS_duplomap_011120_hg19.vcf.gz	CCS-Duplomap-DV	GRCh37	INDEL	MHC	6	31310068	FN	TC GT GT:BD:BK:BI:BVT:BLT:QQ 1/0:FN:lm:ti,tv:SNP:het:. .:.:.:.:NOCALL:nocall:0	YES	NO	DeepVariant misses allele, complex variant Mapping issue?		YES	NO
HG002.CCS_duplomap_011120_hg19.vcf.gz	CCS-Duplomap-DV	GRCh37	INDEL	MHC	6	32622388	FN	T TA GT:BD:BK:BI:BVT:BLT:QQ 1/0:FN:lm:i1_5:INDEL:het:. .:.:.:.:NOCALL:nocall:0	YES	NO	refcall in DeepVariant, 6 reads at site, high divergence… but all reads on one haplotype support TA, Mapping issue?		YES	NO
HG002.CCS_duplomap_011120_hg19.vcf.gz	CCS-Duplomap-DV	GRCh37	INDEL	MHC	6	32639623	FN	CA TG GT:BD:BK:BI:BVT:BLT:QQ 1/0:FN:.:ti:SNP:het:. .:.:.:.:NOCALL:nocall:0	YES	NO	confirmed by POA haplotype analysis Mapping issue?		YES	NO
_6_HG002-NA24385-50x_filtered.vcf	SevenBridges Illumina	GRCh38	SNP	Inside v3.3.2	chr4	161637729	FP	C A GT:QQ:BD:BK:BI:BVT:BLT .:.:.:.:.:NOCALL:nocall 0/1:139.86:FP:.:tv:SNP:het	yes	no	FP is a result of strand bias		yes	no
_6_HG002-NA24385-50x_filtered.vcf	SevenBridges Illumina	GRCh38	SNP	Inside v3.3.2	chr15	82340601	FP	G A GT:QQ:BD:BK:BI:BVT:BLT .:.:.:.:.:NOCALL:nocall 0/1:715.09:FP:.:ti:SNP:het	yes	yes	Query and Benchmark alignements differ significately		yes	no	Het SNP in SevenBridges and ref in benchmark. No Illumina reads in 60x downsampled support SNP. No 10x reads support SNP. 8/63 CCS reads support SNP. 6 ONT reads support SNP.
_6_HG002-NA24385-50x_filtered.vcf	SevenBridges Illumina	GRCh38	SNP	Inside v3.3.2	chr9	129442035	FP	G A GT:QQ:BD:BK:BI:BVT:BLT .:.:.:.:.:NOCALL:nocall 0/1:925.04:FP:.:ti:SNP:het	yes	yes	The alternate base is present in higher percentage of reads in the querry BAM compared to benchmark BAM.		unsure	unsure	Het SNP in SevenBridges and ref in benchmark. 21/78 Illumina reads in 60x downsampled support SNP. 46/106 10x reads support SNP. 49/104 CCS reads support SNP. 39 ONT reads support SNP. In SINE. On edge of region that appears to be CNV.
_6_HG002-NA24385-50x_filtered.vcf	SevenBridges Illumina	GRCh38	SNP	Inside v3.3.2	chr2	132279514	FP	G A GT:QQ:BD:BK:BI:BVT:BLT .:.:.:.:.:NOCALL:nocall 0/1:495.36:FP:.:ti:SNP:het	yes	yes	Query and Benchmark alignements differ significately		unsure	unsure	Het SNP in SevenBridges and ref in benchmark. No Illumina reads in 60x downsampled support SNP. 1 10x read supports SNP. 18/75 CCS reads support SNP. 2 ONT reads support SNP. On edge of region of what appears to be CNV.
_6_HG002-NA24385-50x_filtered.vcf	SevenBridges Illumina	GRCh38	SNP	Inside v3.3.2	chr4	189974944	FP	A T GT:QQ:BD:BK:BI:BVT:BLT .:.:.:.:.:NOCALL:nocall 0/1:250.3:FP:.:tv:SNP:het	yes	yes	Query and Benchmark alignements differ significately		yes	no	Het SNP in SevenBridges and ref in benchmark. No Illumina reads in 60x downsampled support SNP. No 10x read supports SNP. No CCS reads support SNP. 1 ONT read supports SNP. Region of dense variation in SevenBridges and larger region has a lot of variation with marked coverage changes in CCS.
_6_HG002-NA24385-50x_filtered.vcf	SevenBridges Illumina	GRCh38	INDEL	Inside v3.3.2	chr15	78490916	FP	C CGGG GT:QQ:BD:BK:BI:BVT:BLT .:.:.:.:.:NOCALL:nocall 0/1:255.33:FP:.:i1_5:INDEL:het	yes	no	Querry callset has a three base insertion that is not visible in the BAM file		yes	no
_6_HG002-NA24385-50x_filtered.vcf	SevenBridges Illumina	GRCh38	INDEL	Inside v3.3.2	chr5	8079808	FP	GTATTGTTGTTTTGCTGTGGATATTCTGTATTGCTGTGGGTATTCTA G GT:QQ:BD:BK:BI:BVT:BLT .:.:.:.:.:NOCALL:nocall 0/1:127:FP:lm:d16_plus:INDEL:het	yes	no	Querry callset called a large deletion instead of a SNP		yes	no
_6_HG002-NA24385-50x_filtered.vcf	SevenBridges Illumina	GRCh38	INDEL	Inside v3.3.2	chr3	188332906	FP	A ACCCC GT:QQ:BD:BK:BI:BVT:BLT .:.:.:.:.:NOCALL:nocall 0/1:60.04:FP:.:i1_5:INDEL:het	yes	no			yes	no
_6_HG002-NA24385-50x_filtered.vcf	SevenBridges Illumina	GRCh38	INDEL	Inside v3.3.2	chr7	64538378	FP	A ACG GT:QQ:BD:BK:BI:BVT:BLT .:.:.:.:.:NOCALL:nocall 0/1:200.28:FP:.:i1_5:INDEL:het	yes	no	Several small insertions/deletion called which are not represented in the .BAM file		yes	no
_6_HG002-NA24385-50x_filtered.vcf	SevenBridges Illumina	GRCh38	INDEL	Inside v3.3.2	chr9	129442029	FP	A AT GT:QQ:BD:BK:BI:BVT:BLT .:.:.:.:.:NOCALL:nocall 0/1:1316.91:FP:.:i1_5:INDEL:het	yes	no	One nucleotide insertion not present in BAM		yes	no
_6_HG002-NA24385-50x_filtered.vcf	SevenBridges Illumina	GRCh38	SNP	Inside v3.3.2	chr8	27117636	FN	G C GT:BD:BK:BI:BVT:BLT:QQ 0/1:FN:.:tv:SNP:het:. .:.:.:.:NOCALL:nocall:0	no	no	Query callset has low coverage on this region. Benchmark called a G-> C SNP that is not present in either BAM file		yes	no	Benchmark has SNP and SevenBridges has ref. no Illumina reads support SNP. 2 10x Genomics reads support SNP. 31/58 CCS reads support SNP. 32 ONT reads support SNP.
_6_HG002-NA24385-50x_filtered.vcf	SevenBridges Illumina	GRCh38	SNP	Inside v3.3.2	chr8	95555668	FN	G A GT:BD:BK:BI:BVT:BLT:QQ 1/1:FN:.:ti:SNP:homalt:. .:.:.:.:NOCALL:nocall:0	yes	no			yes	no
_6_HG002-NA24385-50x_filtered.vcf	SevenBridges Illumina	GRCh38	SNP	Inside v3.3.2	chr14	79310692	FN	G A GT:BD:BK:BI:BVT:BLT:QQ 0/1:FN:.:ti:SNP:het:. .:.:.:.:NOCALL:nocall:0	yes	no	There is an inconsistancy with variant calling in reagions with MAPQ 0		yes	no
_6_HG002-NA24385-50x_filtered.vcf	SevenBridges Illumina	GRCh38	SNP	Inside v3.3.2	chr4	112090333	FN	C T GT:BD:BK:BI:BVT:BLT:QQ 0/1:FN:.:ti:SNP:het:. .:.:.:.:NOCALL:nocall:0	yes	yes	The alternate base is present in higher percentage of reads in the benchmark BAM compared to querry BAM.		yes	no	Het SNP in benchmark and ref in SevenBridges. 18/52 Illumina reads support SNP. 21/52 10x reads support SNP. 33/63 CCS reads support SNP. 21/57 ONT reads support SNP. In a LINE.
_6_HG002-NA24385-50x_filtered.vcf	SevenBridges Illumina	GRCh38	SNP	Inside v3.3.2	chr3	63138569	FN	G A GT:BD:BK:BI:BVT:BLT:QQ 0/1:FN:.:ti:SNP:het:. .:.:.:.:NOCALL:nocall:0	yes	yes	The alternate base is present in higher percentage of reads in the benchmark BAM compared to querry BAM.		yes	no	Het SNP in benchmark and ref in SevenBridges. No Illumina reads support SNP. 11/50 10x reads support SNP. 24/42 CCS reads support SNP. 21/57 ONT reads support SNP. In a LINE.
_6_HG002-NA24385-50x_filtered.vcf	SevenBridges Illumina	GRCh38	INDEL	Inside v3.3.2	chr19	48084040	FN	T TTGTGTGTGTGTG GT:BD:BK:BI:BVT:BLT:QQ 0/1:FN:.:i6_15:INDEL:het:. .:.:.:.:NOCALL:nocall:0	yes	no	In the querry BAM the isertion is present in only one read		yes	no
_6_HG002-NA24385-50x_filtered.vcf	SevenBridges Illumina	GRCh38	INDEL	Inside v3.3.2	chr7	96063107	FN	A ATG GT:BD:BK:BI:BVT:BLT:QQ 0/1:FN:lm:i1_5:INDEL:het:. .:.:.:.:NOCALL:nocall:0	yes	no	In the querry BAM the isertion is present in only three reads		yes	no
_6_HG002-NA24385-50x_filtered.vcf	SevenBridges Illumina	GRCh38	INDEL	Inside v3.3.2	chr17	44293149	FN	GCA GCACA,G GT:BD:BK:BI:BVT:BLT:QQ 2|1:FN:am:d1_5,i1_5:INDEL:hetalt:. .:.:.:.:NOCALL:nocall:73.48	yes	no	In the querry BAM the deletion is present in only one read		yes	no
_6_HG002-NA24385-50x_filtered.vcf	SevenBridges Illumina	GRCh38	INDEL	Inside v3.3.2	chr22	24900340	FN	CTTCTTTCT CTTCTTTCTTTCT,C GT:BD:BK:BI:BVT:BLT:QQ 2|1:FN:am:d6_15,i1_5:INDEL:hetalt:. .:.:.:.:NOCALL:nocall:293.87	yes	no	In the querry BAM the deletion is present in nine reads wich was not enough to classify it as a variant		yes	no
_6_HG002-NA24385-50x_filtered.vcf	SevenBridges Illumina	GRCh38	INDEL	Inside v3.3.2	chr12	91441948	FN	ATC A GT:BD:BK:BI:BVT:BLT:QQ 1/1:FN:am:d1_5:INDEL:homalt:. .:.:.:.:NOCALL:nocall:0	yes	yes	The querry VCF called a larger deletion (4 bp versus 2 bp in benchmark) that is in accordance with querry BAM		yes	no	Del at beginning of Simple_repeat(TC). Hom 2bp del in benchmark and het 2bp/4bp del in Sevenbridges. Almost all Illumina reads that span repeat support 2bp del. 10x reads largely support 2bp del with some support 4bp del and 6bp del. A majority of CCS reads support 2bp del with support for 4bp del split between haplotypes. ONT is noisy.
_6_HG002-NA24385-50x_filtered.vcf	SevenBridges Illumina	GRCh38	SNP	Outside v3.3.2	chr7	100971636	FP	C T GT:QQ:BD:BK:BI:BVT:BLT .:.:.:.:.:NOCALL:nocall 0/1:1050.68:FP:.:ti:SNP:het	yes	yes	The querry VCF called a Heterozygos SNP that is clearly present in querry BAM. The same variant is not present in benchmark BAM		unsure	unsure	Het SNP in SevenBridges and ref in benchmark. No Illumina reads in 60x downsampled support SNP. 1 10x read supports SNP. 8/48 CCS reads support SNP but reads are supplementary alignments. 29/73 ONT reads support SNP. On edge of region of what appears to be CNV.
_6_HG002-NA24385-50x_filtered.vcf	SevenBridges Illumina	GRCh38	SNP	Outside v3.3.2	chr20	26081880	FP	T C GT:QQ:BD:BK:BI:BVT:BLT .:.:.:.:.:NOCALL:nocall 0/1:72.61:FP:.:ti:SNP:het	yes	yes	The querry VCF called a Heterozygos SNP that is clearly present in querry BAM. The same variant is not present in benchmark BAM. CENTROMERE REGION		unsure	unsure	Het SNP in SevenBridges and ref in benchmark. 2 Illumina reads support SNP. 16/37 10x read supports SNP. No CCS reads support SNP. 2 ONT reads support SNP. Looking at ONT data on edge of region of what appears to be CNV but region of lower coverage in CCS. Region of dense het variants in SevenBridges that benchmark regions do not cover or benchmark is ref.
_6_HG002-NA24385-50x_filtered.vcf	SevenBridges Illumina	GRCh38	SNP	Outside v3.3.2	chr18	10643190	FP	G T GT:QQ:BD:BK:BI:BVT:BLT .:.:.:.:.:NOCALL:nocall 0/1:108.28:FP:.:tv:SNP:het	yes	yes	The alternate base is present in higher percentage of reads in the querry BAM compared to benchmark BAM.		yes	no	Het SNP in SevenBridges and ref in benchmark. 9/53 Illumina reads support SNP. 4/45 10x read supports SNP. No CCS reads support SNP. 3 ONT reads support SNP. In SINE. Overall high concordance between benchmark and SevenBridges in region.
_6_HG002-NA24385-50x_filtered.vcf	SevenBridges Illumina	GRCh38	SNP	Outside v3.3.2	chr13	25096870	FP	C T GT:QQ:BD:BK:BI:BVT:BLT .:.:.:.:.:NOCALL:nocall 0/1:891.99:FP:.:ti:SNP:het	yes	yes	The querry VCF called a Heterozygos SNP that is clearly present in querry BAM. The same variant is not present in benchmark BAM		unsure	unsure	Het SNP in SevenBridges and ref in benchmark. 1 Illumina reads support SNP. 48/104 10x read supports SNP. 27/78 CCS reads support SNP but those are supplementary alignments. 14/89 ONT reads support SNP. Zooming out appears to be region of potential CNV in CCS.
_6_HG002-NA24385-50x_filtered.vcf	SevenBridges Illumina	GRCh38	SNP	Outside v3.3.2	chr2	151604281	FP	T C GT:QQ:BD:BK:BI:BVT:BLT .:.:.:.:.:NOCALL:nocall 0/1:120.1:FP:.:ti:SNP:het	yes	yes	The alternate base is present in higher percentage of reads in the querry BAM compared to benchmark BAM.		yes	no	Het SNP in SevenBridges and ref in benchmark. 14/66 Illumina reads support SNP. 12/106 10x read supports SNP. No CCS reads support SNP. No ONT reads support SNP.
_6_HG002-NA24385-50x_filtered.vcf	SevenBridges Illumina	GRCh38	INDEL	Outside v3.3.2	chr3	75775757	FP	G GC GT:QQ:BD:BK:BI:BVT:BLT .:.:.:.:.:NOCALL:nocall 0/1:271.94:FP:.:i1_5:INDEL:het	yes	no	FP is a result of strand bias		yes	no
_6_HG002-NA24385-50x_filtered.vcf	SevenBridges Illumina	GRCh38	INDEL	Outside v3.3.2	chr3	75766740	FP	C CATAG GT:QQ:BD:BK:BI:BVT:BLT .:.:.:.:.:NOCALL:nocall 0/1:1408.25:FP:.:i1_5:INDEL:het	yes	no			yes	no
_6_HG002-NA24385-50x_filtered.vcf	SevenBridges Illumina	GRCh38	INDEL	Outside v3.3.2	chr16	69971473	FP	TTTTG T GT:QQ:BD:BK:BI:BVT:BLT .:.:.:.:.:NOCALL:nocall 0/1:469.26:FP:.:d1_5:INDEL:het	yes	yes	The deletion is present in higher percentage of reads in the querry BAM compared to benchmark BAM.		yes	no	Het del in SevenBridges and ref in benchmark that is at beginning of repetitive region. 7/45 Illumina reads support del. 4/42 10x read supports 4bp del. No CCS reads support 4bp del. 2 ONT reads support 4bp del. In SINE. Defer to CCS in SINE.
_6_HG002-NA24385-50x_filtered.vcf	SevenBridges Illumina	GRCh38	INDEL	Outside v3.3.2	chr17	45530308	FP	G GGT GT:QQ:BD:BK:BI:BVT:BLT .:.:.:.:.:NOCALL:nocall 0/1:49.24:FP:.:i1_5:INDEL:het	yes	no	There is an inconsistancy with variant calling in reagions with MAPQ 0		yes	no
_6_HG002-NA24385-50x_filtered.vcf	SevenBridges Illumina	GRCh38	INDEL	Outside v3.3.2	chr16	32423173	FP	ACGT A GT:QQ:BD:BK:BI:BVT:BLT .:.:.:.:.:NOCALL:nocall 0/1:87:FP:.:d1_5:INDEL:het	yes	no	FP is a result of strand bias		yes	no
_6_HG002-NA24385-50x_filtered.vcf	SevenBridges Illumina	GRCh38	SNP	Outside v3.3.2	chr16	18278457	FN	A G GT:BD:BK:BI:BVT:BLT:QQ 0/1:FN:.:ti:SNP:het:. .:.:.:.:NOCALL:nocall:0	yes	no			yes	no
_6_HG002-NA24385-50x_filtered.vcf	SevenBridges Illumina	GRCh38	SNP	Outside v3.3.2	chr3	90173862	FN	T G GT:BD:BK:BI:BVT:BLT:QQ 1/1:FN:.:tv:SNP:homalt:. .:.:.:.:NOCALL:nocall:0	yes	no	There is an inconsistancy with variant calling in reagions with MAPQ 0		yes	no
_6_HG002-NA24385-50x_filtered.vcf	SevenBridges Illumina	GRCh38	SNP	Outside v3.3.2	chr21	46193428	FN	T G GT:BD:BK:BI:BVT:BLT:QQ 1/1:FN:.:tv:SNP:homalt:. .:.:.:.:NOCALL:nocall:0	yes	no			yes	no
_6_HG002-NA24385-50x_filtered.vcf	SevenBridges Illumina	GRCh38	SNP	Outside v3.3.2	chr15	32507727	FN	T C GT:BD:BK:BI:BVT:BLT:QQ 1/1:FN:.:ti:SNP:homalt:. .:.:.:.:NOCALL:nocall:0	yes	no			yes	no
_6_HG002-NA24385-50x_filtered.vcf	SevenBridges Illumina	GRCh38	SNP	Outside v3.3.2	chr6	82393372	FN	G A GT:BD:BK:BI:BVT:BLT:QQ 0/1:FN:.:ti:SNP:het:. .:.:.:.:NOCALL:nocall:0	yes	yes			yes	no	Het SNP in benchmark and ref in SevenBridges. 3/28 Illumina reads support SNP. 8/42 10x reads support SNP. 22/49 CCS reads support SNP and all are on one haplotype. 17 ONT reads support SNP. In a LINE.
_6_HG002-NA24385-50x_filtered.vcf	SevenBridges Illumina	GRCh38	INDEL	Outside v3.3.2	chr9	127224906	FN	GGGGCGGGGCGT G GT:BD:BK:BI:BVT:BLT:QQ 0/1:FN:.:d6_15:INDEL:het:. .:.:.:.:NOCALL:nocall:0	yes	yes	The Heterozygos deletion is present in higher percentage of reads in the benchmark BAM compared to the querry BAM.		yes	no	Del at beginning of Simple_repeat. Het del in benchmark and ref in Sevenbridges. Illumina reads that span the repeat support het 12bp del. Some 10x reads on one haplotype support 11bp del. CCS reads on one haplotype support 11bp del. ONT is noisy.
_6_HG002-NA24385-50x_filtered.vcf	SevenBridges Illumina	GRCh38	INDEL	Outside v3.3.2	chr8	12110332	FN	T TTAAA GT:BD:BK:BI:BVT:BLT:QQ 0/1:FN:.:i1_5:INDEL:het:. .:.:.:.:NOCALL:nocall:0	yes	yes			yes	no	Het ins in benchmark and ref in Sevenbridges. No Illumina reads in 60x downsample support ins. 10x reads on one haplotype support ins but these are generally low MAPQ. CCS reads on one haplotype support ins but some of these reads have low MAPQ. ONT reads largely support het ins but some are low MAPQ.
_6_HG002-NA24385-50x_filtered.vcf	SevenBridges Illumina	GRCh38	INDEL	Outside v3.3.2	chr9	39355089	FN	C CATAA GT:BD:BK:BI:BVT:BLT:QQ 1/1:FN:.:i1_5:INDEL:homalt:. .:.:.:.:NOCALL:nocall:0	yes	yes			yes	no	Hom ins in benchmark and ref in Sevenbridges. 2 Illumina reads in 60x downsample map to this loci and neither support ins. 10x reads on both haplotypes support ins. CCS reads on both haplotypes support ins but some of these reads have low MAPQ. ONT reads support 4bp ins but some have MAPQ0.
_6_HG002-NA24385-50x_filtered.vcf	SevenBridges Illumina	GRCh38	INDEL	Outside v3.3.2	chr16	81177396	FN	AGTGTGTGT AGT,A GT:BD:BK:BI:BVT:BLT:QQ 2|1:FN:am:d6_15:INDEL:hetalt:. .:.:.:.:NOCALL:nocall:378.62	yes	yes	Different sizes deletions were called by the querry and benchmark, both matching their .BAM files		yes	no	Del at beginning of Simple_repeat. Het 6bp/8bp del in benchmark and hom 6bp del in Sevenbridges. Illumina reads that span the repeat support het 6/8bp del. 10x reads on one haplotype support 6bp del then 1 read on other haplotype support 8bp del. CCS reads on one haplotype support 6bp del and some 8bp del while reads on other haplotype largely support 8bp del. ONT is noisy.
_6_HG002-NA24385-50x_filtered.vcf	SevenBridges Illumina	GRCh38	INDEL	Outside v3.3.2	chr13	19344406	FN	T TTC GT:BD:BK:BI:BVT:BLT:QQ 1/1:FN:.:i1_5:INDEL:homalt:. .:.:.:.:NOCALL:nocall:0	yes	no			yes	no
_5_HG002-NA24385-50x_filtered.vcf	SevenBridges Illumina	GRCh37	SNP	Inside v3.3.2	16	72617079	FP	A G GT:QQ:BD:BK:BI:BVT:BLT .:.:.:.:.:NOCALL:nocall 0/1:542.22:FP:.:ti:SNP:het	yes	no	FP is a result of strand bias		yes	no
_5_HG002-NA24385-50x_filtered.vcf	SevenBridges Illumina	GRCh37	SNP	Inside v3.3.2	1	564886	FP	T C GT:QQ:BD:BK:BI:BVT:BLT .:.:.:.:.:NOCALL:nocall 0/1:163.91:FP:.:ti:SNP:het	yes	yes	There is an inconsistancy with variant calling in reagions with MAPQ 0		yes	no	Het SNP in SevenBridges and ref in benchmark. 1/58 Illumina reads support SNP. 77/160 10x read supports SNP but many are low MAPQ or secondary alignments. No CCS reads support SNP. 18 ONT reads support SNP but many are MAPQ0-2. Several filtered SevenBridges calls in region.
_5_HG002-NA24385-50x_filtered.vcf	SevenBridges Illumina	GRCh37	SNP	Inside v3.3.2	4	39975012	FP	C T GT:QQ:BD:BK:BI:BVT:BLT .:.:.:.:.:NOCALL:nocall 0/1:328.47:FP:.:ti:SNP:het	yes	yes	The alternate base is present in higher percentage of reads in the querry BAM compared to benchmark BAM.		yes	no	Het SNP in SevenBridges and ref in benchmark. 15/77 Illumina reads support SNP. 16/76 10x read supports SNP but many are low MAPQ or secondary alignments. No CCS reads support SNP. 2 ONT reads support SNP. Near filtered SevenBridges calls in region.
_5_HG002-NA24385-50x_filtered.vcf	SevenBridges Illumina	GRCh37	SNP	Inside v3.3.2	1	19273093	FP	T A GT:QQ:BD:BK:BI:BVT:BLT .:.:.:.:.:NOCALL:nocall 0/1:150:FP:.:tv:SNP:het	yes	yes	The alternate base is present in higher percentage of reads in the querry BAM compared to benchmark BAM.		yes	no	Het SNP in SevenBridges and ref in benchmark. No Illumina reads of 60x downsample support SNP. No 10x read supports SNP. No CCS reads support SNP. No ONT reads support SNP. Near filtered SevenBridges calls in region but there is overall high concordance between benchmark and SevenBridges in wider region.
_5_HG002-NA24385-50x_filtered.vcf	SevenBridges Illumina	GRCh37	SNP	Inside v3.3.2	9	85666837	FP	G C GT:QQ:BD:BK:BI:BVT:BLT .:.:.:.:.:NOCALL:nocall 0/1:588.05:FP:.:tv:SNP:het	yes	yes	The alternate base is present in higher percentage of reads in the querry BAM compared to benchmark BAM.		yes	no	Het SNP in SevenBridges and ref in benchmark. No Illumina reads of 60x downsample support SNP. 2 10x reads supports SNP. No CCS reads support SNP. No ONT reads support SNP. In LINE.
_5_HG002-NA24385-50x_filtered.vcf	SevenBridges Illumina	GRCh37	INDEL	Inside v3.3.2	12	115324411	FP	C CTTCT GT:QQ:BD:BK:BI:BVT:BLT .:.:.:.:.:NOCALL:nocall 0/1:1031.47:FP:am:i1_5:INDEL:het	unsure	unsure	There is a strong indication of an SNP and a deletion on this position, besides the reported insertion.		no	yes	INDEL and SNP in Simple_repeat(TTCC). Het 4bp INS/SNP in SevenBridges and hom 4bp INS in benchmark. Illumina reads support both SNP and 4bp INS. 10x reads support both SNP and 4bp INS. CCS reads support both SNP and 4bp INS. ONT reads support both SNP and 4bp INS.
_5_HG002-NA24385-50x_filtered.vcf	SevenBridges Illumina	GRCh37	INDEL	Inside v3.3.2	10	44837014	FP	T TGT GT:QQ:BD:BK:BI:BVT:BLT .:.:.:.:.:NOCALL:nocall 0/1:235.83:FP:lm:i1_5:INDEL:het	unsure	unsure	In the querry BAM there is a heterozygos insertion (2bp) and a heterozygos deletion (4bp ILI 6?? ).		yes	no	INDEL at beginning of Simple_repeat(TG). Benchmark has het 4bp INS/ 4bp DEL and SevenBridges has 2bp INS/ 4bp DEL. Illumina reads that cross the repeat support 4bp INS/4bp DEL. 10x reads support 4bp/6bp/8bp DEL and 4bp/6bp INS. CSC reads support 4bp/6bp DEL and 1bp/3bp/4bp/6bp INS.
_5_HG002-NA24385-50x_filtered.vcf	SevenBridges Illumina	GRCh37	INDEL	Inside v3.3.2	10	11875240	FP	T TTTTT GT:QQ:BD:BK:BI:BVT:BLT .:.:.:.:.:NOCALL:nocall 0/1:1059.54:FP:lm:i1_5:INDEL:het	yes	unsure	In a poly-T region, querry VCF called a one base shorter deletion than the benchmark.		unsure	unsure	INDEL as beginning of 21bp hompolymer. Support in Illumina for 6bp del then support for 4//5/6/7bp ins. 10x reads support 6/7/8bp del and 4/6bp ins. CCS reads support 3/5/6/7bp del and 5/6/7bp ins. ONT reads are noisy.
_5_HG002-NA24385-50x_filtered.vcf	SevenBridges Illumina	GRCh37	INDEL	Inside v3.3.2	3	167239797	FP	G GATAT GT:QQ:BD:BK:BI:BVT:BLT .:.:.:.:.:NOCALL:nocall 0/1:2360.47:FP:am:i1_5:INDEL:het	unsure	no	The benchmark called only the heterozygos 4 base insertion present in the alignement, and did not call the heterozygos SNP, which is present in the querry callset.		no	yes	INDEL and SNP in Simple_repeat(TAGA). Het 4bp INS/SNP in SevenBridges and hom 4bp INS in benchmark. Illumina reads support both SNP and 4bp INS. 10x reads support both SNP and 4bp INS. CCS reads support both SNP and 4bp INS. ONT reads support both SNP and 4bp INS.
_5_HG002-NA24385-50x_filtered.vcf	SevenBridges Illumina	GRCh37	INDEL	Inside v3.3.2	1	71438804	FP	CGTGT C GT:QQ:BD:BK:BI:BVT:BLT .:.:.:.:.:NOCALL:nocall 0/1:1036.21:FP:lm:d1_5:INDEL:het	yes	no			yes	no
_5_HG002-NA24385-50x_filtered.vcf	SevenBridges Illumina	GRCh37	SNP	Inside v3.3.2	12	33259361	FN	G T GT:BD:BK:BI:BVT:BLT:QQ 0/1:FN:.:tv:SNP:het:. .:.:.:.:NOCALL:nocall:0	yes	yes			unsure	unsure	SNP at the end of a benchmark region. Het SNP in benchmark and ref in SevenBridges. No Illumina reads of 60x downsample support SNP. 1 10x read supports SNP. 33/61 CCS reads support SNP. 16 ONT reads support SNP. In LINE. ~90bp benchmark region that is in cluster of variants on one haplotype in CCS reads.
_5_HG002-NA24385-50x_filtered.vcf	SevenBridges Illumina	GRCh37	SNP	Inside v3.3.2	15	94222049	FN	A G GT:BD:BK:BI:BVT:BLT:QQ 0/1:FN:.:ti:SNP:het:. .:.:.:.:NOCALL:nocall:0	yes	yes			yes	no	Het SNP in benchmark and ref in SevenBridges. 1 Illumina read of 60x downsample support SNP. 1 10x reads supports SNP. 32/60 CCS reads support SNP and all are on one haplotype. 16 ONT reads support SNP. In LINE.
_5_HG002-NA24385-50x_filtered.vcf	SevenBridges Illumina	GRCh37	SNP	Inside v3.3.2	3	112138882	FN	A G GT:BD:BK:BI:BVT:BLT:QQ 0/1:FN:lm:ti:SNP:het:. .:.:.:.:NOCALL:nocall:0	yes	yes	The alternate base is present in higher percentage of reads in the benchmark BAM compared to querry BAM.		yes	no	Het SNP in benchmark and ref in SevenBridges. 3/40 Illumina read of 60x downsample support SNP. 3/32 10x reads supports SNP. 40/67 CCS reads support SNP and all are on one haplotype. 29 ONT reads support SNP. Near filtered variants in SevenBridges.
_5_HG002-NA24385-50x_filtered.vcf	SevenBridges Illumina	GRCh37	SNP	Inside v3.3.2	1	177603702	FN	C G GT:BD:BK:BI:BVT:BLT:QQ 0/1:FN:lm:tv:SNP:het:. .:.:.:.:NOCALL:nocall:0	yes	yes	The alternate base is present in higher percentage of reads in the benchmark BAM compared to querry BAM.		yes	no	Het SNP in benchmark and ref in SevenBridges. 13/44 Illumina read of 60x downsample support SNP. 15/43 10x reads supports SNP. 19/56 CCS reads support SNP and all are on one haplotype. 29 ONT reads support SNP. Near variants that are concordant between SevenBridges and benchmark. In LINE.
_5_HG002-NA24385-50x_filtered.vcf	SevenBridges Illumina	GRCh37	SNP	Inside v3.3.2	13	46220298	FN	G T GT:BD:BK:BI:BVT:BLT:QQ 0/1:FN:.:tv:SNP:het:. .:.:.:.:NOCALL:nocall:0	yes	yes	The alternate base is present in higher percentage of reads in the benchmark BAM compared to querry BAM.		yes	no	Het SNP in benchmark and ref in SevenBridges. 2/34 Illumina read of 60x downsample support SNP. 2/37 10x reads supports SNP. 34/55 CCS reads support SNP and all are on one haplotype. 27 ONT reads support SNP. Near a homozygous variant that is concordant between SevenBridges and benchmark. In LINE.
_5_HG002-NA24385-50x_filtered.vcf	SevenBridges Illumina	GRCh37	INDEL	Inside v3.3.2	5	42738491	FN	A ATCAT GT:BD:BK:BI:BVT:BLT:QQ 0/1:FN:.:i1_5:INDEL:het:. .:.:.:.:NOCALL:nocall:0	yes	yes	The insertion is present in higher percentage of reads in the benchmark BAM compared to querry BAM.		yes	no	Het ins in benchmark and ref in SevenBridges. 3/27 Illumina read of 60x downsample support 4bp ins. 1/42 10x reads supports 4bp ins. 20/46 CCS reads support 4bp ins and all are on one haplotype. 17 ONT reads support 4bp ins. In LINE.
_5_HG002-NA24385-50x_filtered.vcf	SevenBridges Illumina	GRCh37	INDEL	Inside v3.3.2	8	129908407	FN	TATTTCTTG T GT:BD:BK:BI:BVT:BLT:QQ 0/1:FN:.:d6_15:INDEL:het:. .:.:.:.:NOCALL:nocall:0	yes	yes			yes	no	Het del in benchmark and ref in SevenBridges. No Illumina read of 60x downsample support 8bp del. 4/36 10x reads support 8bp del. 28/47 CCS reads support 8bp del and all are on one haplotype. ~22 ONT reads support 8bp del. In LINE.
_5_HG002-NA24385-50x_filtered.vcf	SevenBridges Illumina	GRCh37	INDEL	Inside v3.3.2	2	24569729	FN	CTTT CT,C GT:BD:BK:BI:BVT:BLT:QQ 2|1:FN:am:d1_5:INDEL:hetalt:. .:.:.:.:NOCALL:nocall:492.4	yes	yes	In the querry VCF a shorter heteroyzos deletion was called than in the benchmark		yes	no	Del on edge of homopolymer. Het 2bp/3bp del in benchmark and hom 2bp del in SevenBridges. Illumina reads that span repeat support 2/3bp del. 10x reads support 2/3bp del but the haplotypes have 3bp and 2bp dels on each. CCS reads support 2bp and 3bp del with some separation between haplotypes but both having 2bp and 3bp del reads. ONT is noisy. In SINE.
_5_HG002-NA24385-50x_filtered.vcf	SevenBridges Illumina	GRCh37	INDEL	Inside v3.3.2	1	152242856	FN	G GC GT:BD:BK:BI:BVT:BLT:QQ 0/1:FN:.:i1_5:INDEL:het:. .:.:.:.:NOCALL:nocall:0	yes	yes			yes	no	Het ins in benchmark and ref in SevenBridges. No Illumina reads of 60x downsample support 1bp ins. No 10x reads support 1bp ins. 24/58 CCS reads support 1bp ins and all are on one haplotype. 6 ONT reads support 1bp in. In LINE.
_5_HG002-NA24385-50x_filtered.vcf	SevenBridges Illumina	GRCh37	INDEL	Inside v3.3.2	2	11137365	FN	A AG GT:BD:BK:BI:BVT:BLT:QQ 0/1:FN:.:i1_5:INDEL:het:. .:.:.:.:NOCALL:nocall:0	unsure	yes	Insertion not apparent in alignement files		yes	no	Het 1bp INS in benchmark and ref in SevenBridges. no Illumina reads support INS. 1 10x read supports INS. 31 CCS reads support INS. 23 ONT reads support INS. Benchmark call is from CCS based calls.
_5_HG002-NA24385-50x_filtered.vcf	SevenBridges Illumina	GRCh37	SNP	Outside v3.3.2	5	61417537	FP	T G GT:QQ:BD:BK:BI:BVT:BLT .:.:.:.:.:NOCALL:nocall 0/1:120.62:FP:.:tv:SNP:het	yes	yes	The alternate base is present in higher percentage of reads in the querry BAM compared to benchmark BAM.		yes	no	Het SNP in SevenBridges and ref in benchmark. 11/59 Illumina reads of 60x downsample support SNP. 15/66 10x reads supports SNP. No CCS reads support SNP. 1 ONT read supports SNP. In TR 30.7x19bp. Region that has many variants that are concordant between benchmark and SevenBridges.
_5_HG002-NA24385-50x_filtered.vcf	SevenBridges Illumina	GRCh37	SNP	Outside v3.3.2	22	16408575	FP	A G GT:QQ:BD:BK:BI:BVT:BLT .:.:.:.:.:NOCALL:nocall 0/1:500.97:FP:.:ti:SNP:het	yes	yes	The alternate base is present in higher percentage of reads in the querry BAM compared to benchmark BAM.		yes	no	Het SNP in SevenBridges and ref in benchmark. 5/22 Illumina reads of 60x downsample support SNP. 50/144 10x reads supports SNP. 1 CCS read support SNP and is on its own haplotype and is MAPQ0. 18 ONT reads support SNP. In high depth segdup. Near several filtered SevenBridges variants.
_5_HG002-NA24385-50x_filtered.vcf	SevenBridges Illumina	GRCh37	SNP	Outside v3.3.2	10	127579020	FP	C T GT:QQ:BD:BK:BI:BVT:BLT .:.:.:.:.:NOCALL:nocall 0/1:1003:FP:.:ti:SNP:het	yes	yes	The alternate base is present in higher percentage of reads in the querry BAM compared to benchmark BAM.		yes	no	Het SNP in SevenBridges and ref in benchmark. 5/80 Illumina reads of 60x downsample support SNP. 4/57 10x reads supports SNP. No CCS reads support SNP. 2 ONT reads support SNP. In selfchain. In local region of dense variation in SevenBridges and several filtered variants the wider region though shows concordance between variants in SevenBridges and benchmark outside the local region.
_5_HG002-NA24385-50x_filtered.vcf	SevenBridges Illumina	GRCh37	SNP	Outside v3.3.2	15	28774009	FP	A G GT:QQ:BD:BK:BI:BVT:BLT .:.:.:.:.:NOCALL:nocall 1/1:13.8:FP:.:ti:SNP:homalt	yes	no	There is an inconsistancy with variant calling in reagions with MAPQ 0		yes	no
_5_HG002-NA24385-50x_filtered.vcf	SevenBridges Illumina	GRCh37	SNP	Outside v3.3.2	1	5729889	FP	A G GT:QQ:BD:BK:BI:BVT:BLT .:.:.:.:.:NOCALL:nocall 0/1:339.97:FP:.:ti:SNP:het	yes	no			yes	no
_5_HG002-NA24385-50x_filtered.vcf	SevenBridges Illumina	GRCh37	INDEL	Outside v3.3.2	9	69494431	FP	A AAAAAC GT:QQ:BD:BK:BI:BVT:BLT .:.:.:.:.:NOCALL:nocall 0/1:319.98:FP:.:i1_5:INDEL:het	no	yes	There is a 5 base insertion throughout the alignements that is not present in the benchmark.		unsure	unsure	Indel at end of 9bp homopolymer. Sevenbridges has 5bp INS then 1bp away has SNP while benchmark has ref at these locations. 13/85 Illumina reads support INS and SNP. 11/74 10x reads support INS and 12 support SNP. 3 CCS reads all on one haplotype support INS then SNP but these have MAPQ8-19 while rest of reads appear to have high mapping quality close to MAPQ60. ONT is messy and does not support …
_5_HG002-NA24385-50x_filtered.vcf	SevenBridges Illumina	GRCh37	INDEL	Outside v3.3.2	1	248469978	FP	CG C GT:QQ:BD:BK:BI:BVT:BLT .:.:.:.:.:NOCALL:nocall 0/1:131.79:FP:.:d1_5:INDEL:het	yes	no	FP is a result of strand bias		yes	no
_5_HG002-NA24385-50x_filtered.vcf	SevenBridges Illumina	GRCh37	INDEL	Outside v3.3.2	2	87352598	FP	T TGTATTA GT:QQ:BD:BK:BI:BVT:BLT .:.:.:.:.:NOCALL:nocall 0/1:78.25:FP:.:i6_15:INDEL:het	yes	yes			yes	no	Het ins in SevenBridges and ref in benchmark. No Illumina reads of 60x downsample support 6bp ins. 2/67 10x reads supports 6bp ins but in MAPQ1 reads. No CCS reads support SNP. 2 ONT reads support 6bp ins but in MAPQ0 reads. In segdup/selfchain. In region of some change in coverage from expected to elevated.
_5_HG002-NA24385-50x_filtered.vcf	SevenBridges Illumina	GRCh37	INDEL	Outside v3.3.2	3	101134607	FP	A ACTTG GT:QQ:BD:BK:BI:BVT:BLT .:.:.:.:.:NOCALL:nocall 0/1:352.08:FP:.:i1_5:INDEL:het	yes	no			yes	no
_5_HG002-NA24385-50x_filtered.vcf	SevenBridges Illumina	GRCh37	INDEL	Outside v3.3.2	16	71018828	FP	G GA GT:QQ:BD:BK:BI:BVT:BLT .:.:.:.:.:NOCALL:nocall 0/1:925.44:FP:.:i1_5:INDEL:het	yes	yes	The insertion is present in higher percentage of reads in the querry BAM compared to benchmark BAM.		unsure	unsure	Het 1bp ins at start of 8bp T homopolymer. Het ins in SevenBridges and ref in benchmark. 27/111 Illumina reads of 60x downsample support 1bp ins. 3/67 10x reads supports 1bp ins with 2 on one haplotype and the other on an unseparated read. 5/54 CCS reads support SNP and are split between haplotypes. ONT is noisy. In segdup/selfchain. Near LINE. In region of some change in coverage from expected t…
_5_HG002-NA24385-50x_filtered.vcf	SevenBridges Illumina	GRCh37	SNP	Outside v3.3.2	16	16628068	FN	T C GT:BD:BK:BI:BVT:BLT:QQ 1/1:FN:.:ti:SNP:homalt:. .:.:.:.:NOCALL:nocall:0	yes	no			yes	no
_5_HG002-NA24385-50x_filtered.vcf	SevenBridges Illumina	GRCh37	SNP	Outside v3.3.2	10	48249969	FN	T A GT:BD:BK:BI:BVT:BLT:QQ 0/1:FN:.:tv:SNP:het:. .:.:.:.:NOCALL:nocall:0	yes	no	Variant was not called in the querry VCF		yes	no
_5_HG002-NA24385-50x_filtered.vcf	SevenBridges Illumina	GRCh37	SNP	Outside v3.3.2	6	167792215	FN	T C GT:BD:BK:BI:BVT:BLT:QQ 0/1:FN:.:ti:SNP:het:. .:.:.:.:NOCALL:nocall:0	yes	yes	The alternate base is present in higher percentage of reads in the benchmark BAM compared to querry BAM.		yes	no	Het SNP in benchmark and ref in SevenBridges. 3/97 Illumina reads of 60x downsample support SNP. 12/91 10x reads supports SNP and are on one haplotype. 22/49 CCS reads support SNP and all are on one haplotype. 24 ONT reads support SNP. In selfchain/segdup.
_5_HG002-NA24385-50x_filtered.vcf	SevenBridges Illumina	GRCh37	SNP	Outside v3.3.2	5	177231053	FN	G C GT:BD:BK:BI:BVT:BLT:QQ 0/1:FN:.:tv:SNP:het:. .:.:.:.:NOCALL:nocall:0	yes	yes	The alternate base is present in higher percentage of reads in the benchmark BAM compared to querry BAM.		yes	no	Het SNP in benchmark and ref in SevenBridges. 1/35 Illumina reads of 60x downsample support SNP. 8/31 10x reads supports SNP and are on one haplotype. 3/30 CCS reads support SNP and all are on one haplotype. 12 ONT reads support SNP. In selfchain/segdup. In LINE.
_5_HG002-NA24385-50x_filtered.vcf	SevenBridges Illumina	GRCh37	SNP	Outside v3.3.2	15	32543741	FN	T C GT:BD:BK:BI:BVT:BLT:QQ 0/1:FN:.:ti:SNP:het:. .:.:.:.:NOCALL:nocall:0	yes	yes	The alternate base is present in higher percentage of reads in the benchmark BAM compared to querry BAM.		yes	no	Het SNP in benchmark and ref in SevenBridges. 2/14 Illumina reads of 60x downsample support SNP. 20/35 10x reads supports SNP and are on one haplotype. 35/43 CCS reads support SNP one haplotype is all SNP and the other is mixed. 16 ONT reads support SNP. In SINE.
_5_HG002-NA24385-50x_filtered.vcf	SevenBridges Illumina	GRCh37	INDEL	Outside v3.3.2	6	69607398	FN	A AAGGAAGGAAGGGAGGGAGGAAGGAAAG GT:BD:BK:BI:BVT:BLT:QQ 1|1:FN:.:i16_plus:INDEL:homalt:. .:.:.:.:NOCALL:nocall:0	yes	no			yes	no
_5_HG002-NA24385-50x_filtered.vcf	SevenBridges Illumina	GRCh37	INDEL	Outside v3.3.2	20	25313701	FN	CTAAT C GT:BD:BK:BI:BVT:BLT:QQ 1/1:FN:lm:d1_5:INDEL:homalt:. .:.:.:.:NOCALL:nocall:0	yes	yes			yes	no	Hom del in benchmark and ref in Sevenbridges. 3/23 Illumina reads of 60x downsample support 4bp del. No 10x reads support 4bp del. 51/53 CCS reads support 4bp del and on both haplotypes. ONT is noisy but many reads support 4bp del. In LINE.
_5_HG002-NA24385-50x_filtered.vcf	SevenBridges Illumina	GRCh37	INDEL	Outside v3.3.2	9	32892292	FN	A ATATATATACACACACACATATATACATATATATG GT:BD:BK:BI:BVT:BLT:QQ 0/1:FN:lm:i16_plus:INDEL:het:. .:.:.:.:NOCALL:nocall:0	unsure	yes	The insertion is only present in the PacBio alignement file.		unsure	unsure	INDEL at beginning of Simple_repeat(TA)n. Benchmark has 34bp INS and Sevenbridges have ref then a SNP 4bp downstream. Few Illumina reads span repeat and none that do support repeat. Few 10x reads span repeat and none that do support repeat. 21/60 CCS reads support INS and are all on the same haplotype. 1 ONT read supports 34bp then 1 read each support 33bp and 36bp INS.
_5_HG002-NA24385-50x_filtered.vcf	SevenBridges Illumina	GRCh37	INDEL	Outside v3.3.2	16	20595725	FN	TTTCATTCATTCA T GT:BD:BK:BI:BVT:BLT:QQ 1/1:FN:.:d6_15:INDEL:homalt:. .:.:.:.:NOCALL:nocall:0	yes	no	There is an inconsistancy with variant calling in reagions with MAPQ 0		yes	no
_5_HG002-NA24385-50x_filtered.vcf	SevenBridges Illumina	GRCh37	INDEL	Outside v3.3.2	12	106664586	FN	T TCACACACACACA GT:BD:BK:BI:BVT:BLT:QQ 0/1:FN:.:i6_15:INDEL:het:. .:.:.:.:NOCALL:nocall:0			Variant was not called in the querry VCF		yes	no	Insertion at beginning of Simple_repeat (CA)x21. benchmark has 12bp insertion. 8 Illumina reads that span simple_repeat support 12bp insertion. Many CCS reads on one haplotype support INS.
_5_HG002-NA24385-50x_filtered.vcf	SevenBridges Illumina	GRCh37	SNP	Whole Genome MHC	6	31454741	FP	G A GT:QQ:BD:BK:BI:BVT:BLT .:.:.:.:.:NOCALL:nocall 0/1:331.72:FP:.:ti:SNP:het	unsure	yes	The variant base is present in a reletavely high percentage of reads in the benchmark BAM.		unsure	unsure	Benchmark has REF and SevenBridges has het SNP. Het SNP is supported in Illumina and 10x and 1 read in CCS. In high depth selfchain but looks like SevenBridges could be correct.
_5_HG002-NA24385-50x_filtered.vcf	SevenBridges Illumina	GRCh37	SNP	Whole Genome MHC	6	32621035	FP	G A GT:QQ:BD:BK:BI:BVT:BLT .:.:.:.:.:NOCALL:nocall 0/1:639.34:FP:lm:ti:SNP:het	unsure	yes	The alternate base is inconsistently present in different alignements.		yes	partial	Benchmark has MNP and SevenBridges has 1 bp DEL and SNP. Subset of Illumina reads shown does not have support for SNP. 10x does not have support for SNP. 10/40 CCS reads support SNP. 4 ONT reads support SNP. Should be partial credit because SevenBridges has SNP while benchmark has MNP.
_5_HG002-NA24385-50x_filtered.vcf	SevenBridges Illumina	GRCh37	SNP	Whole Genome MHC	6	31964664	FP	G A GT:QQ:BD:BK:BI:BVT:BLT .:.:.:.:.:NOCALL:nocall 0/1:13.96:FP:.:ti:SNP:het	yes	yes	The alternate base is present in higher percentage of reads in the querry BAM compared to benchmark BAM. (50% vs 25%)		unsure	unsure	Het SNP in SevenBridges and ref in benchmark. 2/20 Illumina reads of 60x downsample support SNP. 22/49 10x reads supports SNP. No CCS reads support SNP. 3 ONT reads support SNP. In high depth selfchain.											Not in HG002_MHCdiploidassembly_GRCh37_v1.0.bed
_5_HG002-NA24385-50x_filtered.vcf	SevenBridges Illumina	GRCh37	SNP	Whole Genome MHC	6	31455699	FP	C T GT:QQ:BD:BK:BI:BVT:BLT .:.:.:.:.:NOCALL:nocall 0/1:803.37:FP:lm:ti:SNP:het	no	yes	The benchmark did not call a heterozygos SNP that is present in all alignement files except in PacBio.		unsure	unsure	Benchmark has REF and SevenBridges has het SNP. Het SNP is supported in Illumina and 10x. CCS reads that support flanking variants do not support these variants. Blat results for Illumina, 10x, and CCS reads show little difference between next best alignments which are all in MHC.
_5_HG002-NA24385-50x_filtered.vcf	SevenBridges Illumina	GRCh37	SNP	Whole Genome MHC	6	29902254	FP	C T GT:QQ:BD:BK:BI:BVT:BLT .:.:.:.:.:NOCALL:nocall 0/1:629.82:FP:lm:ti:SNP:het	no	yes	The benchmark did not call a heterozygos SNP that is present in all alignement files except in PacBio.		unsure	no	Het SNP with del 2bp away in SevenBridges and het del in benchmark. no Illumina reads in downsample cross the repeat region. CCS reads support het 41bp del then SNP and ref. ONT supports SNP and ~40bp del then SNP.
_5_HG002-NA24385-50x_filtered.vcf	SevenBridges Illumina	GRCh37	INDEL	Whole Genome MHC	6	28766397	FP	A ATATGGAGTG GT:QQ:BD:BK:BI:BVT:BLT .:.:.:.:.:NOCALL:nocall 0/1:1565.68:FP:lm:i6_15:INDEL:het	yes	no			yes	no
_5_HG002-NA24385-50x_filtered.vcf	SevenBridges Illumina	GRCh37	INDEL	Whole Genome MHC	6	30407740	FP	T TTCTCTC GT:QQ:BD:BK:BI:BVT:BLT .:.:.:.:.:NOCALL:nocall 0/1:438.18:FP:lm:i6_15:INDEL:het	yes	no	An insertion was called in the querry VCF that is not apparent in the BAM file		yes	no
_5_HG002-NA24385-50x_filtered.vcf	SevenBridges Illumina	GRCh37	INDEL	Whole Genome MHC	6	32579265	FP	CT T GT:QQ:BD:BK:BI:BVT:BLT .:.:.:.:.:NOCALL:nocall 0/1:1640.44:FP:lm:d1_5:INDEL:het	yes	no			yes	no
_5_HG002-NA24385-50x_filtered.vcf	SevenBridges Illumina	GRCh37	INDEL	Whole Genome MHC	6	28766377	FP	GTA G GT:QQ:BD:BK:BI:BVT:BLT .:.:.:.:.:NOCALL:nocall 0/1:402.12:FP:am:d1_5:INDEL:het	unsure	unsure	In the querry BAM file, there are two heterozygos deletions (2bp and 8bp). The benchmark called only the 8bp deletion, while the querry called the shorter one.		yes	no	Deletion at beginning of simple_repeat(TA)x155.5bp. SevenBridges has 2bp del which is the same as one allele in benchmark. Illumina reads have both 8bp and 2bp dels. 10x reads have haplotype separated 8bp and 2bp dels. CCS has haplotype separated ~2bp del and ~8bp del.
_5_HG002-NA24385-50x_filtered.vcf	SevenBridges Illumina	GRCh37	INDEL	Whole Genome MHC	6	31454648	FP	C CTCTCTCTCTCTCTCTCTCTCTCTCTCTT GT:QQ:BD:BK:BI:BVT:BLT .:.:.:.:.:NOCALL:nocall 0/1:1467.24:FP:lm:i16_plus:INDEL:het	yes	no			yes	no
_5_HG002-NA24385-50x_filtered.vcf	SevenBridges Illumina	GRCh37	SNP	Whole Genome MHC	6	29947390	FN	T C GT:BD:BK:BI:BVT:BLT:QQ 1/0:FN:lm:ti:SNP:het:. .:.:.:.:NOCALL:nocall:0	yes	no	The alternate base is present in higher percentage of reads in the benchmark BAM compared to querry BAM.		yes	no
_5_HG002-NA24385-50x_filtered.vcf	SevenBridges Illumina	GRCh37	SNP	Whole Genome MHC	6	32621327	FN	T G GT:BD:BK:BI:BVT:BLT:QQ 1/0:FN:lm:tv:SNP:het:. .:.:.:.:NOCALL:nocall:0	yes	yes	The alternate base is present in higher percentage of reads in the benchmark BAM compared to querry BAM.		yes	no	Het SNP in benchmark and ref in SevenBridges. No Illumina reads of 60x downsample support SNP. No 10x reads supports SNP and are on one haplotype. 10/39 CCS reads support SNP and all are on one haplotype. 7 ONT reads support SNP and all are on one haplotype. In selfchain. In SINE.
_5_HG002-NA24385-50x_filtered.vcf	SevenBridges Illumina	GRCh37	SNP	Whole Genome MHC	6	31357735	FN	C T GT:BD:BK:BI:BVT:BLT:QQ 0/1:FN:.:ti:SNP:het:. .:.:.:.:NOCALL:nocall:0	yes	yes			yes	no	Het SNP in benchmark and ref in SevenBridges. 6/10 Illumina reads of 60x downsample support SNP. 56/926 10x reads supports SNP. 28/63 CCS reads support SNP and all are on one haplotype. 6 ONT reads support SNP. In selfchain/segdup. In Simple_repeat(TC)n.
_5_HG002-NA24385-50x_filtered.vcf	SevenBridges Illumina	GRCh37	SNP	Whole Genome MHC	6	31294055	FN	G A GT:BD:BK:BI:BVT:BLT:QQ 1/1:FN:.:ti:SNP:homalt:. .:.:.:.:NOCALL:nocall:0	yes	no	An obvious SNP was not called		yes	no
_5_HG002-NA24385-50x_filtered.vcf	SevenBridges Illumina	GRCh37	SNP	Whole Genome MHC	6	29947501	FN	G A GT:BD:BK:BI:BVT:BLT:QQ 1/0:FN:.:ti:SNP:het:. .:.:.:.:NOCALL:nocall:0	yes	yes	The alternate base is present in higher percentage of reads in the benchmark BAM compared to querry BAM.		yes	no	Het SNP in benchmark and ref in SevenBridges. 4/35 Illumina reads of 60x downsample support SNP. No 10x reads supports SNP. 27/59 CCS reads support SNP and all are on one haplotype. 32 ONT reads support SNP and all are on one haplotype. In selfchain. In LINE.
_5_HG002-NA24385-50x_filtered.vcf	SevenBridges Illumina	GRCh37	INDEL	Whole Genome MHC	6	32621034	FN	TGT CAA GT:BD:BK:BI:BVT:BLT:QQ 1/0:FN:lm:ti,tv:SNP:het:. .:.:.:.:NOCALL:nocall:0	unsure	unsure	Inconsistant calling of variants		yes	no	See 32621034 and As an indel this is not correct but should be considered as partial for 6:32621035
_5_HG002-NA24385-50x_filtered.vcf	SevenBridges Illumina	GRCh37	INDEL	Whole Genome MHC	6	28766377	FN	GTATATATA G,GTATATA GT:BD:BK:BI:BVT:BLT:QQ 2/1:FN:am:d1_5,d6_15:INDEL:hetalt:. .:.:.:.:NOCALL:nocall:402.12	unsure	unsure	(duplicate of the variant in 90th row of the table) In the querry BAM file, there are two heterozygos deletions (2bp and 8bp). The benchmark called only the 8bp deletion, while the querry called the shorter one.		yes	no	Deletion at beginning of simple_repeat(TA)x155.5bp. SevenBridges has 2bp del which is the same as one allele in benchmark.
_5_HG002-NA24385-50x_filtered.vcf	SevenBridges Illumina	GRCh37	INDEL	Whole Genome MHC	6	31020622	FN	GAGAAAGAAGGAAAGAAAGAAAG G,GAAAGAAAGAAAGAAAGAAAGAAAG GT:BD:BK:BI:BVT:BLT:QQ 1/2:FN:am:c1_5,d16_plus,ti:INDEL:hetalt:. .:.:.:.:NOCALL:nocall:862.88	unsure	unsure	Inconsistant calling of deletions between querry and benchmark.		unsure	unsure	INDEL in Simple_repeat(AAAG)x21. Potentially more than 2 haplotypes. Illumina reads do not span the repeat and all phased SNPs in flanking region.
_5_HG002-NA24385-50x_filtered.vcf	SevenBridges Illumina	GRCh37	INDEL	Whole Genome MHC	6	31035949	FN	AG GA GT:BD:BK:BI:BVT:BLT:QQ 0/1:FN:.:ti:SNP:het:. .:.:.:.:NOCALL:nocall:0	yes	yes			yes	yes	Het MNP in benchmark and ref in SevenBridges. Only 1 Illumina read of 60x downsample maps to this loci and it does not support SNP or MNP. 2/46 10x reads support SNP at 31035949 and 1/51 reads support SNP at 31035950. No CCS read supports SNP at 31035949 or SNP at 31035950. 2 ONT reads support SNP at 31035949 and no reads support SNP at 31035950. In selfchain. In Tandem Repeat 7.9x39bp.											Not in HG002_MHCdiploidassembly_GRCh37_v1.0.bed
_5_HG002-NA24385-50x_filtered.vcf	SevenBridges Illumina	GRCh37	INDEL	Whole Genome MHC	6	31356398	FN	T TGGGATGGTCTCCATGATACATTGTTAA GT:BD:BK:BI:BVT:BLT:QQ 1/1:FN:.:i16_plus:INDEL:homalt:. .:.:.:.:NOCALL:nocall:0	yes	yes			yes	no	Hom ins in benchmark and ref in Sevenbridges. No Illumina reads in 60x downsample map to this loci it appears. No 10x reads map to this loci it appears. 63/69 CCS reads on both haplotypes support 27 bp ins. Many ONT reads on one haplotype support ~27bp ins. In selfchain. 4bp away from LINE.
HG002-NA24385-50x_filtered.vcf	SevenBridges Illumina	GRCh37	SNP	MHC Only	6	28863689	FP	G A GT:QQ:BD:BK:BI:BVT:BLT .:.:.:.:.:NOCALL:nocall 0/1:739.07:FP:.:ti:SNP:het	yes	no	The alternate base is present in higher percentage of reads in the querry BAM compared to benchmark BAM.		yes	no
HG002-NA24385-50x_filtered.vcf	SevenBridges Illumina	GRCh37	SNP	MHC Only	6	31020631	FP	G A GT:QQ:BD:BK:BI:BVT:BLT .:.:.:.:.:NOCALL:nocall 0/1:697.37:FP:lm:ti:SNP:het	no	no	In BAM file there is a heterozygos deletion on one allele, and two-base insertion plus a SNP on the other. Benchmark calls the deletion only, querry callset calls the insertion and SNP.		unsure	unsure	INDEL within tandem repeat. Potentially more than 2 haplotypes. Illumina reads do not span the repeat and all phased SNPs in flanking region.
HG002-NA24385-50x_filtered.vcf	SevenBridges Illumina	GRCh37	SNP	MHC Only	6	31245360	FP	A C GT:QQ:BD:BK:BI:BVT:BLT .:.:.:.:.:NOCALL:nocall 1/1:1879.27:FP:am:tv:SNP:homalt	no	no	Querry callset called SNP instead of heterozygos mixed variant and SNP. Benchmark called only the mixed var.		no	no	Indel at start of AG rich stretch. Benchmark has het SNP/11bp del and Sevenbridges has hom SNP. Illumina supports het SNP/11bp del. 10x suports het SNP/11bp del. CCS supports het SNP/11bp del. ONT support het SNP/11bp del. The benchmark representation appears to be problematic because the two alternate alleles depict 11bp del + SNP on one allele then SNP on other allele but SNP appears as MNP.
HG002-NA24385-50x_filtered.vcf	SevenBridges Illumina	GRCh37	SNP	MHC Only	6	28863740	FP	A G GT:QQ:BD:BK:BI:BVT:BLT .:.:.:.:.:NOCALL:nocall 0/1:882.59:FP:.:ti:SNP:het	unsure	unsure	With a smaller coverage on the callset, 51% of the base are alternate, on the benchmark the percentage is smaller and (43%) and the variant was not called. There is equall distribution on the strands		yes	no	SNP in SevenBridges not in Benchmark. Support in Illumina and 10x but no support in ONT and 1 read that is a supplementary alignment in CCS supports SNP. CCS and ONT support SNPs ~400bp away on each side and the CCS read that supports SNP is a supplementary alignment.
HG002-NA24385-50x_filtered.vcf	SevenBridges Illumina	GRCh37	SNP	MHC Only	6	31823065	FP	G A GT:QQ:BD:BK:BI:BVT:BLT .:.:.:.:.:NOCALL:nocall 0/1:110.35:FP:.:ti:SNP:het	yes	no	FP is a result of strand bias		yes	no
HG002-NA24385-50x_filtered.vcf	SevenBridges Illumina	GRCh37	INDEL	MHC Only	6	31620137	FP	C CA GT:QQ:BD:BK:BI:BVT:BLT .:.:.:.:.:NOCALL:nocall 0/1:283.06:FP:.:i1_5:INDEL:het	unsure	unsure	Variant is perhaps present in a significant number of reads		unsure	no	2 1bp INS at end of trf:20x2bp:AC. No Illumina reads that cross the repeat support for those variants. No 10x reads those variants. 21/47 CCS reads support INS then 22/47 reads support nearby INS but these are all on reads that do not support 8bp INS about 50 bps upstream. 1 ONT read appears to support that variant and 2 ONT reads support other nearby INS.
HG002-NA24385-50x_filtered.vcf	SevenBridges Illumina	GRCh37	INDEL	MHC Only	6	28766625	FP	ATATATGTATATATATATGGAGTATATATATATATATGGAG A GT:QQ:BD:BK:BI:BVT:BLT .:.:.:.:.:NOCALL:nocall 0/1:1456.51:FP:lm:d16_plus:INDEL:het	yes	no			yes	no
HG002-NA24385-50x_filtered.vcf	SevenBridges Illumina	GRCh37	INDEL	MHC Only	6	31620138	FP	C CA GT:QQ:BD:BK:BI:BVT:BLT .:.:.:.:.:NOCALL:nocall 0/1:283.04:FP:.:i1_5:INDEL:het	unsure	no	The benchmark did not call a heterozygos SNP		unsure	no	INDEL in tandem_repeat 20x2bp (AC). Sevenbridges has 2 1bp INS and benchmark has ref. 16/37 Illumina reads support SNP. 14/103 10x reads support SNP. 4/47 CCS reads support SNP while 21 and 22 reads support 1bp INS. 7 ONT reads support SNP and 2 support 1bp INS. Benchmark has a hom 8bp INS ~20bp upstream while SevenBridges has het, overall Illumina reads that span the repeat largely support het 8…
HG002-NA24385-50x_filtered.vcf	SevenBridges Illumina	GRCh37	INDEL	MHC Only	6	31020677	FP	AAAGGAAGG A GT:QQ:BD:BK:BI:BVT:BLT .:.:.:.:.:NOCALL:nocall 0/1:1296.15:FP:am:d6_15:INDEL:het	yes	no	Querry called an INDEL instead of two SNPs		yes	no
HG002-NA24385-50x_filtered.vcf	SevenBridges Illumina	GRCh37	INDEL	MHC Only	6	31020617	FP	AGAAAGAGAAAGAAG A GT:QQ:BD:BK:BI:BVT:BLT .:.:.:.:.:NOCALL:nocall 0/1:1026.66:FP:am:d6_15:INDEL:het	yes	no	Benchmark did not call an SNP at the position 31020617. Querry did not correctly call a heterozygos large deletion and a heterozygos insert +SNP		yes	no
HG002-NA24385-50x_filtered.vcf	SevenBridges Illumina	GRCh37	SNP	MHC Only	6	32995336	FN	T A GT:BD:BK:BI:BVT:BLT:QQ 1/0:FN:.:tv:SNP:het:. .:.:.:.:NOCALL:nocall:0	yes	no	An obvious SNP was not called		yes	no												Not in HG002_MHCdiploidassembly_GRCh37_v1.0.bed
HG002-NA24385-50x_filtered.vcf	SevenBridges Illumina	GRCh37	SNP	MHC Only	6	31009195	FN	A G GT:BD:BK:BI:BVT:BLT:QQ 1/1:FN:.:ti:SNP:homalt:. .:.:.:.:NOCALL:nocall:0	yes	no	An obvious SNP was not called		yes	no
HG002-NA24385-50x_filtered.vcf	SevenBridges Illumina	GRCh37	SNP	MHC Only	6	30696797	FN	C T GT:BD:BK:BI:BVT:BLT:QQ 1/0:FN:.:ti:SNP:het:. .:.:.:.:NOCALL:nocall:0	yes	no	An obvious SNP was not called		yes	no												Not in HG002_MHCdiploidassembly_GRCh37_v1.0.bed
HG002-NA24385-50x_filtered.vcf	SevenBridges Illumina	GRCh37	SNP	MHC Only	6	32606547	FN	G A GT:BD:BK:BI:BVT:BLT:QQ 0/1:FN:.:ti:SNP:het:. .:.:.:.:NOCALL:nocall:0	yes	no			yes	no												Not in HG002_MHCdiploidassembly_GRCh37_v1.0.bed
HG002-NA24385-50x_filtered.vcf	SevenBridges Illumina	GRCh37	SNP	MHC Only	6	28766631	FN	G A GT:BD:BK:BI:BVT:BLT:QQ 0/1:FN:lm:ti:SNP:het:. .:.:.:.:NOCALL:nocall:0	yes	no			yes	no
HG002-NA24385-50x_filtered.vcf	SevenBridges Illumina	GRCh37	INDEL	MHC Only	6	31020681	FN	G A,AAAG GT:BD:BK:BI:BVT:BLT:QQ 1/2:FN:am:i1_5,ti:INDEL:hetalt:. .:.:.:.:NOCALL:nocall:1296.15	yes	no			yes	no
HG002-NA24385-50x_filtered.vcf	SevenBridges Illumina	GRCh37	INDEL	MHC Only	6	32417342	FN	AAAAG A,AAG GT:BD:BK:BI:BVT:BLT:QQ 1/2:FN:.:d1_5:INDEL:hetalt:. .:.:.:.:NOCALL:nocall:0	yes	no			yes	no												Not in HG002_MHCdiploidassembly_GRCh37_v1.0.bed
HG002-NA24385-50x_filtered.vcf	SevenBridges Illumina	GRCh37	INDEL	MHC Only	6	31292053	FN	TGTTTGTTTGTTTTTGTTTTTGTTT T,TGTTTGTTTG GT:BD:BK:BI:BVT:BLT:QQ 2/1:FN:.:d16_plus,d6_15:INDEL:hetalt:. .:.:.:.:NOCALL:nocall:0	yes	no			yes	no												Not in HG002_MHCdiploidassembly_GRCh37_v1.0.bed
HG002-NA24385-50x_filtered.vcf	SevenBridges Illumina	GRCh37	INDEL	MHC Only	6	31459440	FN	AAAAAAAGCAAGAAAAG A GT:BD:BK:BI:BVT:BLT:QQ 1/1:FN:.:d16_plus:INDEL:homalt:. .:.:.:.:NOCALL:nocall:0	yes	no			yes	no												Not in HG002_MHCdiploidassembly_GRCh37_v1.0.bed
HG002-NA24385-50x_filtered.vcf	SevenBridges Illumina	GRCh37	INDEL	MHC Only	6	32641424	FN	C CA GT:BD:BK:BI:BVT:BLT:QQ 1/0:FN:lm:i1_5:INDEL:het:. .:.:.:.:NOCALL:nocall:0	yes	no			yes	no												Not in HG002_MHCdiploidassembly_GRCh37_v1.0.bed
HG002.xAtlas_SNP.GRCh38.vcf	xAtlas Illumina	GRCh38	SNP	Inside v3.3.2	chr9	117069163	FP	T G GT:QQ:BD:BK:BI:BVT:BLT .:.:.:.:.:NOCALL:nocall 0/1:4:FP:.:tv:SNP:het	Yes	No	Supported by 4/29 reads in the Illumina 60x alignment. No supporting reads in the PacBio CCS alignment.		Yes	No
HG002.xAtlas_SNP.GRCh38.vcf	xAtlas Illumina	GRCh38	SNP	Inside v3.3.2	chr1	17123514	FP	T G GT:QQ:BD:BK:BI:BVT:BLT .:.:.:.:.:NOCALL:nocall 0/1:5:FP:.:tv:SNP:het	Yes	No	Supporting reads in the Illumina 60x alignment have numerous alignment mismatches at and surrounding the call site, with lower base qualities. No support in the PacBio CCS alignment.		Yes	No
HG002.xAtlas_SNP.GRCh38.vcf	xAtlas Illumina	GRCh38	SNP	Inside v3.3.2	chr11	103815260	FP	C A GT:QQ:BD:BK:BI:BVT:BLT .:.:.:.:.:NOCALL:nocall 0/1:9:FP:.:tv:SNP:het	Yes	No	15/18 of supporting reads in the Illumina 60x alignment are not properly paired. No supporting reads in the 10X or PacBio CCS alignments.		Yes	No
HG002.xAtlas_SNP.GRCh38.vcf	xAtlas Illumina	GRCh38	SNP	Inside v3.3.2	chr14	104168869	FP	T G GT:QQ:BD:BK:BI:BVT:BLT .:.:.:.:.:NOCALL:nocall 0/1:4:FP:.:tv:SNP:het	Yes	No	Numerous alignment mismatches in supporting reads and in the area surrounding the call site. No supporting reads in the PacBio CCS alignment.		Yes	No
HG002.xAtlas_SNP.GRCh38.vcf	xAtlas Illumina	GRCh38	SNP	Inside v3.3.2	chr1	53425402	FP	C G GT:QQ:BD:BK:BI:BVT:BLT .:.:.:.:.:NOCALL:nocall 0/1:8:FP:.:tv:SNP:het	Yes	No	All supporting reads have lower mapping qualities relative to adjacent reads, and are not properly paired. No supporting reads in the PacBio CCS alignment.		Yes	No
HG002.xAtlas_SNP.GRCh38.vcf	xAtlas Illumina	GRCh38	SNP	Inside v3.3.2	chr3	115421685	FN	G A GT:BD:BK:BI:BVT:BLT:QQ 0/1:FN:.:ti:SNP:het:. .:.:.:.:NOCALL:nocall:0	Yes	No	Variant supported by only 5/53 reads covering the call site in the Illumina 60x alignment.		Yes	No
HG002.xAtlas_SNP.GRCh38.vcf	xAtlas Illumina	GRCh38	SNP	Inside v3.3.2	chr20	25333266	FN	C G GT:BD:BK:BI:BVT:BLT:QQ 1/1:FN:.:tv:SNP:homalt:. .:.:.:.:NOCALL:nocall:0	Yes	Unsure	No reads supporting the variant allele in the Illumina 60x alignment. Variant appears in the PacBio CCS alignment.		yes	no	Hom SNP in benchmark and ref in xAtlas. No support for SNP in Illumina or 10x. All reads in CCS support SNP and mainly reads in ONT support SNP. In a LINE.
HG002.xAtlas_SNP.GRCh38.vcf	xAtlas Illumina	GRCh38	SNP	Inside v3.3.2	chr4	24068201	FN	A T GT:BD:BK:BI:BVT:BLT:QQ 1|1:FN:.:tv:SNP:homalt:. .:.:.:.:NOCALL:nocall:0	Yes	No	Strong evidence of a homozygous SNP on all platforms. I was surprised that xAtlas did not call this variant, even as a filtered call. My best guess of why this was not called is the presence of a nearby 10 bp deletion.		Yes	No
HG002.xAtlas_SNP.GRCh38.vcf	xAtlas Illumina	GRCh38	SNP	Inside v3.3.2	chr19	38590266	FN	T C GT:BD:BK:BI:BVT:BLT:QQ 1|1:FN:lm:ti:SNP:homalt:. .:.:.:.:NOCALL:nocall:0	Yes	No	Call site is covered by only 2 reads in the Illumina 60x alignment. xAtlas requires a minimum of 6 total reads to cover a site for producing a variant call. Variant appears in the 10X and PacBio CCS alignments.		Yes	No
HG002.xAtlas_SNP.GRCh38.vcf	xAtlas Illumina	GRCh38	SNP	Inside v3.3.2	chr1	193718364	FN	A C GT:BD:BK:BI:BVT:BLT:QQ 0/1:FN:.:tv:SNP:het:. .:.:.:.:NOCALL:nocall:0	Yes	Unsure	No reads supporting the variant allele in the Illumina 60x alignment. Variant appears in the PacBio CCS and ONT alignments.		yes	no	Het SNP in benchmark and ref in xAtlas. No support for SNP in Illumina. 2 reads in 10x support SNP but with MAPQ ~20. Support for het SNP in CCS and ONT. In a LINE.
HG002.xAtlas_SNP.GRCh38.vcf	xAtlas Illumina	GRCh38	SNP	Outside v3.3.2	chr11	11002190	FP	T C GT:QQ:BD:BK:BI:BVT:BLT .:.:.:.:.:NOCALL:nocall 0/1:14:FP:.:ti:SNP:het	Yes	No	Inside tandem repeat region. No supporting reads in the 10X and PacBio CCS alignments.		Yes	No
HG002.xAtlas_SNP.GRCh38.vcf	xAtlas Illumina	GRCh38	SNP	Outside v3.3.2	chr4	189925579	FP	A T GT:QQ:BD:BK:BI:BVT:BLT .:.:.:.:.:NOCALL:nocall 0/1:17:FP:.:tv:SNP:het	Yes	No	In LINE element with relatively high coverage. Supporting reads have consistently lower mapping qualities vs other reads covering the call site. Variant is not supported in the PacBio CCS alignment, whereas nearby chr4:189925311 G->A in the same LINE element is supported.		Yes	No
HG002.xAtlas_SNP.GRCh38.vcf	xAtlas Illumina	GRCh38	SNP	Outside v3.3.2	chr15	20016772	FP	C T GT:QQ:BD:BK:BI:BVT:BLT .:.:.:.:.:NOCALL:nocall 0/1:6:FP:.:ti:SNP:het	Yes	No	Supported by only 4/24 reads covering the call site in the Illumina 60x alignment. No supporting reads in the PacBio CCS alignment.		Yes	No
HG002.xAtlas_SNP.GRCh38.vcf	xAtlas Illumina	GRCh38	SNP	Outside v3.3.2	chr17	21444578	FP	C A GT:QQ:BD:BK:BI:BVT:BLT .:.:.:.:.:NOCALL:nocall 0/1:10:FP:.:tv:SNP:het	Yes	No	Inside transposon, supporting reads have consistently lower mapping qualities vs. other reads covering the call site.		Yes	No
HG002.xAtlas_SNP.GRCh38.vcf	xAtlas Illumina	GRCh38	SNP	Outside v3.3.2	chr16	32451485	FP	T A GT:QQ:BD:BK:BI:BVT:BLT .:.:.:.:.:NOCALL:nocall 0/1:10:FP:.:tv:SNP:het	Yes	No	Supporting reads have consistently lower mapping qualities vs. other reads covering the call site. No supported reads in the PacBio CCS alignment.		Yes	No
HG002.xAtlas_SNP.GRCh38.vcf	xAtlas Illumina	GRCh38	SNP	Outside v3.3.2	chr15	34394256	FN	T C GT:BD:BK:BI:BVT:BLT:QQ 0/1:FN:.:ti:SNP:het:. .:.:.:.:NOCALL:nocall:0	Yes	No	The Illumina 60x alignment has a total of 5 reads covering the call site. xAtlas requires a minimum of 6 total reads to cover a site for producing a variant call. Variant appears in the PacBio CCS and ONT alignments.		Yes	No
HG002.xAtlas_SNP.GRCh38.vcf	xAtlas Illumina	GRCh38	SNP	Outside v3.3.2	chr5	177767017	FN	A G GT:BD:BK:BI:BVT:BLT:QQ 0/1:FN:.:ti:SNP:het:. .:.:.:.:NOCALL:nocall:0	Yes	No	No supporting reads in the Illumina 60x alignment. Variant appears in the 10X and PacBio CCS alignments.		Yes	No
HG002.xAtlas_SNP.GRCh38.vcf	xAtlas Illumina	GRCh38	SNP	Outside v3.3.2	chr10	36011414	FN	A G GT:BD:BK:BI:BVT:BLT:QQ 1/1:FN:.:ti:SNP:homalt:. .:.:.:.:NOCALL:nocall:0	Yes	No	No coverage at the call site in the Illumina 60x alignment. Variant appears in the PacBio CCS and ONT alignments.		Yes	No
HG002.xAtlas_SNP.GRCh38.vcf	xAtlas Illumina	GRCh38	SNP	Outside v3.3.2	chr18	12226493	FN	C A GT:BD:BK:BI:BVT:BLT:QQ 0|1:FN:lm:tv:SNP:het:. .:.:.:.:NOCALL:nocall:0	Yes	No	Supported by 1/34 reads covering the call site in the Illumina 60x alignment. xAtlas requires a minimum of 2 reads supporting the variant allele for producing a variant call. Variant appears in the PacBio CCS and ONT alignments.		Yes	No
HG002.xAtlas_SNP.GRCh38.vcf	xAtlas Illumina	GRCh38	SNP	Outside v3.3.2	chr16	14767083	FN	G A GT:BD:BK:BI:BVT:BLT:QQ 0/1:FN:.:ti:SNP:het:. .:.:.:.:NOCALL:nocall:0	Yes	No	Supported by 2/31 reads covering the call site in the Illumina 60x alignment. Variant appears in the PacBio CCS alignments.		Yes	No
HG002.xAtlas_SNP.hs37d5.vcf	xAtlas Illumina	GRCh37	SNP	Inside v3.3.2	7	50219413	FP	A C GT:QQ:BD:BK:BI:BVT:BLT .:.:.:.:.:NOCALL:nocall 0/1:4:FP:.:tv:SNP:het	Yes	No	Supporting reads have numerous alignment mismatches at and surrounding the call site, with lower base qualities. No supporting reads in the PacBio CCS alignment.		Yes	No
HG002.xAtlas_SNP.hs37d5.vcf	xAtlas Illumina	GRCh37	SNP	Inside v3.3.2	8	113467836	FP	A G GT:QQ:BD:BK:BI:BVT:BLT .:.:.:.:.:NOCALL:nocall 0/1:7:FP:lm:ti:SNP:het	Yes	No	Overlaps with draft benchmark indel at 8:113467820		Yes	No
HG002.xAtlas_SNP.hs37d5.vcf	xAtlas Illumina	GRCh37	SNP	Inside v3.3.2	1	151573860	FP	A C GT:QQ:BD:BK:BI:BVT:BLT .:.:.:.:.:NOCALL:nocall 0/1:4:FP:.:tv:SNP:het	Yes	No	Inside SVA element.		Yes	No
HG002.xAtlas_SNP.hs37d5.vcf	xAtlas Illumina	GRCh37	SNP	Inside v3.3.2	1	77581104	FP	A G GT:QQ:BD:BK:BI:BVT:BLT .:.:.:.:.:NOCALL:nocall 0/1:5:FP:.:ti:SNP:het	Yes	No	Numerous alignment mismatches in supporting reads and in area surrounding the call site. No supporting reads in the PacBio CCS alignment.		Yes	No
HG002.xAtlas_SNP.hs37d5.vcf	xAtlas Illumina	GRCh37	SNP	Inside v3.3.2	9	114608492	FP	A C GT:QQ:BD:BK:BI:BVT:BLT .:.:.:.:.:NOCALL:nocall 0/1:26:FP:lm:tv:SNP:het	Yes	No	Overlaps with draft benchmark indel at 9:114608491. Supporting reads in the Illumina 60x alignment encode this variant as a 2 bp deletion followed by an A->C mismatch, while supporting reads in the PacBio CCS alignment encode this as a 1 bp deletion.		Yes	No
HG002.xAtlas_SNP.hs37d5.vcf	xAtlas Illumina	GRCh37	SNP	Inside v3.3.2	9	32152011	FN	A C GT:BD:BK:BI:BVT:BLT:QQ 0|1:FN:lm:tv:SNP:het:. .:.:.:.:NOCALL:nocall:0	Yes	No	xAtlas variant call was filtered as having low variant allele ratio.		Yes	No
HG002.xAtlas_SNP.hs37d5.vcf	xAtlas Illumina	GRCh37	SNP	Inside v3.3.2	4	127383034	FN	A G GT:BD:BK:BI:BVT:BLT:QQ 0|1:FN:.:ti:SNP:het:. .:.:.:.:NOCALL:nocall:0	Yes	No	xAtlas variant call was filtered as having low variant call confidence.		Yes	No
HG002.xAtlas_SNP.hs37d5.vcf	xAtlas Illumina	GRCh37	SNP	Inside v3.3.2	4	177614889	FN	T G GT:BD:BK:BI:BVT:BLT:QQ 0/1:FN:.:tv:SNP:het:. .:.:.:.:NOCALL:nocall:0	Yes	Unsure	No reads supporting the variant allele in the Illumina 60x alignment. Variant appears in the 10X and PacBio CCS alignments.		yes	no	Het SNP in benchmark and ref in xAtlas. 3/36 support for SNP in Illumina. 9/47 reads in 10x support SNP. 30/54 CCS reads support het SNP. 18 ONT reads support SNP. In a LINE.
HG002.xAtlas_SNP.hs37d5.vcf	xAtlas Illumina	GRCh37	SNP	Inside v3.3.2	1	166217608	FN	G A GT:BD:BK:BI:BVT:BLT:QQ 0/1:FN:.:ti:SNP:het:. .:.:.:.:NOCALL:nocall:0	Yes	Unsure	No reads supporting the variant allele in the Illumina 60x alignment. Variant appears in the 10X and PacBio CCS alignments.		yes	no	Het SNP in benchmark and ref in xAtlas. No Illumina reads in 60x downsample support SNP. 1/20 reads in 10x support SNP. 22/55 CCS reads support het SNP and all on one haplotype. 11 ONT reads support SNP. In a LINE:L1Hs.
HG002.xAtlas_SNP.hs37d5.vcf	xAtlas Illumina	GRCh37	SNP	Inside v3.3.2	2	3845482	FN	A G GT:BD:BK:BI:BVT:BLT:QQ 0/1:FN:.:ti:SNP:het:. .:.:.:.:NOCALL:nocall:0	Yes	Unsure	No reads supporting the variant allele in the Illumina 60x alignment. Variant appears in the PacBio CCS alignment.		yes	no	Het SNP in benchmark and ref in xAtlas. No Illumina reads in 60x downsample support SNP. 2/46 reads in 10x support SNP. 33/65 CCS reads support het SNP and almost all on one haplotype. 26 ONT reads support SNP. In a LINE:L1PA3.
HG002.xAtlas_SNP.hs37d5.vcf	xAtlas Illumina	GRCh37	SNP	Outside v3.3.2	1	16836973	FP	A G GT:QQ:BD:BK:BI:BVT:BLT .:.:.:.:.:NOCALL:nocall 0/1:37:FP:.:ti:SNP:het	Yes	No	No reads supporting the variant allele in the PacBio CCS alignment.		Yes	No
HG002.xAtlas_SNP.hs37d5.vcf	xAtlas Illumina	GRCh37	SNP	Outside v3.3.2	7	65168880	FP	C T GT:QQ:BD:BK:BI:BVT:BLT .:.:.:.:.:NOCALL:nocall 0/1:12:FP:.:ti:SNP:het	Yes	No	No reads supporting the variant allele in the PacBio CCS alignment.		Yes	No
HG002.xAtlas_SNP.hs37d5.vcf	xAtlas Illumina	GRCh37	SNP	Outside v3.3.2	16	16623650	FP	G T GT:QQ:BD:BK:BI:BVT:BLT .:.:.:.:.:NOCALL:nocall 0/1:7:FP:.:tv:SNP:het	Unsure	Unsure	Variant allele supported by 13/67 (19%) reads in the Illumina 60x alignment, 4/59 (7%) reads in the 10X alignment, and 5/62 (9%) reads in the PacBio CCS alignment. Marked by RepeatMasker as inside an AluY element.		no	yes	SNP that xAtlas has as HET and Benchmark has REF. 13 Illumina reads support SNP. 4 reads on one haplotype that has 5 reads in CCS supports SNP then 1 unseparated CCS supports SNP.
HG002.xAtlas_SNP.hs37d5.vcf	xAtlas Illumina	GRCh37	SNP	Outside v3.3.2	1	84493270	FP	T C GT:QQ:BD:BK:BI:BVT:BLT .:.:.:.:.:NOCALL:nocall 0/1:14:FP:.:ti:SNP:het	Yes	No	No reads supporting the variant allele in the PacBio CCS alignment.		Yes	No
HG002.xAtlas_SNP.hs37d5.vcf	xAtlas Illumina	GRCh37	SNP	Outside v3.3.2	2	162135255	FP	T G GT:QQ:BD:BK:BI:BVT:BLT .:.:.:.:.:NOCALL:nocall 0/1:4:FP:.:tv:SNP:het	Yes	No	No reads supporting the variant allele in the PacBio CCS alignment.		Yes	No
HG002.xAtlas_SNP.hs37d5.vcf	xAtlas Illumina	GRCh37	SNP	Outside v3.3.2	15	20365778	FN	A T GT:BD:BK:BI:BVT:BLT:QQ 0/1:FN:.:tv:SNP:het:. .:.:.:.:NOCALL:nocall:0	Yes	Unsure	No reads supporting the variant allele in the Illumina 60x alignment.Variant appears in the 10X and PacBio CCS alignments.		yes	no	Het SNP in benchmark and ref in xAtlas. No Illumina reads in 60x downsample support SNP. 13/55 reads in 10x support SNP. 26/66 CCS reads support het SNP and all on one haplotype. 13 ONT reads support SNP. Region has several filtered xAtlas variants.
HG002.xAtlas_SNP.hs37d5.vcf	xAtlas Illumina	GRCh37	SNP	Outside v3.3.2	5	15301865	FN	G A GT:BD:BK:BI:BVT:BLT:QQ 0|1:FN:.:ti:SNP:het:. .:.:.:.:NOCALL:nocall:0	Yes	No	xAtlas variant call was filtered as having low variant allele ratio.		Yes	No
HG002.xAtlas_SNP.hs37d5.vcf	xAtlas Illumina	GRCh37	SNP	Outside v3.3.2	5	98806278	FN	G T GT:BD:BK:BI:BVT:BLT:QQ 0/1:FN:.:tv:SNP:het:. .:.:.:.:NOCALL:nocall:0	Yes	No	Supported by only 1/38 reads in the Illumina 60x alignment. xAtlas requires a minimum of 2 reads supporting the variant allele for producing a variant call. Variant appears in the 10X and PacBio CCS alignments.		Yes	No
HG002.xAtlas_SNP.hs37d5.vcf	xAtlas Illumina	GRCh37	SNP	Outside v3.3.2	2	98205859	FN	A G GT:BD:BK:BI:BVT:BLT:QQ 0/1:FN:.:ti:SNP:het:. .:.:.:.:NOCALL:nocall:0	Yes	No	Supported by only 1/7 reads in the Illumina 60x alignment. xAtlas requires a minimum of 2 reads supporting the variant allele for producing a variant call. Variant appears in the 10X and PacBio CCS alignments.		Yes	No
HG002.xAtlas_SNP.hs37d5.vcf	xAtlas Illumina	GRCh37	SNP	Outside v3.3.2	13	64296852	FN	T A GT:BD:BK:BI:BVT:BLT:QQ 0/1:FN:.:tv:SNP:het:. .:.:.:.:NOCALL:nocall:0	Yes	No	No coverage at the call site in the Illumina 60x alignment. Variant appears in the 10X, PacBio CCS, and ONT alignments.		Yes	No
HG002.xAtlas_SNP.hs37d5.vcf	xAtlas Illumina	GRCh37	SNP	MHC	6	31497152	FP	A C GT:QQ:BD:BK:BI:BVT:BLT .:.:.:.:.:NOCALL:nocall 0/1:3:FP:.:tv:SNP:het	Yes	No	No reads supporting the variant allele in the PacBio CCS alignment.		Yes	No
HG002.xAtlas_SNP.hs37d5.vcf	xAtlas Illumina	GRCh37	SNP	MHC	6	31321686	FP	A C GT:QQ:BD:BK:BI:BVT:BLT .:.:.:.:.:NOCALL:nocall 0/1:11:FP:lm:tv:SNP:het	Yes	No	No reads supporting the variant allele in the PacBio CCS alignment.		Yes	No
HG002.xAtlas_SNP.hs37d5.vcf	xAtlas Illumina	GRCh37	SNP	MHC	6	31304975	FP	A G GT:QQ:BD:BK:BI:BVT:BLT .:.:.:.:.:NOCALL:nocall 0/1:3:FP:.:ti:SNP:het	Yes	No	No reads supporting the variant allele in the PacBio CCS alignment.		Yes	No
HG002.xAtlas_SNP.hs37d5.vcf	xAtlas Illumina	GRCh37	SNP	MHC	6	29946595	FP	C T GT:QQ:BD:BK:BI:BVT:BLT .:.:.:.:.:NOCALL:nocall 0/1:29:FP:lm:ti:SNP:het	Yes	No	Overlaps with the draft benchmark indel at 6:29946590.		Yes	No
HG002.xAtlas_SNP.hs37d5.vcf	xAtlas Illumina	GRCh37	SNP	MHC	6	31309837	FP	A T GT:QQ:BD:BK:BI:BVT:BLT .:.:.:.:.:NOCALL:nocall 0/1:17:FP:lm:tv:SNP:het	Yes	No	Overlaps with the draft benchmark indel at 6:31309836.		Yes	No
HG002.xAtlas_SNP.hs37d5.vcf	xAtlas Illumina	GRCh37	SNP	MHC	6	32609389	FN	G T GT:BD:BK:BI:BVT:BLT:QQ 1/0:FN:lm:tv:SNP:het:. .:.:.:.:NOCALL:nocall:0	Yes	No	Supported by only 1/27 reads in the Illumina 60x alignment. xAtlas requires a minimum of 2 reads supporting the variant allele for producing a variant call. Variant appears in the 10X, PacBio CCS, and ONT alignments.		Yes	No
HG002.xAtlas_SNP.hs37d5.vcf	xAtlas Illumina	GRCh37	SNP	MHC	6	32612633	FN	G C GT:BD:BK:BI:BVT:BLT:QQ 1/0:FN:lm:tv:SNP:het:. .:.:.:.:NOCALL:nocall:0	Yes	Unsure	No reads supporting the variant allele in the Illumina 60x alignment.Variant appears in the 10X, PacBio CCS, and ONT alignments.		yes	no	Het SNP in benchmark and ref in xAtlas. No Illumina reads in 60x downsample support SNP. 24/86 reads in 10x support SNP. 26/52 CCS reads support het SNP and all on one haplotype. 27 ONT reads support SNP. Region has several filtered xAtlas variants.
HG002.xAtlas_SNP.hs37d5.vcf	xAtlas Illumina	GRCh37	SNP	MHC	6	32641751	FN	G A GT:BD:BK:BI:BVT:BLT:QQ 1/0:FN:lm:ti:SNP:het:. .:.:.:.:NOCALL:nocall:0	Yes	No	Supported by only 1/39 reads in the Illumina 60x alignment. xAtlas requires a minimum of 2 reads supporting the variant allele for producing a variant call. Variant appears in the 10X, PacBio CCS, and ONT alignments.		Yes	No
HG002.xAtlas_SNP.hs37d5.vcf	xAtlas Illumina	GRCh37	SNP	MHC	6	31237975	FN	T C GT:BD:BK:BI:BVT:BLT:QQ 1/1:FN:lm:ti:SNP:homalt:. .:.:.:.:NOCALL:nocall:0	Yes	Unsure	No coverage at the call site in the Illumina 60x alignment. Variant appears in the 10X, PacBio CCS, and ONT alignments.		yes	no	Het SNP in benchmark and ref in xAtlas. No Illumina reads in 60x downsample cover loci. 19/19 reads in 10x support SNP. 49/50 CCS reads support het SNP. 23 ONT reads support SNP. Near two filtered xAtlas variants.
HG002.xAtlas_SNP.hs37d5.vcf	xAtlas Illumina	GRCh37	SNP	MHC	6	32634184	FN	A G GT:BD:BK:BI:BVT:BLT:QQ 1/0:FN:lm:ti:SNP:het:. .:.:.:.:NOCALL:nocall:0	Yes	No	xAtlas variant call was filtered as having low variant allele ratio.		Yes	No
hg002_denovo_grch38.dip.vcf.gz	DipCall HG002 Denovo Assembly	GRCh38	SNP	Inside v3.3.2	chr5	21531425	FP	C T GT:QQ:BD:BK:BI:BVT:BLT .:.:.:.:.:NOCALL:nocall 0/1:30:FP:.:ti:SNP:het	yes	no	within segdup, notice lots of ONT deletion for 21531401 (a nearby one), but it's probably just poly T		yes	no
hg002_denovo_grch38.dip.vcf.gz	DipCall HG002 Denovo Assembly	GRCh38	SNP	Inside v3.3.2	chr6	61280703	FP	A G GT:QQ:BD:BK:BI:BVT:BLT .:.:.:.:.:NOCALL:nocall 0/1:30:FP:.:ti:SNP:het	yes	no	within satellite:ALR/Alpha		yes	no
hg002_denovo_grch38.dip.vcf.gz	DipCall HG002 Denovo Assembly	GRCh38	SNP	Inside v3.3.2	chr11	89554826	FP	A G GT:QQ:BD:BK:BI:BVT:BLT .:.:.:.:.:NOCALL:nocall 1/1:30:FP:.:ti:SNP:homalt	yes	no	there was one read that mate map to different chromosome supporint it		yes	no
hg002_denovo_grch38.dip.vcf.gz	DipCall HG002 Denovo Assembly	GRCh38	SNP	Inside v3.3.2	chr2	37754457	FP	C A GT:QQ:BD:BK:BI:BVT:BLT .:.:.:.:.:NOCALL:nocall 0/1:30:FP:.:tv:SNP:het	yes	no	within segdup and DNA:MADE1 repeat		yes	no
hg002_denovo_grch38.dip.vcf.gz	DipCall HG002 Denovo Assembly	GRCh38	SNP	Inside v3.3.2	chr11	48366095	FP	A G GT:QQ:BD:BK:BI:BVT:BLT .:.:.:.:.:NOCALL:nocall 0/1:30:FP:.:ti:SNP:het	yes	no	within segdup		yes	no
hg002_denovo_grch38.dip.vcf.gz	DipCall HG002 Denovo Assembly	GRCh38	INDEL	Inside v3.3.2	chr6	88439637	FP	CT C GT:QQ:BD:BK:BI:BVT:BLT .:.:.:.:.:NOCALL:nocall 0/1:30:FP:.:d1_5:INDEL:het	unsure	unsure	within DNA:MER33; It could be just technical error of contraction around STRs		yes	no	Del at beginning of 13bp homopolymer. Benchmark has ref and dipcall has het 1bp del. No Illumina reads that cross the homopolymer support 1bp del. 2 10x reads that cross the homopolymer support 1bp del. 3 CCS reads support 1bp del. ONT is noisy.
hg002_denovo_grch38.dip.vcf.gz	DipCall HG002 Denovo Assembly	GRCh38	INDEL	Inside v3.3.2	chr21	20466462	FP	CT C GT:QQ:BD:BK:BI:BVT:BLT .:.:.:.:.:NOCALL:nocall 0/1:30:FP:.:d1_5:INDEL:het	yes	no	look like error in PacBio		yes	no
hg002_denovo_grch38.dip.vcf.gz	DipCall HG002 Denovo Assembly	GRCh38	INDEL	Inside v3.3.2	chr8	73928321	FP	AT A GT:QQ:BD:BK:BI:BVT:BLT .:.:.:.:.:NOCALL:nocall 0/1:30:FP:.:d1_5:INDEL:het	yes	no	look like error in PacBio		yes	no
hg002_denovo_grch38.dip.vcf.gz	DipCall HG002 Denovo Assembly	GRCh38	INDEL	Inside v3.3.2	chr6	65371993	FP	TA T GT:QQ:BD:BK:BI:BVT:BLT .:.:.:.:.:NOCALL:nocall 0/1:30:FP:lm:d1_5:INDEL:het	unsure	unsure	look like unknown segdup and multi base heterozygous together		yes	no	Indel at beginning of 14bp homopolymer where benchmark has 1bp del then SNP and dipcall has 1bp del then SNP as well as 2bp del. Illumina reads that span homopolymer support ref and 1bp del then SNP. Almost all 10x reads that span homopolymer support 1bp del then SNP. CCS reads support 1bp del then SNP on one haplotype then ref and ref then 1bp ins on other haplotype. ONT is noisy.
hg002_denovo_grch38.dip.vcf.gz	DipCall HG002 Denovo Assembly	GRCh38	INDEL	Inside v3.3.2	chr7	50316587	FP	C CG GT:QQ:BD:BK:BI:BVT:BLT .:.:.:.:.:NOCALL:nocall 0/1:30:FP:.:i1_5:INDEL:het	yes	no			yes	no
hg002_denovo_grch38.dip.vcf.gz	DipCall HG002 Denovo Assembly	GRCh38	SNP	Inside v3.3.2	chr7	153934563	FN	G A GT:BD:BK:BI:BVT:BLT:QQ 0/1:FN:.:ti:SNP:het:. .:.:.:.:NOCALL:nocall:0	yes	no			yes	no
hg002_denovo_grch38.dip.vcf.gz	DipCall HG002 Denovo Assembly	GRCh38	SNP	Inside v3.3.2	chr19	54336700	FN	A C GT:BD:BK:BI:BVT:BLT:QQ 0/1:FN:.:tv:SNP:het:. .:.:.:.:NOCALL:nocall:0	yes	unsure	look like het A/C		yes	no	Het SNP in benchmark and ref in dipcall. 33/61 Illumina reads in 60x downsample support SNP. 36/70 reads in 10x support SNP. 24/40 CCS reads support SNP and all on one haplotype. 6 ONT reads support SNP.
hg002_denovo_grch38.dip.vcf.gz	DipCall HG002 Denovo Assembly	GRCh38	SNP	Inside v3.3.2	chr2	113400129	FN	G T GT:BD:BK:BI:BVT:BLT:QQ 0/1:FN:.:tv:SNP:het:. .:.:.:.:NOCALL:nocall:0	yes	no	within SINE		yes	no
hg002_denovo_grch38.dip.vcf.gz	DipCall HG002 Denovo Assembly	GRCh38	SNP	Inside v3.3.2	chr21	26026896	FN	G A GT:BD:BK:BI:BVT:BLT:QQ 0/1:FN:.:ti:SNP:het:. .:.:.:.:NOCALL:nocall:0	yes	no	within LINE		yes	no
hg002_denovo_grch38.dip.vcf.gz	DipCall HG002 Denovo Assembly	GRCh38	SNP	Inside v3.3.2	chr19	54521110	FN	G A GT:BD:BK:BI:BVT:BLT:QQ 0/1:FN:.:ti:SNP:het:. .:.:.:.:NOCALL:nocall:0	yes	unsure			yes	no	Het SNP in benchmark and ref in dipcall. 27/49 Illumina reads in 60x downsample support SNP. 43/79 reads in 10x support SNP. 22/44 CCS reads support SNP and all on one haplotype. 13 ONT reads support SNP. Dipcall is missing several het SNPs in this region.
hg002_denovo_grch38.dip.vcf.gz	DipCall HG002 Denovo Assembly	GRCh38	INDEL	Inside v3.3.2	chr7	153843080	FN	GCACA G GT:BD:BK:BI:BVT:BLT:QQ 0/1:FN:.:d1_5:INDEL:het:. .:.:.:.:NOCALL:nocall:0	yes	no	within simple repeat		yes	no
hg002_denovo_grch38.dip.vcf.gz	DipCall HG002 Denovo Assembly	GRCh38	INDEL	Inside v3.3.2	chr16	69163684	FN	T TA GT:BD:BK:BI:BVT:BLT:QQ 0/1:FN:.:i1_5:INDEL:het:. .:.:.:.:NOCALL:nocall:0	yes	no			yes	no
hg002_denovo_grch38.dip.vcf.gz	DipCall HG002 Denovo Assembly	GRCh38	INDEL	Inside v3.3.2	chr17	68274784	FN	CT C GT:BD:BK:BI:BVT:BLT:QQ 1/1:FN:am:d1_5:INDEL:homalt:. .:.:.:.:NOCALL:nocall:0	yes	yes			yes	no	Del at beginning of 13bp homopolymer. Benchmark has hom 1bp del and dipcall has het 1bp/2bp del. Illumina reads that cross the homopolymer support 1bp del. 10x reads largely support 1bp del with some support for 2bp del on each haplotype. CCS reads largely support 1bp del with some support for 2bp del on each haplotype. ONT is noisy. In SINE.
hg002_denovo_grch38.dip.vcf.gz	DipCall HG002 Denovo Assembly	GRCh38	INDEL	Inside v3.3.2	chr19	51939910	FN	C CA GT:BD:BK:BI:BVT:BLT:QQ 0/1:FN:.:i1_5:INDEL:het:. .:.:.:.:NOCALL:nocall:0	yes	no			yes	no
hg002_denovo_grch38.dip.vcf.gz	DipCall HG002 Denovo Assembly	GRCh38	INDEL	Inside v3.3.2	chr20	10282162	FN	TGGAA T GT:BD:BK:BI:BVT:BLT:QQ 0/1:FN:.:d1_5:INDEL:het:. .:.:.:.:NOCALL:nocall:0	unsure	no	within LINE L2a and simple repeat AGGA; potential tetra nucleotide repeat contraction; strongest evident came from CCS		yes	no	Indel in Simple_repeat(AGGA)x27.2. Benchmark has het 4bp del and dipcall has ref. 2 Illumina reads support 4bp del. 3 10x reads support 4bp del. 23/38 CCS support 4bp del. 4 ONT reads support 4bp del.
hg002_denovo_grch38.dip.vcf.gz	DipCall HG002 Denovo Assembly	GRCh38	SNP	Outside v3.3.2	chr11	54656381	FP	T G GT:QQ:BD:BK:BI:BVT:BLT .:.:.:.:.:NOCALL:nocall 1/1:30:FP:.:tv:SNP:homalt	yes	no	within segdup and LTR		yes	no
hg002_denovo_grch38.dip.vcf.gz	DipCall HG002 Denovo Assembly	GRCh38	SNP	Outside v3.3.2	chr11	3588175	FP	G A GT:QQ:BD:BK:BI:BVT:BLT .:.:.:.:.:NOCALL:nocall 1/1:30:FP:.:ti:SNP:homalt	yes	no	within segdup		yes	no
hg002_denovo_grch38.dip.vcf.gz	DipCall HG002 Denovo Assembly	GRCh38	SNP	Outside v3.3.2	chr21	13302575	FP	G A GT:QQ:BD:BK:BI:BVT:BLT .:.:.:.:.:NOCALL:nocall 1/1:30:FP:.:ti:SNP:homalt	yes	no	within segdup and simple repeat		yes	no
hg002_denovo_grch38.dip.vcf.gz	DipCall HG002 Denovo Assembly	GRCh38	SNP	Outside v3.3.2	chr7	102366984	FP	G T GT:QQ:BD:BK:BI:BVT:BLT .:.:.:.:.:NOCALL:nocall 0/1:30:FP:.:tv:SNP:het	yes	no	within segdup		yes	no
hg002_denovo_grch38.dip.vcf.gz	DipCall HG002 Denovo Assembly	GRCh38	SNP	Outside v3.3.2	chr19	42793014	FP	C G GT:QQ:BD:BK:BI:BVT:BLT .:.:.:.:.:NOCALL:nocall 0/1:30:FP:.:tv:SNP:het	yes	no	within segdup and LTR; side note, I thought assembled genome gonna surpass mapping in segmental duplication, but not really... Look like it is worse.		yes	no
hg002_denovo_grch38.dip.vcf.gz	DipCall HG002 Denovo Assembly	GRCh38	INDEL	Outside v3.3.2	chr4	118635950	FP	ATCT A GT:QQ:BD:BK:BI:BVT:BLT .:.:.:.:.:NOCALL:nocall 1/1:30:FP:.:d1_5:INDEL:homalt	yes	no	within segdup		yes	no
hg002_denovo_grch38.dip.vcf.gz	DipCall HG002 Denovo Assembly	GRCh38	INDEL	Outside v3.3.2	chr5	1095113	FP	AC A GT:QQ:BD:BK:BI:BVT:BLT .:.:.:.:.:NOCALL:nocall 0/1:30:FP:.:d1_5:INDEL:het	yes/unsure	no/unsure	within LTR; there is an odd line of up Indel in ONT of a nearby location		yes	no	Del at beginning of 5bp homopolymer that is within TR 2.4x32bp. Benchmark has ref and dipcall has het 1bp del. No Illumina reads that cross the homopolymer support 1bp del. No 10x reads support 1bp del. No CCS reads support 1bp del. 26 ONT reads support 2bp del.
hg002_denovo_grch38.dip.vcf.gz	DipCall HG002 Denovo Assembly	GRCh38	INDEL	Outside v3.3.2	chr3	125744187	FP	T TG GT:QQ:BD:BK:BI:BVT:BLT .:.:.:.:.:NOCALL:nocall 0/1:30:FP:.:i1_5:INDEL:het	yes	no	within segdup and satellite		yes	no
hg002_denovo_grch38.dip.vcf.gz	DipCall HG002 Denovo Assembly	GRCh38	INDEL	Outside v3.3.2	chr9	902491	FP	AT A GT:QQ:BD:BK:BI:BVT:BLT .:.:.:.:.:NOCALL:nocall 0/1:30:FP:.:d1_5:INDEL:het	unsure	unsure	within SINE; look like STR stutter band than real variation		unsure	unsure	Indel at beginning of 15bp homopolymer. Benchmark has ref and dipcall has het 1bp del. One read in Illumina that spans homopolymer supports del. 4/44 10x reads that support 1bp del are split between haplotypes and 5/44 10x reads support 1bp ins and are split between haplotypes. 25% of CCS reads support 1bp insertion or 1bp deletion and they are split between haplotypes. ONT is noisy. In SINE.
hg002_denovo_grch38.dip.vcf.gz	DipCall HG002 Denovo Assembly	GRCh38	INDEL	Outside v3.3.2	chr7	73798350	FP	ATTT A GT:QQ:BD:BK:BI:BVT:BLT .:.:.:.:.:NOCALL:nocall 0/1:30:FP:lm:d1_5:INDEL:het	unsure	unsure	STR expansion/contraction		yes	no	Indel at beginning of 17bp homopolymer where benchmark has 2bp del and dipcall has 3bp del. no reads in Illumina that spans homopolymer supports 3bp del but about half support 2bp del. 2 CCS reads support 3bp deletion with rest supporting 2bp del, 1bp del, 1bp insertion.
hg002_denovo_grch38.dip.vcf.gz	DipCall HG002 Denovo Assembly	GRCh38	SNP	Outside v3.3.2	chr4	69405418	FN	C A GT:BD:BK:BI:BVT:BLT:QQ 0/1:FN:lm:tv:SNP:het:. .:.:.:.:NOCALL:nocall:0	yes	no	within segdup and LTR		yes	no
hg002_denovo_grch38.dip.vcf.gz	DipCall HG002 Denovo Assembly	GRCh38	SNP	Outside v3.3.2	chr11	103615953	FN	C A GT:BD:BK:BI:BVT:BLT:QQ 0|1:FN:.:tv:SNP:het:. .:.:.:.:NOCALL:nocall:0	yes	no	within LINE; may worth take a look why variat is not well represent in short read even though they can map		yes	no
hg002_denovo_grch38.dip.vcf.gz	DipCall HG002 Denovo Assembly	GRCh38	SNP	Outside v3.3.2	chr13	18480719	FN	C T GT:BD:BK:BI:BVT:BLT:QQ 0/1:FN:.:ti:SNP:het:. .:.:.:.:NOCALL:nocall:0	yes	no	within segdup, SINE and LINE		yes	no
hg002_denovo_grch38.dip.vcf.gz	DipCall HG002 Denovo Assembly	GRCh38	SNP	Outside v3.3.2	chr19	23872993	FN	G A GT:BD:BK:BI:BVT:BLT:QQ 1/1:FN:.:ti:SNP:homalt:. .:.:.:.:NOCALL:nocall:0	yes	no	within segdup and DNA repeat (interestingly, there are lots of variant around here)		yes	no
hg002_denovo_grch38.dip.vcf.gz	DipCall HG002 Denovo Assembly	GRCh38	SNP	Outside v3.3.2	chr7	5258766	FN	C T GT:BD:BK:BI:BVT:BLT:QQ 0/1:FN:.:ti:SNP:het:. .:.:.:.:NOCALL:nocall:0	yes	no	within segdup and SINE		yes	no
hg002_denovo_grch38.dip.vcf.gz	DipCall HG002 Denovo Assembly	GRCh38	INDEL	Outside v3.3.2	chr19	54743269	FN	C CAGAT GT:BD:BK:BI:BVT:BLT:QQ 0/1:FN:.:i1_5:INDEL:het:. .:.:.:.:NOCALL:nocall:0	yes	no	within segdup and LINE		yes	no
hg002_denovo_grch38.dip.vcf.gz	DipCall HG002 Denovo Assembly	GRCh38	INDEL	Outside v3.3.2	chr4	119347461	FN	GT G GT:BD:BK:BI:BVT:BLT:QQ 0/1:FN:lm:d1_5:INDEL:het:. .:.:.:.:NOCALL:nocall:0	yes	no	within segdup; oddly, the assemble genome got 2bp deletion even though data support just 1bp delection		yes	no
hg002_denovo_grch38.dip.vcf.gz	DipCall HG002 Denovo Assembly	GRCh38	INDEL	Outside v3.3.2	chr7	35191768	FN	C CT GT:BD:BK:BI:BVT:BLT:QQ 0/1:FN:.:i1_5:INDEL:het:. .:.:.:.:NOCALL:nocall:0	yes	no	within segdup and repeat		yes	no
hg002_denovo_grch38.dip.vcf.gz	DipCall HG002 Denovo Assembly	GRCh38	INDEL	Outside v3.3.2	chr2	35915053	FN	CATTT C GT:BD:BK:BI:BVT:BLT:QQ 0/1:FN:.:d1_5:INDEL:het:. .:.:.:.:NOCALL:nocall:0	yes	no	within LINE		yes	no
hg002_denovo_grch38.dip.vcf.gz	DipCall HG002 Denovo Assembly	GRCh38	INDEL	Outside v3.3.2	chr2	8719459	FN	TA T GT:BD:BK:BI:BVT:BLT:QQ 1/1:FN:am:d1_5:INDEL:homalt:. .:.:.:.:NOCALL:nocall:0	unsure	unsure	There is a low frequency of 2bp deletion that might be real variant		unsure	unsure	Indel at beginning of 14bp homopolymer. Benchmark has homozygous 1bp del, dipcall has het 1bp del, 2bp del. 3 reads in Illumina that span homopolymer support 2bp del and the rest support 1bp del. 4 CCS reads support 2bp del, the rest support 2bp del except for 4 that are REF and 2 that are insertions a few bp away.
hg002_denovo_hg19.dip.vcf.gz	DipCall HG002 Denovo Assembly	GRCh37	SNP	Inside v3.3.2	3	105886642	FP	A T GT:QQ:BD:BK:BI:BVT:BLT .:.:.:.:.:NOCALL:nocall 0/1:30:FP:lm:tv:SNP:het	yes	no	within LINE; next to (by 2 bp) the 2bp indel site		yes	no
hg002_denovo_hg19.dip.vcf.gz	DipCall HG002 Denovo Assembly	GRCh37	SNP	Inside v3.3.2	6	145651914	FP	T A GT:QQ:BD:BK:BI:BVT:BLT .:.:.:.:.:NOCALL:nocall 0/1:30:FP:.:tv:SNP:het	yes	no	within LINE		yes	no
hg002_denovo_hg19.dip.vcf.gz	DipCall HG002 Denovo Assembly	GRCh37	SNP	Inside v3.3.2	16	51120680	FP	T C GT:QQ:BD:BK:BI:BVT:BLT .:.:.:.:.:NOCALL:nocall 0/1:30:FP:lm:ti:SNP:het	unsure	unsure	within LINE		yes	no	SNP within a complex variant that starts at beginning of homopolymer (or middle of imperfect homopolymer). Benchmark matches support from Illumina reads that span the homopolymer. Dipcall has het support for 1bp del and 2bp del at beginning of homopolymer then het 2 SNPs in middle of homopolymer.
hg002_denovo_hg19.dip.vcf.gz	DipCall HG002 Denovo Assembly	GRCh37	SNP	Inside v3.3.2	8	110161891	FP	A C GT:QQ:BD:BK:BI:BVT:BLT .:.:.:.:.:NOCALL:nocall 0/1:30:FP:.:tv:SNP:het	yes	no	within LINE		yes	no
hg002_denovo_hg19.dip.vcf.gz	DipCall HG002 Denovo Assembly	GRCh37	SNP	Inside v3.3.2	11	65310435	FP	G A GT:QQ:BD:BK:BI:BVT:BLT .:.:.:.:.:NOCALL:nocall 0/1:30:FP:lm:ti:SNP:het	unsure	unsure	within simple repeat		yes	no	SNP within simple_repeat (TGGA)x37.5. The Illumina reads that support the SNP in dipcall do not span repeat. A 9bp DEL that is 4bp away does not have support in the Illumina data. ~20bp upstream there is a benchmark 12bp del but Dipcall has a 9bp del. These are all in the repeat region.
hg002_denovo_hg19.dip.vcf.gz	DipCall HG002 Denovo Assembly	GRCh37	INDEL	Inside v3.3.2	5	89574522	FP	TA T GT:QQ:BD:BK:BI:BVT:BLT .:.:.:.:.:NOCALL:nocall 0/1:30:FP:.:d1_5:INDEL:het	unsure	unsure	STR expansion/contraction		yes	no	1bp del at beginning of 18bp homopolymer. 2 Illumina reads that span the homopolymer support del. Some reads on both haplotypes of CCS support 1bp del and 1bp INS.
hg002_denovo_hg19.dip.vcf.gz	DipCall HG002 Denovo Assembly	GRCh37	INDEL	Inside v3.3.2	8	128729302	FP	CT C GT:QQ:BD:BK:BI:BVT:BLT .:.:.:.:.:NOCALL:nocall 0/1:30:FP:.:d1_5:INDEL:het	unsure	unsure	within SINE; STR expansion/contraction		yes	no	1bp del at beginning of 12bp homopolymer. no Illumina reads that span the homopolymer support del. Some reads on both haplotypes of CCS support 1bp del and 1bp INS.
hg002_denovo_hg19.dip.vcf.gz	DipCall HG002 Denovo Assembly	GRCh37	INDEL	Inside v3.3.2	2	136639445	FP	TAC T GT:QQ:BD:BK:BI:BVT:BLT .:.:.:.:.:NOCALL:nocall 1/1:30:FP:am:d1_5:INDEL:homalt	unsure	no	within simple repeat; this one is pretty hard. I see good support for all three forms. no variant, 2bp deletion and 6 bp deletion. I'm pretty sure 4bp is just a STR contraction/expansion		yes	no	Indel at beginning of Simple_repeat(CA)x22.5. Dipcall has hom 2bp and benchmark has het 2bp del/6bp del. Illumina reads that span the repeat support 2bp del and 6bp del. 10x reads support different length dels. 32/44 CCS reads support mainly 6bp and 2bp dels but also support 4 and 8 bp dels. ONT is noisy.
hg002_denovo_hg19.dip.vcf.gz	DipCall HG002 Denovo Assembly	GRCh37	INDEL	Inside v3.3.2	7	146034393	FP	TA T GT:QQ:BD:BK:BI:BVT:BLT .:.:.:.:.:NOCALL:nocall 1/1:30:FP:.:d1_5:INDEL:homalt	unsure	no (pretty sure it is not homoalt)	look like error in PacBio		yes	no	1bp del at beginning of 13bp homopolymer. no Illumina reads that span the homopolymer support del. Some reads on both haplotypes of CCS support 1bp del and 1bp INS.
hg002_denovo_hg19.dip.vcf.gz	DipCall HG002 Denovo Assembly	GRCh37	INDEL	Inside v3.3.2	3	125108131	FP	CA C GT:QQ:BD:BK:BI:BVT:BLT .:.:.:.:.:NOCALL:nocall 0/1:30:FP:.:d1_5:INDEL:het	unsure	no	within SINE; STR expansion/contraction		yes	no	Indel at beginning of 16bp homopolymer. Dipcall has het 1bp del and benchmark has ref. no Illumina reads support del. 2 10x reads support del. 8/63 CCS reads support del and 13 reads support 1bp INS. ONT is noisy.
hg002_denovo_hg19.dip.vcf.gz	DipCall HG002 Denovo Assembly	GRCh37	SNP	Inside v3.3.2	17	43729432	FN	C T GT:BD:BK:BI:BVT:BLT:QQ 0/1:FN:.:ti:SNP:het:. .:.:.:.:NOCALL:nocall:0	yes	yes	within segdup; I think the assembly is already correct here.		yes	no	Het SNP in benchmark and ref in dipcall. Support across technologies for SNP. The region has many missed or filtered variants by dipcall.
hg002_denovo_hg19.dip.vcf.gz	DipCall HG002 Denovo Assembly	GRCh37	SNP	Inside v3.3.2	6	6084897	FN	T C GT:BD:BK:BI:BVT:BLT:QQ 1/1:FN:.:ti:SNP:homalt:. .:.:.:.:NOCALL:nocall:0	yes	no			yes	no
hg002_denovo_hg19.dip.vcf.gz	DipCall HG002 Denovo Assembly	GRCh37	SNP	Inside v3.3.2	1	1543010	FN	T C GT:BD:BK:BI:BVT:BLT:QQ 1/1:FN:.:ti:SNP:homalt:. .:.:.:.:NOCALL:nocall:0	yes	no	within SINE		yes	no
hg002_denovo_hg19.dip.vcf.gz	DipCall HG002 Denovo Assembly	GRCh37	SNP	Inside v3.3.2	9	35446349	FN	G A GT:BD:BK:BI:BVT:BLT:QQ 0/1:FN:.:ti:SNP:het:. .:.:.:.:NOCALL:nocall:0	yes	no			yes	no
hg002_denovo_hg19.dip.vcf.gz	DipCall HG002 Denovo Assembly	GRCh37	SNP	Inside v3.3.2	19	29978061	FN	G A GT:BD:BK:BI:BVT:BLT:QQ 0|1:FN:.:ti:SNP:het:. .:.:.:.:NOCALL:nocall:0	yes	no			yes	no
hg002_denovo_hg19.dip.vcf.gz	DipCall HG002 Denovo Assembly	GRCh37	INDEL	Inside v3.3.2	4	166794334	FN	A AT GT:BD:BK:BI:BVT:BLT:QQ 0/1:FN:.:i1_5:INDEL:het:. .:.:.:.:NOCALL:nocall:0	yes	no			yes	no
hg002_denovo_hg19.dip.vcf.gz	DipCall HG002 Denovo Assembly	GRCh37	INDEL	Inside v3.3.2	10	749710	FN	TTCTA T GT:BD:BK:BI:BVT:BLT:QQ 0/1:FN:.:d1_5:INDEL:het:. .:.:.:.:NOCALL:nocall:0	yes	no			yes	no
hg002_denovo_hg19.dip.vcf.gz	DipCall HG002 Denovo Assembly	GRCh37	INDEL	Inside v3.3.2	1	86546995	FN	GT G GT:BD:BK:BI:BVT:BLT:QQ 1/1:FN:am:d1_5:INDEL:homalt:. .:.:.:.:NOCALL:nocall:0	unsure	unsure	within DNA repeat		yes	no	1bp del at beginning of 12bp homopolymer. Benchmark has homozygous 1bp del and dipcall has het 1bp del/2bp del. no Illumina reads that span the homopolymer support 2bp del. Some reads on both haplotypes of CCS support 2bp del and REF.
hg002_denovo_hg19.dip.vcf.gz	DipCall HG002 Denovo Assembly	GRCh37	INDEL	Inside v3.3.2	3	16965445	FN	T TC GT:BD:BK:BI:BVT:BLT:QQ 0/1:FN:.:i1_5:INDEL:het:. .:.:.:.:NOCALL:nocall:0	yes	no	within LINE		yes	no
hg002_denovo_hg19.dip.vcf.gz	DipCall HG002 Denovo Assembly	GRCh37	INDEL	Inside v3.3.2	5	128272968	FN	GTT G GT:BD:BK:BI:BVT:BLT:QQ 0|1:FN:lm:d1_5:INDEL:het:. .:.:.:.:NOCALL:nocall:0	yes	no	within SINE; variant got detect here, but mis report as 3bp deletion instead		yes	no
hg002_denovo_hg19.dip.vcf.gz	DipCall HG002 Denovo Assembly	GRCh37	SNP	Outside v3.3.2	10	81974294	FP	T C GT:QQ:BD:BK:BI:BVT:BLT .:.:.:.:.:NOCALL:nocall 0/1:30:FP:.:ti:SNP:het	yes	no	within segdup and LTR		yes	no
hg002_denovo_hg19.dip.vcf.gz	DipCall HG002 Denovo Assembly	GRCh37	SNP	Outside v3.3.2	16	88153133	FP	G A GT:QQ:BD:BK:BI:BVT:BLT .:.:.:.:.:NOCALL:nocall 0/1:30:FP:.:ti:SNP:het	yes	no	within segdup		yes	no
hg002_denovo_hg19.dip.vcf.gz	DipCall HG002 Denovo Assembly	GRCh37	SNP	Outside v3.3.2	17	45649648	FP	A G GT:QQ:BD:BK:BI:BVT:BLT .:.:.:.:.:NOCALL:nocall 0/1:30:FP:.:ti:SNP:het	yes	no	within segdup, SINE, and LTR		yes	no
hg002_denovo_hg19.dip.vcf.gz	DipCall HG002 Denovo Assembly	GRCh37	SNP	Outside v3.3.2	2	108455791	FP	A G GT:QQ:BD:BK:BI:BVT:BLT .:.:.:.:.:NOCALL:nocall 1/1:30:FP:lm:ti:SNP:homalt	yes	no	within segdup and LINE		yes	no
hg002_denovo_hg19.dip.vcf.gz	DipCall HG002 Denovo Assembly	GRCh37	SNP	Outside v3.3.2	4	70042505	FP	G C GT:QQ:BD:BK:BI:BVT:BLT .:.:.:.:.:NOCALL:nocall 0/1:30:FP:lm:tv:SNP:het	yes	no	within segdup and LINE		yes	no
hg002_denovo_hg19.dip.vcf.gz	DipCall HG002 Denovo Assembly	GRCh37	INDEL	Outside v3.3.2	7	62691089	FP	GGT G GT:QQ:BD:BK:BI:BVT:BLT .:.:.:.:.:NOCALL:nocall 0/1:30:FP:lm:d1_5:INDEL:het	yes	no	within segdup and SINE		yes	no
hg002_denovo_hg19.dip.vcf.gz	DipCall HG002 Denovo Assembly	GRCh37	INDEL	Outside v3.3.2	15	35128783	FP	CA C GT:QQ:BD:BK:BI:BVT:BLT .:.:.:.:.:NOCALL:nocall 0/1:30:FP:lm:d1_5:INDEL:het	yes	no	within SINE; STR expansion/contraction		yes	no
hg002_denovo_hg19.dip.vcf.gz	DipCall HG002 Denovo Assembly	GRCh37	INDEL	Outside v3.3.2	9	86506047	FP	GT G GT:QQ:BD:BK:BI:BVT:BLT .:.:.:.:.:NOCALL:nocall 1/1:30:FP:.:d1_5:INDEL:homalt	yes	no	within segdup		yes	no
hg002_denovo_hg19.dip.vcf.gz	DipCall HG002 Denovo Assembly	GRCh37	INDEL	Outside v3.3.2	8	6062833	FP	CA C GT:QQ:BD:BK:BI:BVT:BLT .:.:.:.:.:NOCALL:nocall 0/1:30:FP:.:d1_5:INDEL:het	unsure	no	STR expansion/contraction		yes	no	Indel at beginning of 17bp homopolymer. Dipcall has het 1bp del and benchmark has ref. no Illumina reads support del. 4 10x reads support del. 4/67 CCS reads support del and 8 reads support 1bp INS. ONT is noisy.
hg002_denovo_hg19.dip.vcf.gz	DipCall HG002 Denovo Assembly	GRCh37	INDEL	Outside v3.3.2	12	96207377	FP	AA A GT:QQ:BD:BK:BI:BVT:BLT .:.:.:.:.:NOCALL:nocall 0/1:30:FP:am:d1_5:INDEL:het	unsure	no	within SINE; STR expansion/contraction		yes	no	Indel at beginning of 19bp homopolymer. Dipcall has het 1bp del/2bp del and benchmark hom 1bp del. Illumina reads that span the repeat support 1bp del except 1 read supports 2bp del. ~25 10x reads support 1bp del and 5 reads support 2bp del. 32/44 CCS reads support 1bp del and 1 read supports 2bp del. ONT is noisy.
hg002_denovo_hg19.dip.vcf.gz	DipCall HG002 Denovo Assembly	GRCh37	SNP	Outside v3.3.2	4	9617131	FN	T G GT:BD:BK:BI:BVT:BLT:QQ 1/1:FN:.:tv:SNP:homalt:. .:.:.:.:NOCALL:nocall:0	yes	no	within segdup and SINE		yes	no
hg002_denovo_hg19.dip.vcf.gz	DipCall HG002 Denovo Assembly	GRCh37	SNP	Outside v3.3.2	4	9496229	FN	G A GT:BD:BK:BI:BVT:BLT:QQ 0/1:FN:.:ti:SNP:het:. .:.:.:.:NOCALL:nocall:0	yes	no	within segdup		yes	no
hg002_denovo_hg19.dip.vcf.gz	DipCall HG002 Denovo Assembly	GRCh37	SNP	Outside v3.3.2	7	149924102	FN	A C GT:BD:BK:BI:BVT:BLT:QQ 0|1:FN:.:tv:SNP:het:. .:.:.:.:NOCALL:nocall:0	yes	no	within segdup and LINE		yes	no
hg002_denovo_hg19.dip.vcf.gz	DipCall HG002 Denovo Assembly	GRCh37	SNP	Outside v3.3.2	7	63093742	FN	A G GT:BD:BK:BI:BVT:BLT:QQ 0|1:FN:.:ti:SNP:het:. .:.:.:.:NOCALL:nocall:0	yes	no	within segdup and SINE		yes	no
hg002_denovo_hg19.dip.vcf.gz	DipCall HG002 Denovo Assembly	GRCh37	SNP	Outside v3.3.2	10	532909	FN	G A GT:BD:BK:BI:BVT:BLT:QQ 0/1:FN:.:ti:SNP:het:. .:.:.:.:NOCALL:nocall:0	yes	no			yes	no
hg002_denovo_hg19.dip.vcf.gz	DipCall HG002 Denovo Assembly	GRCh37	INDEL	Outside v3.3.2	7	65216903	FN	C CTTTA GT:BD:BK:BI:BVT:BLT:QQ 0/1:FN:.:i1_5:INDEL:het:. .:.:.:.:NOCALL:nocall:0	yes	no	within segdup and SINE/simple repeat		yes	no
hg002_denovo_hg19.dip.vcf.gz	DipCall HG002 Denovo Assembly	GRCh37	INDEL	Outside v3.3.2	7	56267690	FN	C CT GT:BD:BK:BI:BVT:BLT:QQ 1/1:FN:.:i1_5:INDEL:homalt:. .:.:.:.:NOCALL:nocall:0	yes	no	within segdup and LINE		yes	no
hg002_denovo_hg19.dip.vcf.gz	DipCall HG002 Denovo Assembly	GRCh37	INDEL	Outside v3.3.2	7	128343830	FN	CA C GT:BD:BK:BI:BVT:BLT:QQ 0/1:FN:lm:d1_5:INDEL:het:. .:.:.:.:NOCALL:nocall:0	yes	no	within LINE and SINE; STR expansion/contraction		yes	no
hg002_denovo_hg19.dip.vcf.gz	DipCall HG002 Denovo Assembly	GRCh37	INDEL	Outside v3.3.2	13	48266725	FN	T TAAAAAAA GT:BD:BK:BI:BVT:BLT:QQ 1/1:FN:lm:i6_15:INDEL:homalt:. .:.:.:.:NOCALL:nocall:0	yes	no	within LTR; CCR mapping look very strange. It doesn't align		yes	no
hg002_denovo_hg19.dip.vcf.gz	DipCall HG002 Denovo Assembly	GRCh37	INDEL	Outside v3.3.2	16	6823181	FN	G GTGTT GT:BD:BK:BI:BVT:BLT:QQ 0/1:FN:.:i1_5:INDEL:het:. .:.:.:.:NOCALL:nocall:0	yes	no	within repeat		yes	no
hg002_denovo_hg19.dip.vcf.gz	DipCall HG002 Denovo Assembly	GRCh37	INDEL	MHC	6	28573712	FP	T TA GT:QQ:BD:BK:BI:BVT:BLT .:.:.:.:.:NOCALL:nocall 0/1:30:FP:.:i1_5:INDEL:het	yes	no	within segdup, SINE, and LINE		yes	no
hg002_denovo_hg19.dip.vcf.gz	DipCall HG002 Denovo Assembly	GRCh37	INDEL	MHC	6	29605192	FP	CT C GT:QQ:BD:BK:BI:BVT:BLT .:.:.:.:.:NOCALL:nocall 0/1:30:FP:.:d1_5:INDEL:het	yes	no	within segdup and SINE		yes	no
hg002_denovo_hg19.dip.vcf.gz	DipCall HG002 Denovo Assembly	GRCh37	INDEL	MHC	6	28573919	FP	A AC GT:QQ:BD:BK:BI:BVT:BLT .:.:.:.:.:NOCALL:nocall 0/1:30:FP:.:i1_5:INDEL:het	yes	no	within segdup and LINE		yes	no
hg002_denovo_hg19.dip.vcf.gz	DipCall HG002 Denovo Assembly	GRCh37	INDEL	MHC	6	33212055	FP	ATATA A GT:QQ:BD:BK:BI:BVT:BLT .:.:.:.:.:NOCALL:nocall 0/1:30:FP:am:d1_5:INDEL:het	unsure	unsure	complex STR; normalization of alignment looks problematics		unsure	unsure	Indel in Simple_repeat(TA)x25.5. Dipcall has het 26bp del that ends at 33212059 and benchmark has 27bp del that starts at 33212058. 3 Illumina reads that span the repeat support 26bp del and 1 read supports 25bp del at the benchmark location. 10x is overall noisy but 1 read supports 25bp del at the benchmark location. 10 CCS reads support 25bp del at the benchmark location but 7 reads support an …
hg002_denovo_hg19.dip.vcf.gz	DipCall HG002 Denovo Assembly	GRCh37	INDEL	MHC	6	29118801	FP	AT A GT:QQ:BD:BK:BI:BVT:BLT .:.:.:.:.:NOCALL:nocall 0/1:30:FP:lm:d1_5:INDEL:het	unsure	unsure			yes	no	1bp del at beginning of 8bp homopolymer. Benchmark has REF and dipcall has het 1bp del. no Illumina reads that span the homopolymer support del. 1 read on one haplotype of CCS support 1bp del.
hg002_denovo_hg19.dip.vcf.gz	DipCall HG002 Denovo Assembly	GRCh37	SNP	MHC	6	29820178	FN	G C GT:BD:BK:BI:BVT:BLT:QQ 0/1:FN:.:tv:SNP:het:. .:.:.:.:NOCALL:nocall:0	yes	yes	within segdup; I think both caller represent the same variant		yes	no	Het SNP in benchmark and ref in dipcall. Support across technologies for SNP. The region has many missed variants by dipcall.
hg002_denovo_hg19.dip.vcf.gz	DipCall HG002 Denovo Assembly	GRCh37	SNP	MHC	6	32594718	FN	T C GT:BD:BK:BI:BVT:BLT:QQ 0/1:FN:.:ti:SNP:het:. .:.:.:.:NOCALL:nocall:0	yes	no	within segdup		yes	no
hg002_denovo_hg19.dip.vcf.gz	DipCall HG002 Denovo Assembly	GRCh37	SNP	MHC	6	30449244	FN	C G GT:BD:BK:BI:BVT:BLT:QQ 1/0:FN:.:tv:SNP:het:. .:.:.:.:NOCALL:nocall:0	yes	unsure	within segdup; Did we call this FN because only one alelle is present?		yes	no	Het SNP in benchmark and ref in dipcall. 33/61 Illumina reads in 60x downsample support SNP. 36/70 reads in 10x support SNP. 24/40 CCS reads support SNP and all on one haplotype. 6 ONT reads support SNP.
hg002_denovo_hg19.dip.vcf.gz	DipCall HG002 Denovo Assembly	GRCh37	SNP	MHC	6	32588299	FN	A T GT:BD:BK:BI:BVT:BLT:QQ 1/0:FN:.:tv:SNP:het:. .:.:.:.:NOCALL:nocall:0	yes	no	within segdup and LINE		yes	no
hg002_denovo_hg19.dip.vcf.gz	DipCall HG002 Denovo Assembly	GRCh37	SNP	MHC	6	29988740	FN	G A GT:BD:BK:BI:BVT:BLT:QQ 1/0:FN:.:ti:SNP:het:. .:.:.:.:NOCALL:nocall:0	yes	unsure	within segdup; Did we call this FN because only one alelle is present?		yes	no	Het SNP in selfchain. Illumina reads support het SNP. 10x reads support het SNP. CCS reads support het SNP. ONT reads support het SNP.
hg002_denovo_hg19.dip.vcf.gz	DipCall HG002 Denovo Assembly	GRCh37	INDEL	MHC	6	32609692	FN	C CAGA GT:BD:BK:BI:BVT:BLT:QQ 1/0:FN:.:i1_5:INDEL:het:. .:.:.:.:NOCALL:nocall:0	unsure	unsure	within segdup		unsure	unsure	Het 3bp ins in benchmark and ref in dipcall. No Illumina reads of 60x downsample support ins. No 10x reads support ins. 31 CCS reads support 3bp ins and are all on one haplotype. No ONT reads support 3bp INS. Dipcall is missing all variants in a large region.
hg002_denovo_hg19.dip.vcf.gz	DipCall HG002 Denovo Assembly	GRCh37	INDEL	MHC	6	32201707	FN	TT C GT:BD:BK:BI:BVT:BLT:QQ 1/0:FN:.:c1_5,ti:INDEL:het:. .:.:.:.:NOCALL:nocall:0	unsure	unsure	within segdup and SINE		yes	no	1bp del then SNP at beginning of 10bp homopolymer. Benchmark has 1bp del then SNP and dipcall has ref. Illumina reads that span the homopolymer support 1bp del then SNP or ref. 10x reads support 1bp del then SNP on one haplotype and ref on other haplotype. CCS reads mainly support 1bp del then SNP on one haplotype and ref on other haplotype. ONT is noisy. In SINE.
hg002_denovo_hg19.dip.vcf.gz	DipCall HG002 Denovo Assembly	GRCh37	INDEL	MHC	6	30891795	FN	G GTGC GT:BD:BK:BI:BVT:BLT:QQ 1/1:FN:.:i1_5:INDEL:homalt:. .:.:.:.:NOCALL:nocall:0	yes	yes	within segdup and DNA repeat		yes	no	Hom 3bp del in benchmark and ref in dipcall. Support across technologies for 3bp del. Large region of missed variants by dipcall.
hg002_denovo_hg19.dip.vcf.gz	DipCall HG002 Denovo Assembly	GRCh37	INDEL	MHC	6	32569968	FN	TT CA GT:BD:BK:BI:BVT:BLT:QQ 1/1:FN:.:ti,tv:SNP:homalt:. .:.:.:.:NOCALL:nocall:0	unsure	no	pretty hard to understand. Normalization issue here		yes	no	Benchmark has 2 MNP along with 1 SNP and dipcall has ref. Illumina has 2 adjacent SNPs, 2 adjacent SNPs, 1 SNP. 10x has 2 adjacent SNPs, 2 adjacent SNPs, 1 SNP. CCS has 1bp INS, 1bp DEL adjacent to SNP, 1 SNP. ONT has 1bp INS, 1bp DEL adjacent to SNP, 1 SNP. Illumina and CCS representations are equivalent. Large region of no variants in dipcall.
hg002_denovo_hg19.dip.vcf.gz	DipCall HG002 Denovo Assembly	GRCh37	INDEL	MHC	6	32442156	FN	GT TC GT:BD:BK:BI:BVT:BLT:QQ 0/1:FN:.:ti,tv:SNP:het:. .:.:.:.:NOCALL:nocall:0	no	no	within segdup		yes	no	Benchmark has MNP and dipcall has ref. Illumina has 2 adjacent SNPs. 10x has 2 adjacent SNPs. CCS has 2 adjacent SNPs. ONT has 2 adjacent SNPs. Large region of no variation in dipcall.
HG-002-2x250-b38.recalibrated.haplotypeCalls.vcf	NovaSeq 2x250 GATK	GRCh38	SNP	Inside v3.3.2	chr19	9167305	FP	A C GT:QQ:BD:BK:BI:BVT:BLT .:.:.:.:.:NOCALL:nocall 0/1:99.77:FP:.:tv:SNP:het	yes	no	The SNP is not present in the long read data (PacBio & ONT) and it is at very low frequency in illumina (5%). 10x linked-reads show high frequency (29%) but only supported by linked-reads that are unphased with multiple closely located SNPs indicating a FP due to mis-mapping.		yes	no
HG-002-2x250-b38.recalibrated.haplotypeCalls.vcf	NovaSeq 2x250 GATK	GRCh38	SNP	Inside v3.3.2	chr3	5919317	FP	T C GT:QQ:BD:BK:BI:BVT:BLT .:.:.:.:.:NOCALL:nocall 0/1:299.77:FP:.:ti:SNP:het	yes	no	The SNP is not present in the long read data (PacBio & ONT). The SNP is present in Illumina (linked-reads & 2x150) but in a highly polymorphic region (too many closely located SNPs). Finally, many of the 2x250 reads supporting the variant have MQ<30 indicating a FP due to mis-mapping.		yes	no
HG-002-2x250-b38.recalibrated.haplotypeCalls.vcf	NovaSeq 2x250 GATK	GRCh38	SNP	Inside v3.3.2	chr10	47381030	FP	G A GT:QQ:BD:BK:BI:BVT:BLT .:.:.:.:.:NOCALL:nocall 0/1:591.77:FP:.:ti:SNP:het	yes	no	The SNP is supported by PacBio CCS and 2x250bp Illumina, but missing in the other datasets. The CCS and 2x250bp share the same signature of high polymorfism indicating possible mis-mapping. Also the region is at the boundary of a Line (L3) repeat.		yes	no
HG-002-2x250-b38.recalibrated.haplotypeCalls.vcf	NovaSeq 2x250 GATK	GRCh38	SNP	Inside v3.3.2	chr19	54577012	FP	C A GT:QQ:BD:BK:BI:BVT:BLT .:.:.:.:.:NOCALL:nocall 0/1:627.77:FP:.:tv:SNP:het	yes	no	Ths SNP is located within a SegDup and highly dense in polymorphism (from 10x linked-reads, PacBio CCS, and 2x250 Illumina), probably the result of mis-mapping within a breakpoint of an SV rather than real SNPs.		yes	no
HG-002-2x250-b38.recalibrated.haplotypeCalls.vcf	NovaSeq 2x250 GATK	GRCh38	SNP	Inside v3.3.2	chr9	129429890	FP	C T GT:QQ:BD:BK:BI:BVT:BLT .:.:.:.:.:NOCALL:nocall 0/1:1160.77:FP:.:ti:SNP:het	yes	no	The SNP lies within an MER46C repeat with high level of polymorphism in all tracks indicating mis-alignment.		yes	no
HG-002-2x250-b38.recalibrated.haplotypeCalls.vcf	NovaSeq 2x250 GATK	GRCh38	INDEL	Inside v3.3.2	chr8	100702997	FP	TAAAAC T GT:QQ:BD:BK:BI:BVT:BLT .:.:.:.:.:NOCALL:nocall 0/1:402.73:FP:.:d1_5:INDEL:het	yes	no	The deletion is only supported by 10x linked-reads and 2x250 Illumina. But in both cases the supporting reads show also many other closely located SNPs indicating mis-alignment. Moreover, all the linked-reads supporting the deletion are the ones which could not be phased.		yes	no
HG-002-2x250-b38.recalibrated.haplotypeCalls.vcf	NovaSeq 2x250 GATK	GRCh38	INDEL	Inside v3.3.2	chr10	47382067	FP	A ACTC GT:QQ:BD:BK:BI:BVT:BLT .:.:.:.:.:NOCALL:nocall 0/1:201.73:FP:.:i1_5:INDEL:het	yes	no	The insertion is supported only by the 2x250 Illumina and PacBio CCS, but in both cases the supporting reads show many other closely located SNPs indicating mis-alignment.		yes	no
HG-002-2x250-b38.recalibrated.haplotypeCalls.vcf	NovaSeq 2x250 GATK	GRCh38	INDEL	Inside v3.3.2	chr19	52689747	FP	GCTCT G GT:QQ:BD:BK:BI:BVT:BLT .:.:.:.:.:NOCALL:nocall 0/1:245.73:FP:.:d1_5:INDEL:het	yes	no	The deletion is only present in the 2x250 Illumina data and supported by reads of lower mapping quality, so very likely to be due to mis-alignment.		yes	no
HG-002-2x250-b38.recalibrated.haplotypeCalls.vcf	NovaSeq 2x250 GATK	GRCh38	INDEL	Inside v3.3.2	chr12	38056111	FP	GC G GT:QQ:BD:BK:BI:BVT:BLT .:.:.:.:.:NOCALL:nocall 0/1:316.73:FP:.:d1_5:INDEL:het	yes	no	The deletion is supported only by the PacBio CCS and 2x250 Illumina, but in both cases it lies in a region high polymorphism likely due to mis-mapping.		yes	no
HG-002-2x250-b38.recalibrated.haplotypeCalls.vcf	NovaSeq 2x250 GATK	GRCh38	INDEL	Inside v3.3.2	chr1	5671396	FP	GAAAGTGGGGCA G GT:QQ:BD:BK:BI:BVT:BLT .:.:.:.:.:NOCALL:nocall 0/1:1001.73:FP:.:d6_15:INDEL:het	yes	no	The deletion is only supported by the 2x250 Illumina. It is also found at very low frequency in the PacBio CCS but it lies in a SegDup region and so most likely due to mis-allignment.		yes	no
HG-002-2x250-b38.recalibrated.haplotypeCalls.vcf	NovaSeq 2x250 GATK	GRCh38	SNP	Inside v3.3.2	chr13	47714768	FN	T C GT:BD:BK:BI:BVT:BLT:QQ 0/1:FN:.:ti:SNP:het:. .:.:.:.:NOCALL:nocall:0	yes	no	The SNP is also supported by the 2x250 Illumina, but it was FN in that dataset because lies in a region with many reads with MAPQ=0 due to the presence of a LINE repeat.		yes	no
HG-002-2x250-b38.recalibrated.haplotypeCalls.vcf	NovaSeq 2x250 GATK	GRCh38	SNP	Inside v3.3.2	chr6	6188881	FN	A G GT:BD:BK:BI:BVT:BLT:QQ 0/1:FN:.:ti:SNP:het:. .:.:.:.:NOCALL:nocall:0	unsure	unsure	The SNP lies in a LINE repeat and it is supported only by PacBio and ONT data. It is possible that this region can be characterised only with long reads, but it is suspicious that there is no trace of it in the Illumina datasets.		yes	no	HET SNP in benchmark and ref in query. No support in Ill HiSeq reads or 10x for SNP. 22/49 reads support SNP in CCS. Support in ONT for SNP. In LINE, so trust long reads more.
HG-002-2x250-b38.recalibrated.haplotypeCalls.vcf	NovaSeq 2x250 GATK	GRCh38	SNP	Inside v3.3.2	chr13	50182819	FN	A T GT:BD:BK:BI:BVT:BLT:QQ 0/1:FN:.:tv:SNP:het:. .:.:.:.:NOCALL:nocall:0	yes	no	The SNP is also supported by the 2x250 Illumina, but it was FN in that dataset because lies in a region with many reads with MAPQ=0 due to the presence of a LINE repeat.		yes	no
HG-002-2x250-b38.recalibrated.haplotypeCalls.vcf	NovaSeq 2x250 GATK	GRCh38	SNP	Inside v3.3.2	chr3	158636143	FN	T C GT:BD:BK:BI:BVT:BLT:QQ 0/1:FN:.:ti:SNP:het:. .:.:.:.:NOCALL:nocall:0	yes	no	The SNP is also supported by the 2x250 Illumina, but it was FN in that dataset because lies in a region with many reads with low MAPQ due to the presence of a LINE repeat.		yes	no
HG-002-2x250-b38.recalibrated.haplotypeCalls.vcf	NovaSeq 2x250 GATK	GRCh38	SNP	Inside v3.3.2	chr3	103222113	FN	A G GT:BD:BK:BI:BVT:BLT:QQ 0/1:FN:.:ti:SNP:het:. .:.:.:.:NOCALL:nocall:0	unsure	unsure	The SNP lies in a LINE repeat and it is supported only by PacBio and ONT data. It is possible that this region can be characterised only with long reads, but it is suspicious that there is no trace of it in the Illumina datasets.		yes	no	HET SNP in benchmark and ref in query. 2/28 Ill HiSeq reads support SNP. 2/44 10x reads support SNP. 34/55 reads support SNP in CCS. Support in ONT for SNP. In LINE, so trust long reads more.
HG-002-2x250-b38.recalibrated.haplotypeCalls.vcf	NovaSeq 2x250 GATK	GRCh38	INDEL	Inside v3.3.2	chr2	79818895	FN	GCACACA G GT:BD:BK:BI:BVT:BLT:QQ 0/1:FN:.:d6_15:INDEL:het:. .:.:.:.:NOCALL:nocall:0	yes	no	The deletion lies at the exact boundary of simple repeat and it is located just a few bp downstream of a (TA)n insertion cousing many softclipped reads in the Illumina data.		yes	no
HG-002-2x250-b38.recalibrated.haplotypeCalls.vcf	NovaSeq 2x250 GATK	GRCh38	INDEL	Inside v3.3.2	chr7	100520301	FN	A AT GT:BD:BK:BI:BVT:BLT:QQ 0|1:FN:.:i1_5:INDEL:het:. .:.:.:.:NOCALL:nocall:0	yes	no	The insertion lies within a simple repeat and it's also supported by the 2x250 Illumina data. However since it is clusterd together with a SNP and a deletion, it may have been erroneously missed by GATK.		yes	no
HG-002-2x250-b38.recalibrated.haplotypeCalls.vcf	NovaSeq 2x250 GATK	GRCh38	INDEL	Inside v3.3.2	chr11	37509280	FN	A AGT GT:BD:BK:BI:BVT:BLT:QQ 0/1:FN:.:i1_5:INDEL:het:. .:.:.:.:NOCALL:nocall:0	unsure	unsure	The insertion lies at the exact boundary of a simple repeat with supporting reads across all techinlogies, however both PacBio CCS and 10x Linked-Reads place the insertion on both haplotypes, which contradicts having a clean het event (since it should be located only on one haplotype).		unsure	unsure
HG-002-2x250-b38.recalibrated.haplotypeCalls.vcf	NovaSeq 2x250 GATK	GRCh38	INDEL	Inside v3.3.2	chr6	98098363	FN	GCA G GT:BD:BK:BI:BVT:BLT:QQ 0/1:FN:.:d1_5:INDEL:het:. .:.:.:.:NOCALL:nocall:0	yes	no	The deletion lies at the exact boundary of a (CA)n simple repeat but it is well supporte across all technologies/datasets		yes	no
HG-002-2x250-b38.recalibrated.haplotypeCalls.vcf	NovaSeq 2x250 GATK	GRCh38	INDEL	Inside v3.3.2	chr16	76365751	FN	C CAAAA GT:BD:BK:BI:BVT:BLT:QQ 0/1:FN:.:i1_5:INDEL:het:. .:.:.:.:NOCALL:nocall:0	unsure	unsure	The insertion lies within a homopolymer of a SINE repeat and, although supported by reads in the PacBio and the Illumina datasets, the extact number of As seems hard to define, since there are reads supporting other multiplicities of As. Also this insertion is completely absent from the ONT data, which instead shows a large deletion starting at the same exact genomic location.		yes	no	HET 4bp INS in benchmark and ref in query. At beginning of homopolymer. Ill HiSeq reads that cross homopolymer largely support 4bp INS. 10x is messy but there is support for a 4bp del. CCS has support for 4bp INS. Generally in these cases trust PCR-Free reads that cross homopolymer.
HG-002-2x250-b38.recalibrated.haplotypeCalls.vcf	NovaSeq 2x250 GATK	GRCh38	SNP	Outside v3.3.2	chr9	129443158	FP	C T GT:QQ:BD:BK:BI:BVT:BLT .:.:.:.:.:NOCALL:nocall 0/1:1011.77:FP:.:ti:SNP:het	yes	no	the SNP lies within an LTR with high level of polymorphism in all tracks as well as discordant reads indicating mis-alignment.		yes	no
HG-002-2x250-b38.recalibrated.haplotypeCalls.vcf	NovaSeq 2x250 GATK	GRCh38	SNP	Outside v3.3.2	chr19	21583617	FP	A G GT:QQ:BD:BK:BI:BVT:BLT .:.:.:.:.:NOCALL:nocall 0/1:240.77:FP:.:ti:SNP:het	yes	no	the SNP lies within a LINE element, several of the reads supporting the call in 2x250 are discordant with mate mapping to a different chromosome. There is no support for this SNP in the Illumina data track (other than the 2x250). CCS dataset has some support (17 reads, 29%) but all supporting reads are highly polymorphic around the SNP.		yes	no
HG-002-2x250-b38.recalibrated.haplotypeCalls.vcf	NovaSeq 2x250 GATK	GRCh38	SNP	Outside v3.3.2	chr7	102045782	FP	G A GT:QQ:BD:BK:BI:BVT:BLT .:.:.:.:.:NOCALL:nocall 0/1:41.77:FP:.:ti:SNP:het	yes	no	the SNP lies within a segdup, it is not supported by any of the datasets, looks like a result of misalignment around a deletion breakpoint.		yes	no
HG-002-2x250-b38.recalibrated.haplotypeCalls.vcf	NovaSeq 2x250 GATK	GRCh38	SNP	Outside v3.3.2	chr3	98155157	FP	A G GT:QQ:BD:BK:BI:BVT:BLT .:.:.:.:.:NOCALL:nocall 0/1:517.77:FP:lm:ti:SNP:het	yes	no	the SNP lies with an LTR, it is not supported by any datasets other than 2x250bp, in 2x250bp it's in a highly polymorphic area, probably due to alignment issues.		yes	no
HG-002-2x250-b38.recalibrated.haplotypeCalls.vcf	NovaSeq 2x250 GATK	GRCh38	SNP	Outside v3.3.2	chr7	100971888	FP	G A GT:QQ:BD:BK:BI:BVT:BLT .:.:.:.:.:NOCALL:nocall 0/1:1120.77:FP:.:ti:SNP:het	yes	no	the SNP lies near SINE repeats in a highly polymorphic area and has no support in any of the tracks. It looks like it's a result of mismapping due to a potential complex SV event.		yes	no
HG-002-2x250-b38.recalibrated.haplotypeCalls.vcf	NovaSeq 2x250 GATK	GRCh38	INDEL	Outside v3.3.2	chr12	11122360	FP	T TGC GT:QQ:BD:BK:BI:BVT:BLT .:.:.:.:.:NOCALL:nocall 0/1:132.73:FP:.:i1_5:INDEL:het	yes	no	the insertion lies within a segdup, in the area with lots of polymorphism, the FP call is most likely caused by mis-mapping due to a deletion event. No support in any of the datasets.		yes	no
HG-002-2x250-b38.recalibrated.haplotypeCalls.vcf	NovaSeq 2x250 GATK	GRCh38	INDEL	Outside v3.3.2	chr14	64889993	FP	GA G GT:QQ:BD:BK:BI:BVT:BLT .:.:.:.:.:NOCALL:nocall 1/1:320.73:FP:am:d1_5:INDEL:homalt	yes	no	the deletion lies within an Alu repeat and looks like the HOMALT call in the 2x250bp data is a result of mis-mapping. The CCS and Illumina track support a G/GA HET call instead at this position, in agreement with the benchmark.		yes	no
HG-002-2x250-b38.recalibrated.haplotypeCalls.vcf	NovaSeq 2x250 GATK	GRCh38	INDEL	Outside v3.3.2	chr2	132360102	FP	C CA GT:QQ:BD:BK:BI:BVT:BLT .:.:.:.:.:NOCALL:nocall 0/1:83.73:FP:.:i1_5:INDEL:het	yes	no	the insertion lies within a segdup and a LINE element, in the area with lots of polymorphism, most likely results from mis-mapping. Weak support in Illumina and 10x data but likely also due to mismapping.		yes	no
HG-002-2x250-b38.recalibrated.haplotypeCalls.vcf	NovaSeq 2x250 GATK	GRCh38	INDEL	Outside v3.3.2	chr6	111790247	FP	TAC T GT:QQ:BD:BK:BI:BVT:BLT .:.:.:.:.:NOCALL:nocall 1/1:331.73:FP:am:d1_5:INDEL:homalt	unsure	unsure	the deletion lies within a simple repeat and the HOMALT call is not supported by any of the datasets. The HETALT call (TACAC --> TAC/T) in the benchamrk is supported by CCS and Illumina datasets, but some of the supporting reads show signs of misalignment which is why I'm not sure if the quality is good enough to be confidently listed in the benchmark.		yes	no	HET 2bp/4bp DEL in benchmark and HOM 2bp DEL in query. At beginning of simple repeat. Ill HiSeq reads that cross homopolymer support both 2bp and 4bp del. 10x is messy but largely supports 4bp del with some 2bp del. CCS has support for 4bp/2bp del. Generally in these cases trust PCR-Free reads that cross homopolymer.
HG-002-2x250-b38.recalibrated.haplotypeCalls.vcf	NovaSeq 2x250 GATK	GRCh38	INDEL	Outside v3.3.2	chr9	41390363	FP	AG A GT:QQ:BD:BK:BI:BVT:BLT .:.:.:.:.:NOCALL:nocall 0/1:294.73:FP:.:d1_5:INDEL:het	yes	no	the deletion lies with a segdup and near many repeats. It is not supported by any of the datasets and in the 2x250bp dataset there are many reads with MQ=0 in the area surrounding it.		yes	no
HG-002-2x250-b38.recalibrated.haplotypeCalls.vcf	NovaSeq 2x250 GATK	GRCh38	SNP	Outside v3.3.2	chr5	70840860	FN	C T GT:BD:BK:BI:BVT:BLT:QQ 0/1:FN:.:ti:SNP:het:. .:.:.:.:NOCALL:nocall:0	yes	no	the SNP lies within a segdup and has good support in the 10x data (43 reads, 56%) as well as CCS (20 reads, 61%). In 2x250 there are reads supporting the HET call (20 reads, 56%) but all have MQ=0, which explains the no call. There are no reads in this area in the Illumina track.		yes	no
HG-002-2x250-b38.recalibrated.haplotypeCalls.vcf	NovaSeq 2x250 GATK	GRCh38	SNP	Outside v3.3.2	chr10	129129086	FN	G A GT:BD:BK:BI:BVT:BLT:QQ 0/1:FN:.:ti:SNP:het:. .:.:.:.:NOCALL:nocall:0	yes	no	the SNP lies within a repeative region. It is well supported in the Illumina and CCS datasets. It has support in the 2x250 dataset as well but looks like some reads are soft clipped and have discordant insert sizes which could explain why it wasn't called in the 2x250 dataset.		yes	no
HG-002-2x250-b38.recalibrated.haplotypeCalls.vcf	NovaSeq 2x250 GATK	GRCh38	SNP	Outside v3.3.2	chr9	40247105	FN	C T GT:BD:BK:BI:BVT:BLT:QQ 1/1:FN:.:ti:SNP:homalt:. .:.:.:.:NOCALL:nocall:0	unsure	unsure	the SNP lies within a segdup and L1 repeat. The HOMALT call has a good support in the CCS data (21 reads, 100%), but all reads seem to come from hap 1 (there are no hap2 reads). Illumina data has no reads mapping to this reagion and in the 2x250bp dataset all reads map with MQ=0 (and support the HET call, if anything). 10x data has some support for the REF allele (4 reads, 21%). Unsure if the qua…		unsure	unsure	HOM SNP in benchmark and ref in query. Support across techs. In LINE and segdup. We generally trust CCS in LINEs given experimental confirmation but this region shows a large change in coverage for CCS and it might be a CNV.
HG-002-2x250-b38.recalibrated.haplotypeCalls.vcf	NovaSeq 2x250 GATK	GRCh38	SNP	Outside v3.3.2	chr6	131904889	FN	T C GT:BD:BK:BI:BVT:BLT:QQ 0/1:FN:lm:ti:SNP:het:. .:.:.:.:NOCALL:nocall:0	unsure	unsure	the SNP lies within an LTR repeat. HET call is supported only by the CCS (28 reads, 55%) and ONT data (21 reads, 40%). No support in the Illumina or 10x track, in the 2x250bp there is some support for the HET call. While the HET call is supported by long read data, there are many other polymorphic sites closeby that all seem to be coming from the same haplotype in the CCS data.		yes	no	HET SNP in benchmark and ref in query. No support or 10x. 28/51 reads support SNP in CCS. Support in ONT for SNP. In LTR. Given large amount of what appear to be filtered variants in the region in NovaSeq, we lean towards the benchmark being correct.
HG-002-2x250-b38.recalibrated.haplotypeCalls.vcf	NovaSeq 2x250 GATK	GRCh38	SNP	Outside v3.3.2	chr17	3241545	FN	G C GT:BD:BK:BI:BVT:BLT:QQ 1/1:FN:.:tv:SNP:homalt:. .:.:.:.:NOCALL:nocall:0	yes	no	the SNP lies within a segdup. The HOMALT call is supported strongly by the CCS data (69 reads, 99%) and to a lower extend by the Illumina dataset (9 reads, 100%). There is some support for the HOMALT call in the 10x data as well. No support in the 2x250bp dataset.		yes	no
HG-002-2x250-b38.recalibrated.haplotypeCalls.vcf	NovaSeq 2x250 GATK	GRCh38	INDEL	Outside v3.3.2	chr16	20494697	FN	GT G GT:BD:BK:BI:BVT:BLT:QQ 0/1:FN:.:d1_5:INDEL:het:. .:.:.:.:NOCALL:nocall:0	yes	no	the deletion lies within a segdup and an LTR. The HET call has good support in long read data (CCS & ONT) as well as 10x. No support in Illumina data (including 2x250bp which has support for the HET call but all reads map with MQ=0).		yes	no
HG-002-2x250-b38.recalibrated.haplotypeCalls.vcf	NovaSeq 2x250 GATK	GRCh38	INDEL	Outside v3.3.2	chr6	68471406	FN	ATT AT,A GT:BD:BK:BI:BVT:BLT:QQ 2|1:FN:am:d1_5:INDEL:hetalt:. .:.:.:.:NOCALL:nocall:974.73	unsure	unsure	the deletion is right at the start of a SINE element and a homopolymer. The 2x250bp dataset calls here an AT->A HOMALT deletion with support from 32 reads; 6 reads support ATT->A deletion. Few of the reads are discordant in terms of insert size, suggesting alignment issues. The HETALT call from the benchmark has good support in the Illumina and CCS tracks suggesting that the call in the benchmark…		unsure	unsure	HET 1bp/2bp DEL in benchmark and HOM 1bp DEL in query. At beginning of homopolymer. Ill HiSeq reads that cross homopolymer support 1bp/2bp del. 10x is messy but largely supports 1bp/2bp del. CCS has support for 1bp/2bp del. Usually in these cases trust PCR-Free reads that cross homopolymer.
HG-002-2x250-b38.recalibrated.haplotypeCalls.vcf	NovaSeq 2x250 GATK	GRCh38	INDEL	Outside v3.3.2	chr4	158984224	FN	T TAGACAGATCAATG GT:BD:BK:BI:BVT:BLT:QQ 1/1:FN:.:i6_15:INDEL:homalt:. .:.:.:.:NOCALL:nocall:0	yes	no	the 13bp insertion lies within a LINE element and the HOMALT call is well supported by the CCS and ONT datasets. Very few reads map there in the Illumina and 2x250 tracks, and some of those that do are soft clipped or have low MQ, which explains the no call in 2x250bp.		yes	no
HG-002-2x250-b38.recalibrated.haplotypeCalls.vcf	NovaSeq 2x250 GATK	GRCh38	INDEL	Outside v3.3.2	chr10	11914758	FN	T TTATTTATTTATTTATG GT:BD:BK:BI:BVT:BLT:QQ 0/1:FN:.:i16_plus:INDEL:het:. .:.:.:.:NOCALL:nocall:0	yes	no	the 16bp insertion lies within a SINE element. The HET call is supported strongly by the CCS dataset (the reads group well by phase) as well as by the ONT dataset to a lesser degree. No support in 10x or Illumina data.		yes	no
HG-002-2x250-b38.recalibrated.haplotypeCalls.vcf	NovaSeq 2x250 GATK	GRCh38	INDEL	Outside v3.3.2	chr16	49449588	FN	GTA G GT:BD:BK:BI:BVT:BLT:QQ 0/1:FN:.:d1_5:INDEL:het:. .:.:.:.:NOCALL:nocall:0	yes	no	the deletion lies within a LINE element. It has good support in the Illumina and CCS track. There are few reads supporting the HET deletion in the 2x250bp track as well but there seem to be alignment issues in the area, which explains why it was not called in the 2x250 data.		yes	no
HG-002-2x250-b37.recalibrated.haplotypeCalls.vcf	NovaSeq 2x250 GATK	GRCh37	SNP	Inside v3.3.2	7	98082553	FP	G A GT:QQ:BD:BK:BI:BVT:BLT .:.:.:.:.:NOCALL:nocall 0/1:304.77:FP:.:ti:SNP:het	yes	no	Frequency is good but most of the support looks mismapped (lots of variants upstream). This also appears in the 2x150bp data we generated but not in the GIAB Illumina data.		yes	no
HG-002-2x250-b37.recalibrated.haplotypeCalls.vcf	NovaSeq 2x250 GATK	GRCh37	SNP	Inside v3.3.2	9	132201886	FP	T A GT:QQ:BD:BK:BI:BVT:BLT .:.:.:.:.:NOCALL:nocall 0/1:1054.77:FP:.:tv:SNP:het	yes	no	Plenty of support in our data, but these reads have a lot of flanking variants. No support in any of the other technologies but support in our 2x150bp data. Mapping quality of these reads is fine.		yes	no
HG-002-2x250-b37.recalibrated.haplotypeCalls.vcf	NovaSeq 2x250 GATK	GRCh37	SNP	Inside v3.3.2	9	132194377	FP	G T GT:QQ:BD:BK:BI:BVT:BLT .:.:.:.:.:NOCALL:nocall 0/1:1714.77:FP:.:tv:SNP:het	yes	no	Plenty of support in our data, but these reads have a lot of flanking variants. No support in any of the other technologies but support in our 2x150bp data. Mapping quality of these reads is fine.		yes	no
HG-002-2x250-b37.recalibrated.haplotypeCalls.vcf	NovaSeq 2x250 GATK	GRCh37	SNP	Inside v3.3.2	6	153745106	FP	A T GT:QQ:BD:BK:BI:BVT:BLT .:.:.:.:.:NOCALL:nocall 0/1:1011.77:FP:.:tv:SNP:het	yes	no	Plenty of support in our data, but these reads have a lot of flanking variants. No support in any of the other technologies but support in our 2x150bp data. Mapping quality of these reads is fine. This does fall in a low complexity AT rich region.		yes	no
HG-002-2x250-b37.recalibrated.haplotypeCalls.vcf	NovaSeq 2x250 GATK	GRCh37	SNP	Inside v3.3.2	9	132194938	FP	C G GT:QQ:BD:BK:BI:BVT:BLT .:.:.:.:.:NOCALL:nocall 0/1:1809.77:FP:.:tv:SNP:het	yes	no	Plenty of support in our data, but these reads have a lot of flanking variants. No support in any of the other technologies but support in our 2x150bp data. Mapping quality of these reads is fine.		yes	no
HG-002-2x250-b37.recalibrated.haplotypeCalls.vcf	NovaSeq 2x250 GATK	GRCh37	INDEL	Inside v3.3.2	9	137757847	FP	AT A GT:QQ:BD:BK:BI:BVT:BLT .:.:.:.:.:NOCALL:nocall 0/1:60.73:FP:.:d1_5:INDEL:het	yes	no	Only 7 reads with the del. However 3 ONT reads show evidence that there could be an event (2 or 3bp deletion either in in the same spot or a few bases away). This is also in a LINE element		yes	no
HG-002-2x250-b37.recalibrated.haplotypeCalls.vcf	NovaSeq 2x250 GATK	GRCh37	INDEL	Inside v3.3.2	18	24118038	FP	CT C GT:QQ:BD:BK:BI:BVT:BLT .:.:.:.:.:NOCALL:nocall 0/1:34.73:FP:lm:d1_5:INDEL:het	unsure	unsure	52 C, 35 DEL. C are higher mapping quality so not sure why this is just a DEL. ONT has flanking indels. ALU so maybe just misalignment but not a large number of flanking variants.		yes	no	HOM SNP in benchmark and HET 1bp del in query. Support across techs for HOM SNP. Appears to be 2 calls in NovaSeq with the SNP call filtered.
HG-002-2x250-b37.recalibrated.haplotypeCalls.vcf	NovaSeq 2x250 GATK	GRCh37	INDEL	Inside v3.3.2	16	59211842	FP	T TA GT:QQ:BD:BK:BI:BVT:BLT .:.:.:.:.:NOCALL:nocall 0/1:261.73:FP:.:i1_5:INDEL:het	yes	no	This region looks really badly mapped but I don't see any marked repeats in the GIAB tracks.		yes	no
HG-002-2x250-b37.recalibrated.haplotypeCalls.vcf	NovaSeq 2x250 GATK	GRCh37	INDEL	Inside v3.3.2	20	14219676	FP	AAAA A GT:QQ:BD:BK:BI:BVT:BLT .:.:.:.:.:NOCALL:nocall 0/1:917.73:FP:lm:d1_5:INDEL:het	no	yes	We call 2 different indels while GIAB appears to only call one. To me there seems to be strong evidence for both alts in their Illumina, 10X and PacBio data. This is also a repeat so unclear if these are mapping artifacts. There are reads representing the ref allele as well but I think support is higher for 2 alts.		unsure	unsure	HET 7bp DEL in benchmark and HET 7bp/3bp DEL in query. At beginning of homopolymer. Mainly support in Ill HiSeq for 7bp del but some reads support 3bp del. 10x largely supports 7bp del but also has support for 3bp del. CCS has support for 7bp del and 3bp del. Usually in these cases trust PCR-Free reads that cross homopolymer the most but there is some support for 3bp del in those as well.
HG-002-2x250-b37.recalibrated.haplotypeCalls.vcf	NovaSeq 2x250 GATK	GRCh37	INDEL	Inside v3.3.2	2	200037828	FP	TTA T GT:QQ:BD:BK:BI:BVT:BLT .:.:.:.:.:NOCALL:nocall 0/1:384.73:FP:.:d1_5:INDEL:het	yes	no	This looks mismapped, lots of flanking variants and not a clear deletion		yes	no
HG-002-2x250-b37.recalibrated.haplotypeCalls.vcf	NovaSeq 2x250 GATK	GRCh37	SNP	Inside v3.3.2	7	32508744	FN	G A GT:BD:BK:BI:BVT:BLT:QQ 0|1:FN:.:ti:SNP:het:. .:.:.:.:NOCALL:nocall:0	unsure	unsure	This is actually 2 A substitutions side by side. Present at low levels in their Illumina, 1 read only in 10X, both PacBio and ONT support but the ONT alignments are messy. Very little support in our 2x150. Falls in a LINE. Reads supporting this also have several upstream variants so I wonder if this is real.		unsure	no	HET SNP in benchmark and ref in query. 4/24 reads support SNP in Ill HiSeq, 1/34 read support in 10x, 26/49 reads support in CCS, support in ONT. In LINE. Larger region has high variation and possible SV.
HG-002-2x250-b37.recalibrated.haplotypeCalls.vcf	NovaSeq 2x250 GATK	GRCh37	SNP	Inside v3.3.2	3	63198525	FN	C A GT:BD:BK:BI:BVT:BLT:QQ 0/1:FN:.:tv:SNP:het:. .:.:.:.:NOCALL:nocall:0	unsure	unsure	Another LINE. No high quality Illumina mapping support. 2 reads support in 10X. Again ONT alignments are messy and PacBio has a lot of flanking variation.		yes	no	HET SNP in benchmark and ref in query. No support in Ill HiSeq, 3/38 reads of support in 10x, 23/53 reads support in CCS, support in ONT. In LINE, so trust long reads more.
HG-002-2x250-b37.recalibrated.haplotypeCalls.vcf	NovaSeq 2x250 GATK	GRCh37	SNP	Inside v3.3.2	20	23572443	FN	A G GT:BD:BK:BI:BVT:BLT:QQ 0/1:FN:.:ti:SNP:het:. .:.:.:.:NOCALL:nocall:0	unsure	unsure	LINE. Lots of flanking variation but this time the call doesn't show any pattern with those variants. Low coverage in our data (3/12 reads).		yes	no	HET SNP in benchmark and ref in query. 4/12 reads of support in Ill HiSeq, 6/27 reads of support in 10x, 14/48 reads support in CCS, support in ONT. In LINE, so trust long reads more. Larger region looks clean.
HG-002-2x250-b37.recalibrated.haplotypeCalls.vcf	NovaSeq 2x250 GATK	GRCh37	SNP	Inside v3.3.2	21	42288664	FN	C A GT:BD:BK:BI:BVT:BLT:QQ 0/1:FN:.:tv:SNP:het:. .:.:.:.:NOCALL:nocall:0	no	unsure	LINE. Mostly supported by PacBio. Mapping outside the LINE is good and then lots of SNPs inside the line so I think this is likely pulling in from another region.		yes	no	HET SNP in benchmark and ref in query. No support in Ill HiSeq, 1 read supports SNP in 10x, 30/59 reads support in CCS, support in ONT. In LINE, so trust long reads more. Larger region looks relatively clean.
HG-002-2x250-b37.recalibrated.haplotypeCalls.vcf	NovaSeq 2x250 GATK	GRCh37	SNP	Inside v3.3.2	13	48288403	FN	G C GT:BD:BK:BI:BVT:BLT:QQ 0/1:FN:.:tv:SNP:het:. .:.:.:.:NOCALL:nocall:0	no	unsure	LINE. Alignments in this region are all pretty bad. Lots of variations in every tech. Decent depth in the Illumina data but no evidence.		unsure	unsure	HET SNP in benchmark and ref in query. No support in Ill HiSeq, 2 reads of support in 10x, 33/73 reads support in CCS, support in ONT. In LINE. Large cluster of variants that make this region difficult to tell which callset is correct.
HG-002-2x250-b37.recalibrated.haplotypeCalls.vcf	NovaSeq 2x250 GATK	GRCh37	INDEL	Inside v3.3.2	8	3231474	FN	ATT AT,A GT:BD:BK:BI:BVT:BLT:QQ 2|1:FN:am:d1_5:INDEL:hetalt:. .:.:.:.:NOCALL:nocall:664.73	yes	no	Just at the edge of a SINE. This really looks like there is support for both DEL events.		yes	no
HG-002-2x250-b37.recalibrated.haplotypeCalls.vcf	NovaSeq 2x250 GATK	GRCh37	INDEL	Inside v3.3.2	4	156206310	FN	G GT GT:BD:BK:BI:BVT:BLT:QQ 0/1:FN:.:i1_5:INDEL:het:. .:.:.:.:NOCALL:nocall:0	yes	no	LINE.		yes	no
HG-002-2x250-b37.recalibrated.haplotypeCalls.vcf	NovaSeq 2x250 GATK	GRCh37	INDEL	Inside v3.3.2	17	19897562	FN	C CT GT:BD:BK:BI:BVT:BLT:QQ 0/1:FN:.:i1_5:INDEL:het:. .:.:.:.:NOCALL:nocall:0	unsure	unsure	Multiple repeats. There is low level support for the variant but I think the right call (ie no call) was made. Nothing in PacBio, evidence is from Illumina and 10X.		yes	no	INDEL at beginning of homoplymer that is in a TR. Support in Ill HiSeq, ONT, CCS.
HG-002-2x250-b37.recalibrated.haplotypeCalls.vcf	NovaSeq 2x250 GATK	GRCh37	INDEL	Inside v3.3.2	1	162865636	FN	TAAAAA TA,T GT:BD:BK:BI:BVT:BLT:QQ 2|1:FN:am:d1_5:INDEL:hetalt:. .:.:.:.:NOCALL:nocall:391.73	unsure	unsure	Odd that ours says no call because we do call one of the alts (T). This is a homopolymer so I doubt this is 2 real length variations.		yes	no	INDEL at beginning of homoplymer. Ill HiSeq reads that cross homopolymer support HET INDEL.
HG-002-2x250-b37.recalibrated.haplotypeCalls.vcf	NovaSeq 2x250 GATK	GRCh37	INDEL	Inside v3.3.2	17	14737527	FN	T TC GT:BD:BK:BI:BVT:BLT:QQ 0/1:FN:.:i1_5:INDEL:het:. .:.:.:.:NOCALL:nocall:0	no	yes	We have some reads that show an INS but this is a homopolymer repeat so I think our no call is the right thing here.		no	yes	INDEL at beginning of homoplymer. Ill reads that cross homopolymer support HET INDEL.
HG-002-2x250-b37.recalibrated.haplotypeCalls.vcf	NovaSeq 2x250 GATK	GRCh37	SNP	Outside v3.3.2	4	45015417	FP	A G GT:QQ:BD:BK:BI:BVT:BLT .:.:.:.:.:NOCALL:nocall 0/1:1728.77:FP:.:ti:SNP:het	yes	no	Plenty of support in our 2x250 and 2x150 data, but these reads have a lot of flanking variants and the variant falls in a segdup region. No support in any of the other technologies. Mapping quality of these reads is fine. There is a rsid associated with this variant, rs77022430		yes	no
HG-002-2x250-b37.recalibrated.haplotypeCalls.vcf	NovaSeq 2x250 GATK	GRCh37	SNP	Outside v3.3.2	6	153746945	FP	C T GT:QQ:BD:BK:BI:BVT:BLT .:.:.:.:.:NOCALL:nocall 0/1:756.77:FP:.:ti:SNP:het	yes	no	Plenty of support in our 2x250 data, but these reads have a lot of flanking variants and the variant falls in a repeat mask region. No support in any of the other technologies. Mapping quality of these reads is fine. There is a rsid associated with this variant, rs796367073.		yes	no
HG-002-2x250-b37.recalibrated.haplotypeCalls.vcf	NovaSeq 2x250 GATK	GRCh37	SNP	Outside v3.3.2	6	153744733	FP	T C GT:QQ:BD:BK:BI:BVT:BLT .:.:.:.:.:NOCALL:nocall 0/1:240.77:FP:lm:ti:SNP:het	yes	no	The SNP lies within a LINE element and the variant is covered and surrounded by a lot of split reads. There is no evidence for this variant in any of the other technologies.		yes	no
HG-002-2x250-b37.recalibrated.haplotypeCalls.vcf	NovaSeq 2x250 GATK	GRCh37	SNP	Outside v3.3.2	4	45016062	FP	A C GT:QQ:BD:BK:BI:BVT:BLT .:.:.:.:.:NOCALL:nocall 0/1:1485.77:FP:.:tv:SNP:het	yes	no	The SNP lies with a seqdup and repeat mask region. Lot of flanking variants and split reads in the region. There is also a LINE element <100bp from the variant. No evidence for the variant in any of the other technologies.		yes	no
HG-002-2x250-b37.recalibrated.haplotypeCalls.vcf	NovaSeq 2x250 GATK	GRCh37	SNP	Outside v3.3.2	9	132200176	FP	G C GT:QQ:BD:BK:BI:BVT:BLT .:.:.:.:.:NOCALL:nocall 0/1:1880.77:FP:.:tv:SNP:het	yes	no	The SNP lies within a SINE element and all the reads containing the variant have a 4bp deletion upstream of the variant and 2 SNVs downstream of the variant. No evidence in any of the other technologies.		yes	no
HG-002-2x250-b37.recalibrated.haplotypeCalls.vcf	NovaSeq 2x250 GATK	GRCh37	INDEL	Outside v3.3.2	19	20688366	FP	T TC GT:QQ:BD:BK:BI:BVT:BLT .:.:.:.:.:NOCALL:nocall 0/1:337.73:FP:.:i1_5:INDEL:het	yes	no	The INDEL lies within a LTR repeat of "T". Some of the reads containing the insertion have a couple of SNV downstream of the variant. No evidence for this variant in any of the other technologies.		yes	no
HG-002-2x250-b37.recalibrated.haplotypeCalls.vcf	NovaSeq 2x250 GATK	GRCh37	INDEL	Outside v3.3.2	10	27621950	FP	T TC GT:QQ:BD:BK:BI:BVT:BLT .:.:.:.:.:NOCALL:nocall 0/1:1071.73:FP:.:i1_5:INDEL:het	unsure	unsure	The INDEL lies in segdup region. There are failed variants upstream and downstream from the insertion. The reason it is marked as unsure is because there is some support for the variant in pacbio and ONT data.		unsure	unsure	1bp ins in query and ref in benchmark. No support in Ill HiSeq or 10x. 3 reads support INS in CCS. Some support in ONT. Step increase in coverage in ONT that might be CNV in region.
HG-002-2x250-b37.recalibrated.haplotypeCalls.vcf	NovaSeq 2x250 GATK	GRCh37	INDEL	Outside v3.3.2	4	190861163	FP	T TG GT:QQ:BD:BK:BI:BVT:BLT .:.:.:.:.:NOCALL:nocall 0/1:295.73:FP:.:i1_5:INDEL:het	yes	no	The INDEL lies in segdup region and falls within LTR repeat. There are a number of variants surrounding the variant and there is no clear evidence for it in other technologies.		yes	no
HG-002-2x250-b37.recalibrated.haplotypeCalls.vcf	NovaSeq 2x250 GATK	GRCh37	INDEL	Outside v3.3.2	12	11274959	FP	T TGC GT:QQ:BD:BK:BI:BVT:BLT .:.:.:.:.:NOCALL:nocall 0/1:96.73:FP:.:i1_5:INDEL:het	yes	no	Very weak evidence for the variant in 2x250 data. Flanked by other variants and no evidence in other technologies.		yes	no
HG-002-2x250-b37.recalibrated.haplotypeCalls.vcf	NovaSeq 2x250 GATK	GRCh37	INDEL	Outside v3.3.2	17	45111097	FP	AG A GT:QQ:BD:BK:BI:BVT:BLT .:.:.:.:.:NOCALL:nocall 0/1:125.73:FP:.:d1_5:INDEL:het	yes	no	Clear evidence for the deletion in Illumina both 2x250 and 2x150 data. There is a "AG" repeat surrounding the variant and there is evidence for it in the ONT data. There might be a variant in the region but this one looks like an artifact.		yes	no
HG-002-2x250-b37.recalibrated.haplotypeCalls.vcf	NovaSeq 2x250 GATK	GRCh37	SNP	Outside v3.3.2	1	237186957	FN	G A GT:BD:BK:BI:BVT:BLT:QQ 1/1:FN:.:ti:SNP:homalt:. .:.:.:.:NOCALL:nocall:0	yes	no	Evidence for a variant is seen in Pacbio, ONT and 10X whereas no evidence in Illumina data. The variant is within a LINE element. There are a lot of split reads around the variant in 10X data.		yes	no
HG-002-2x250-b37.recalibrated.haplotypeCalls.vcf	NovaSeq 2x250 GATK	GRCh37	SNP	Outside v3.3.2	7	56995781	FN	T C GT:BD:BK:BI:BVT:BLT:QQ 1/1:FN:.:ti:SNP:homalt:. .:.:.:.:NOCALL:nocall:0	yes	no	The SNP lies within a segdup region. Plenty of evidence in both SR and LR data.		yes	no
HG-002-2x250-b37.recalibrated.haplotypeCalls.vcf	NovaSeq 2x250 GATK	GRCh37	SNP	Outside v3.3.2	3	155225083	FN	G T GT:BD:BK:BI:BVT:BLT:QQ 0/1:FN:.:tv:SNP:het:. .:.:.:.:NOCALL:nocall:0	yes	no	The SNP lies within a LINE element. Evidence seen in pacbio and ONT files. No evidence for the variant in SR data.		yes	no
HG-002-2x250-b37.recalibrated.haplotypeCalls.vcf	NovaSeq 2x250 GATK	GRCh37	SNP	Outside v3.3.2	3	197345442	FN	A T GT:BD:BK:BI:BVT:BLT:QQ 0/1:FN:.:tv:SNP:het:. .:.:.:.:NOCALL:nocall:0	yes	no	Plenty of evidence for the variant in Pacbio, ONT and 10X. Weak evidence in Illumina 2x250 data and no evidence in 2x150 data. The variant is within a LINE element and a segdup region.		yes	no
HG-002-2x250-b37.recalibrated.haplotypeCalls.vcf	NovaSeq 2x250 GATK	GRCh37	SNP	Outside v3.3.2	1	61245743	FN	C T GT:BD:BK:BI:BVT:BLT:QQ 0/1:FN:.:ti:SNP:het:. .:.:.:.:NOCALL:nocall:0	yes	no	The variant is within a LINE element. Evidence in Pacbio and ONT but not in 10X. Weak evidence in 2x250 data.		yes	no
HG-002-2x250-b37.recalibrated.haplotypeCalls.vcf	NovaSeq 2x250 GATK	GRCh37	INDEL	Outside v3.3.2	9	44049654	FN	CCA C GT:BD:BK:BI:BVT:BLT:QQ 1/1:FN:.:d1_5:INDEL:homalt:. .:.:.:.:NOCALL:nocall:0	yes	no	The variant is within a segdup region. Evidence seen in Pacbio, ONT and 10X. There is evidence for the variant in Illumina 2x250 data but the MQ of the reads is 0.		yes	no
HG-002-2x250-b37.recalibrated.haplotypeCalls.vcf	NovaSeq 2x250 GATK	GRCh37	INDEL	Outside v3.3.2	10	135391486	FN	C CAGGT GT:BD:BK:BI:BVT:BLT:QQ 0/1:FN:.:i1_5:INDEL:het:. .:.:.:.:NOCALL:nocall:0	yes	no	The variant is within a segdup region. Evidence seen in Pacbio, ONT and 10X. There is evidence for the variant in Illumina 2x250 data but the MQ of the majority reads is 0.		yes	no
HG-002-2x250-b37.recalibrated.haplotypeCalls.vcf	NovaSeq 2x250 GATK	GRCh37	INDEL	Outside v3.3.2	3	153401356	FN	TA T GT:BD:BK:BI:BVT:BLT:QQ 0/1:FN:.:d1_5:INDEL:het:. .:.:.:.:NOCALL:nocall:0	yes	no	The variant is within a SINE element. There is evidence for the variant on all the platforms.		yes	no
HG-002-2x250-b37.recalibrated.haplotypeCalls.vcf	NovaSeq 2x250 GATK	GRCh37	INDEL	Outside v3.3.2	7	57092829	FN	C CA GT:BD:BK:BI:BVT:BLT:QQ 0/1:FN:.:i1_5:INDEL:het:. .:.:.:.:NOCALL:nocall:0	yes	no	The variant is within a segdup region. Strong evidence for the variant in Pacbio and ONT data. There is evidence of the variant in Illumina 2x250 data but majority of the reads have a MQ of 0.		yes	no
HG-002-2x250-b37.recalibrated.haplotypeCalls.vcf	NovaSeq 2x250 GATK	GRCh37	INDEL	Outside v3.3.2	2	152462248	FN	A AG GT:BD:BK:BI:BVT:BLT:QQ 1/1:FN:lm:i1_5:INDEL:homalt:. .:.:.:.:NOCALL:nocall:0	yes	no	Clear evidence for the variant in pacbio and ONT. There is an insertion call in the SR data at the next coordinate position.		yes	no

## Sheet: MHCv1.1
	Callset	GRCh37 or GRCh38	SNP or INDEL	Inside v3.3.2, Outside v3.3.2, or MHC	Is this a putative FP or FN in your calls?	Chromosome	Position	What is the putative FP or FN vcf line?	Are both alleles correct in the benchmark? (yes, no, or unsure)	Are both alleles correct in the query callset? (yes, no, or unsure)	Notes (required if answer is no or unsure for the benchmark)	JZ/JW Are both alleles correct in the benchmark? (yes, no, or unsure)	JZ/JW Are both alleles correct in the query callset? (yes, no, or unsure)	JZ/JW notes
NA24385.GRCh37.phased_variants.vcf	10x LongRanger	GRCh37	SNP	MHC	FP	6	32440528	C T GT:QQ:BD:BK:BI:BVT:BLT .:.:.:.:.:NOCALL:nocall 0/1:1040.77:FP:lm:ti:SNP:het	yes	no		yes	no
NA24385.GRCh37.phased_variants.vcf	10x LongRanger	GRCh37	SNP	MHC	FP	6	31358379	C G GT:QQ:BD:BK:BI:BVT:BLT .:.:.:.:.:NOCALL:nocall 0/1:70.77:FP:lm:tv:SNP:het	yes	no		yes	no
NA24385.GRCh37.phased_variants.vcf	10x LongRanger	GRCh37	SNP	MHC	FP	6	32713048	A G GT:QQ:BD:BK:BI:BVT:BLT .:.:.:.:.:NOCALL:nocall 0/1:97.77:FP:.:ti:SNP:het	yes	no		yes	no
NA24385.GRCh37.phased_variants.vcf	10x LongRanger	GRCh37	SNP	MHC	FP	6	29914903	A G GT:QQ:BD:BK:BI:BVT:BLT .:.:.:.:.:NOCALL:nocall 0/1:151.77:FP:lm:ti:SNP:het	yes	no		yes	no
NA24385.GRCh37.phased_variants.vcf	10x LongRanger	GRCh37	SNP	MHC	FP	6	31305088	A C GT:QQ:BD:BK:BI:BVT:BLT .:.:.:.:.:NOCALL:nocall 0/1:160.77:FP:lm:tv:SNP:het	yes	no		yes	no
NA24385.GRCh37.phased_variants.vcf	10x LongRanger	GRCh37	INDEL	MHC	FP	6	29916035	AC A GT:QQ:BD:BK:BI:BVT:BLT .:.:.:.:.:NOCALL:nocall 1/1:1051.73:FP:lm:d1_5:INDEL:homalt	no	yes	Position 29916036 is half depth in both PacBio and ONT, which makes me thing the AC/A call is correct.	yes	no	This and the following two SNPs are called as homozygous by longranger when they should be heterozgyous
NA24385.GRCh37.phased_variants.vcf	10x LongRanger	GRCh37	INDEL	MHC	FP	6	29803889	T TGTGGCTCTCTTATGCTTATTGCATAAGAGAGCCACAGAGTGGG GT:QQ:BD:BK:BI:BVT:BLT .:.:.:.:.:NOCALL:nocall 0/1:126.73:FP:.:i16_plus:INDEL:het	yes	no		yes	no
NA24385.GRCh37.phased_variants.vcf	10x LongRanger	GRCh37	INDEL	MHC	FP	6	29914856	T TA GT:QQ:BD:BK:BI:BVT:BLT .:.:.:.:.:NOCALL:nocall 0/1:157.73:FP:lm:i1_5:INDEL:het	yes	no		yes	no
NA24385.GRCh37.phased_variants.vcf	10x LongRanger	GRCh37	INDEL	MHC	FP	6	31567421	G GT GT:QQ:BD:BK:BI:BVT:BLT .:.:.:.:.:NOCALL:nocall 0/1:81.73:FP:lm:i1_5:INDEL:het	yes	no	Seems to be some GATK failure in the indel call	yes	no
NA24385.GRCh37.phased_variants.vcf	10x LongRanger	GRCh37	INDEL	MHC	FP	6	31160597	TTATTTA T GT:QQ:BD:BK:BI:BVT:BLT .:.:.:.:.:NOCALL:nocall 1/1:757.73:FP:am:d6_15:INDEL:homalt	unsure	unsure	It is in the very tip of the overlapping confidence region. If I have to say what is correct between PacBio and 10x, I would say hte latter as there is that 7bp DEL plus linked T haplotype and 5bp DEL linked with a 2 bp DEL. In PacBio the 7bp becomes 6bp and the T (chr6:160603) is deleted, which doesn't seem right.	yes	partial	While this call could be correct, the previous two calls from longranger should be heterozygous, so the alleles are incorrect
NA24385.GRCh37.phased_variants.vcf	10x LongRanger	GRCh37	SNP	MHC	FN	6	31236652	T G GT:BD:BK:BI:BVT:BLT:QQ 0|1:FN:lm:tv:SNP:het:. .:.:.:.:NOCALL:nocall:0	yes	no		yes	no
NA24385.GRCh37.phased_variants.vcf	10x LongRanger	GRCh37	SNP	MHC	FN	6	32611029	T C GT:BD:BK:BI:BVT:BLT:QQ 0|1:FN:lm:ti:SNP:het:. .:.:.:.:NOCALL:nocall:0	yes	no	Actually, I don't understand why this wasn't called by GATK and the phasing algorithm as the read support is there.	yes	no
NA24385.GRCh37.phased_variants.vcf	10x LongRanger	GRCh37	SNP	MHC	FN	6	32614326	G A GT:BD:BK:BI:BVT:BLT:QQ 0|1:FN:lm:ti:SNP:het:. .:.:.:.:NOCALL:nocall:0	yes	no	Same thing here as above. The variant is supported but not called. However, here only ONT clearly support both haplotypes. Not even PacBio. Interesting!	yes	no
NA24385.GRCh37.phased_variants.vcf	10x LongRanger	GRCh37	SNP	MHC	FN	6	31963559	A G GT:BD:BK:BI:BVT:BLT:QQ 0|1:FN:.:ti:SNP:het:. .:.:.:.:NOCALL:nocall:0	yes	no		yes	no
NA24385.GRCh37.phased_variants.vcf	10x LongRanger	GRCh37	SNP	MHC	FN	6	32641143	A G GT:BD:BK:BI:BVT:BLT:QQ 0|1:FN:.:ti:SNP:het:. .:.:.:.:NOCALL:nocall:0	yes	no		yes	no
NA24385.GRCh37.phased_variants.vcf	10x LongRanger	GRCh37	INDEL	MHC	FN	6	29766657	A AGGCAAGGGACAGAGCTAG GT:BD:BK:BI:BVT:BLT:QQ 1|1:FN:am:i16_plus:INDEL:homalt:. .:.:.:.:NOCALL:nocall:0	yes	no	There is support from the reads, but het indel not called. Unsure why, maybe GATK.	yes	no
NA24385.GRCh37.phased_variants.vcf	10x LongRanger	GRCh37	INDEL	MHC	FN	6	32644315	A ACTT GT:BD:BK:BI:BVT:BLT:QQ 0|1:FN:.:i1_5:INDEL:het:. .:.:.:.:NOCALL:nocall:0	yes	no		yes	no
NA24385.GRCh37.phased_variants.vcf	10x LongRanger	GRCh37	INDEL	MHC	FN	6	32598493	T TTTTAGCATCTTCTTCATGAAATC GT:BD:BK:BI:BVT:BLT:QQ 1|0:FN:lm:i16_plus:INDEL:het:. .:.:.:.:NOCALL:nocall:0	yes	no		yes	no
NA24385.GRCh37.phased_variants.vcf	10x LongRanger	GRCh37	INDEL	MHC	FN	6	29911732	G GGGACTAGAATTTTCCAC GT:BD:BK:BI:BVT:BLT:QQ 0|1:FN:.:i16_plus:INDEL:het:. .:.:.:.:NOCALL:nocall:0	yes	no		yes	no
NA24385.GRCh37.phased_variants.vcf	10x LongRanger	GRCh37	INDEL	MHC	FN	6	32614247	GTGCT G GT:BD:BK:BI:BVT:BLT:QQ 0|1:FN:.:d1_5:INDEL:het:. .:.:.:.:NOCALL:nocall:0	yes	no	Unsure why missed when the call has support.	yes	no
hs37d5_sorted.vcf (CCS Clair)	CCS Clair	GRCh37	SNP	MHC	FP	6	32422727	C T GT:QQ:BD:BK:BI:BVT:BLT .:.:.:.:.:NOCALL:nocall 0/1:91:FP:lm:ti:SNP:het	Yes	Yes	Both look correct. One has an insertion and a deletion while the other has a bunch of SNPs	Yes	partial	Clair has 6 net inserted bases, when there should only be 1 net inserted base, though this snp is partially correct
hs37d5_sorted.vcf (CCS Clair)	CCS Clair	GRCh37	SNP	MHC	FP	6	31322217	A C GT:QQ:BD:BK:BI:BVT:BLT .:.:.:.:.:NOCALL:nocall 0/1:200:FP:lm:tv:SNP:het	Unsure	Unsure	It’s very difficult to get a consensus from the reads around here. There’s only 1 10x read that provides evidence of the benchmark being right though, and a couple of 10x reads plus many CCS reads supporting the callset’s alleles. However, it’s not strong evidence for me to make a definitive call here.	Yes	partial	Both haplotypes called by the benchmark are consistent with alignments of PCR-free illumina reads, and Clair calls 3 overlapping deletions in this region that couldn't be correct, so it is at least partially incorrect
hs37d5_sorted.vcf (CCS Clair)	CCS Clair	GRCh37	SNP	MHC	FP	6	30463204	G T GT:QQ:BD:BK:BI:BVT:BLT .:.:.:.:.:NOCALL:nocall 1/1:223:FP:lm:tv:SNP:homalt	Yes	Yes	Both look correct – long insertion + deletion in benchmark vs. short insertion plus SNPs in callset	Yes	partial	Clair calls 22 net inserted bases instead of 9, though this snp is partially correct
hs37d5_sorted.vcf (CCS Clair)	CCS Clair	GRCh37	SNP	MHC	FP	6	30292635	C T GT:QQ:BD:BK:BI:BVT:BLT .:.:.:.:.:NOCALL:nocall 0/1:171:FP:lm:ti:SNP:het	Yes	Yes	Another instance of equivalent representations of the same sequence	Yes	partial	Clair calls a 6bp del instead of a 3bp del downstream, though this snp is partially correct
hs37d5_sorted.vcf (CCS Clair)	CCS Clair	GRCh37	SNP	MHC	FP	6	29850376	G A GT:QQ:BD:BK:BI:BVT:BLT .:.:.:.:.:NOCALL:nocall 1/1:222:FP:lm:ti:SNP:homalt	Yes	Yes	Another instance of equivalent representations of the same sequence	Yes	partial	Clair calls 39 net inserted bases instead of 15, though this snp is partially correct
hs37d5_sorted.vcf (CCS Clair)	CCS Clair	GRCh37	INDEL	MHC	FP	6	29924295	TG T GT:QQ:BD:BK:BI:BVT:BLT .:.:.:.:.:NOCALL:nocall 1/1:276:FP:lm:d1_5:INDEL:homalt	Yes	No	There’s a longer deletion which is correctly in the benchmark but the callset only captures the first base of it	Yes	No
hs37d5_sorted.vcf (CCS Clair)	CCS Clair	GRCh37	INDEL	MHC	FP	6	29669334	TA T GT:QQ:BD:BK:BI:BVT:BLT .:.:.:.:.:NOCALL:nocall 0/1:295:FP:lm:d1_5:INDEL:het	No	Yes	There seems to be a deleted base here across technologies	Yes	partial	While this call is correct with one representation, Clair misses an upstream ins so it is counted as a FP
hs37d5_sorted.vcf (CCS Clair)	CCS Clair	GRCh37	INDEL	MHC	FP	6	32773346	GACAC G GT:QQ:BD:BK:BI:BVT:BLT .:.:.:.:.:NOCALL:nocall 0/1:150:FP:lm:d1_5:INDEL:het	Yes	No	The callset is wrong here and has a bunch of overlapping deletions	Yes	No
hs37d5_sorted.vcf (CCS Clair)	CCS Clair	GRCh37	INDEL	MHC	FP	6	29250696	CA C GT:QQ:BD:BK:BI:BVT:BLT .:.:.:.:.:NOCALL:nocall 0/1:33:FP:.:d1_5:INDEL:het	Yes	No	No evidence of a deletion here	Yes	No
hs37d5_sorted.vcf (CCS Clair)	CCS Clair	GRCh37	INDEL	MHC	FP	6	31312300	A AACAAC GT:QQ:BD:BK:BI:BVT:BLT .:.:.:.:.:NOCALL:nocall 0/1:156:FP:lm:i1_5:INDEL:het	Unsure	Unsure	CCS reads show strong evidence of a heterozygous insertion here and also the following SNP being heterozygous instead of homozygous, but it could be misaligned reads since it’s not present in other technologies	Yes	partial	Clair calls 5bp total inserted insead of a 6bp total inserted bases, because it calls the snp downstream instead of an insertion
hs37d5_sorted.vcf (CCS Clair)	CCS Clair	GRCh37	SNP	MHC	FN	6	32612576	G C GT:BD:BK:BI:BVT:BLT:QQ 0|1:FN:lm:tv:SNP:het:. .:.:.:.:NOCALL:nocall:0	Yes	No		Yes	No
hs37d5_sorted.vcf (CCS Clair)	CCS Clair	GRCh37	SNP	MHC	FN	6	32614701	A T GT:BD:BK:BI:BVT:BLT:QQ 0|1:FN:.:tv:SNP:het:. .:.:.:.:NOCALL:nocall:0	Unsure	Unsure	It seems like only the ONT reads show evidence of these mutations, but other technologies see a drop in coverage there which makes me think the ONT reads are the only ones able to align on the mutated haplotype here. However, it could also be misaligned reads	Yes	No	10x and CCS also support these variants, though at a lower allele fraction probably because it has many phased variants
hs37d5_sorted.vcf (CCS Clair)	CCS Clair	GRCh37	SNP	MHC	FN	6	32637275	A G GT:BD:BK:BI:BVT:BLT:QQ 0|1:FN:lm:ti:SNP:het:. .:.:.:.:NOCALL:nocall:0	Yes	No		Yes	No
hs37d5_sorted.vcf (CCS Clair)	CCS Clair	GRCh37	SNP	MHC	FN	6	32565652	C G GT:BD:BK:BI:BVT:BLT:QQ 0|1:FN:lm:tv:SNP:het:. .:.:.:.:NOCALL:nocall:0	Yes	No		Yes	No
hs37d5_sorted.vcf (CCS Clair)	CCS Clair	GRCh37	SNP	MHC	FN	6	31289899	C A GT:BD:BK:BI:BVT:BLT:QQ 0|1:FN:lm:tv:SNP:het:. .:.:.:.:NOCALL:nocall:0	Yes	No		Yes	No
hs37d5_sorted.vcf (CCS Clair)	CCS Clair	GRCh37	INDEL	MHC	FN	6	32610099	TC T GT:BD:BK:BI:BVT:BLT:QQ 0|1:FN:lm:d1_5:INDEL:het:. .:.:.:.:NOCALL:nocall:0	Yes	No		Yes	No
hs37d5_sorted.vcf (CCS Clair)	CCS Clair	GRCh37	INDEL	MHC	FN	6	31357601	C CAGACCTCTGTTAAATGCAG GT:BD:BK:BI:BVT:BLT:QQ 1|1:FN:.:i16_plus:INDEL:homalt:. .:.:.:.:NOCALL:nocall:0	Yes	No		Yes	No
hs37d5_sorted.vcf (CCS Clair)	CCS Clair	GRCh37	INDEL	MHC	FN	6	29850368	AGCTAGGTG A GT:BD:BK:BI:BVT:BLT:QQ 1|1:FN:lm:d6_15:INDEL:homalt:. .:.:.:.:NOCALL:nocall:0	Yes	Yes	Equivalent representations of the same variants here	Yes	No	Clair has 6 net inserted bases, when there should only be 1 net inserted base
hs37d5_sorted.vcf (CCS Clair)	CCS Clair	GRCh37	INDEL	MHC	FN	6	32627529	CA C GT:BD:BK:BI:BVT:BLT:QQ 0|1:FN:lm:d1_5:INDEL:het:. .:.:.:.:NOCALL:nocall:0	Yes	No		Yes	No
hs37d5_sorted.vcf (CCS Clair)	CCS Clair	GRCh37	INDEL	MHC	FN	6	32045850	G GAGAAAGAAAGAA GT:BD:BK:BI:BVT:BLT:QQ 0|1:FN:lm:i6_15:INDEL:het:. 0/0:N:.:.:HOMREF:homref:0	Yes	No	The callset found an insertion here but didn’t resolve the length/sequence here	Yes	No
HG002.CCS_duplomap_011120_hg19.vcf.gz	CCS-Duplomap-DV	GRCh37	SNP	MHC	FP	6	32422730	A C GT:QQ:BD:BK:BI:BVT:BLT .:.:.:.:.:NOCALL:nocall 0/1:3.8:FP:lm:tv:SNP:het	yes	no	complex variant (32422708-32422730), haplotype based consensus confirms benchmark	yes	no
HG002.CCS_duplomap_011120_hg19.vcf.gz	CCS-Duplomap-DV	GRCh37	SNP	MHC	FP	6	30436231	C T GT:QQ:BD:BK:BI:BVT:BLT .:.:.:.:.:NOCALL:nocall 0/1:7.1:FP:lm:ti:SNP:het	yes	no	TA^n repeat region (30436116-30436399), PacBio CCS reads supports benchmark call, represented as multiple events (2D, 4D and 66D) while benchmark represents as 48D + 2I + 2I + 30D	yes	no
HG002.CCS_duplomap_011120_hg19.vcf.gz	CCS-Duplomap-DV	GRCh37	SNP	MHC	FP	6	32843925	A T GT:QQ:BD:BK:BI:BVT:BLT .:.:.:.:.:NOCALL:nocall 0/1:36.2:FP:lm:tv:SNP:het	unsure	unsure	Overlapping benchmark call is a long insertion (32843920:C:CGCGGTAAATTGAG); no evidence in the reads for any platform to support the long insertion	no	partial	benchmark misses deletion due to dipcall bug, and DV filters two nearby SNPs
HG002.CCS_duplomap_011120_hg19.vcf.gz	CCS-Duplomap-DV	GRCh37	SNP	MHC	FP	6	32422725	G T GT:QQ:BD:BK:BI:BVT:BLT .:.:.:.:.:NOCALL:nocall 0/1:9.3:FP:lm:tv:SNP:het	yes	no	confirmed	yes	no
HG002.CCS_duplomap_011120_hg19.vcf.gz	CCS-Duplomap-DV	GRCh37	SNP	MHC	FP	6	32422726	G A GT:QQ:BD:BK:BI:BVT:BLT .:.:.:.:.:NOCALL:nocall 0/1:3.8:FP:lm:ti:SNP:het	yes	no	confirmed	yes	no
HG002.CCS_duplomap_011120_hg19.vcf.gz	CCS-Duplomap-DV	GRCh37	INDEL	MHC	FP	6	29675165	CAT C GT:QQ:BD:BK:BI:BVT:BLT .:.:.:.:.:NOCALL:nocall 0/1:13.3:FP:lm:d1_5:INDEL:het	yes	unsure	DeepVariant could be partially correct, misses some variants in a cluster	no	partial	benchmark calls one half of the del 2bp too long due to TR, and DV filters parts of the complex variant
HG002.CCS_duplomap_011120_hg19.vcf.gz	CCS-Duplomap-DV	GRCh37	INDEL	MHC	FP	6	32143805	A ACCCT GT:QQ:BD:BK:BI:BVT:BLT .:.:.:.:.:NOCALL:nocall 0/1:26.4:FP:.:i1_5:INDEL:het	unsure	unsure	no variant in MHC benchmark calls overlapping region, 4bp insertion event is supported by aligned reads (CCS, Illumina); variant is haplotype-consistent (only on reads from one haplotype) in CCS reads; only explanation could be mapping error	yes	no	benchmark misses ins in TR
HG002.CCS_duplomap_011120_hg19.vcf.gz	CCS-Duplomap-DV	GRCh37	INDEL	MHC	FP	6	31620137	C CA GT:QQ:BD:BK:BI:BVT:BLT .:.:.:.:.:NOCALL:nocall 0/1:11.3:FP:am:i1_5:INDEL:het	yes	yes	different representation in DeepVariant calls: 31620137:C:CA + 31620138:C:CA is same as 31620097:A:AAC + 31620138:C:A, CA tandem repeat	no	yes	benchmark calls it mostly correct, but calls 7bp ins instead of 8bp ins in TR in one haplotype
HG002.CCS_duplomap_011120_hg19.vcf.gz	CCS-Duplomap-DV	GRCh37	INDEL	MHC	FP	6	30436247	CAT C GT:QQ:BD:BK:BI:BVT:BLT .:.:.:.:.:NOCALL:nocall 0/1:10.8:FP:lm:d1_5:INDEL:het	yes	no	Low-complexity sequence, AT repeat, similar to variant “30436231”, supported by PacBio CCS reads	yes	no
HG002.CCS_duplomap_011120_hg19.vcf.gz	CCS-Duplomap-DV	GRCh37	INDEL	MHC	FP	6	28496590	GTATATATATATATATATATATATATATATATA G GT:QQ:BD:BK:BI:BVT:BLT .:.:.:.:.:NOCALL:nocall 0/1:23:FP:lm:d16_plus:INDEL:het	yes	yes	Genotype =1 / 2, alleles also match, variant present in benchmark	no	yes	benchmark calls it mostly correct, but calls 34bp del instead of 32bp del in TR in one haplotype
HG002.CCS_duplomap_011120_hg19.vcf.gz	CCS-Duplomap-DV	GRCh37	SNP	MHC	FN	6	31296355	G T GT:BD:BK:BI:BVT:BLT:QQ 0|1:FN:lm:tv:SNP:het:. .:.:.:.:NOCALL:nocall:0	yes	no	filtered out by DeepVariant	yes	no
HG002.CCS_duplomap_011120_hg19.vcf.gz	CCS-Duplomap-DV	GRCh37	SNP	MHC	FN	6	29820253	G A GT:BD:BK:BI:BVT:BLT:QQ 1|0:FN:.:ti:SNP:het:. .:.:.:.:NOCALL:nocall:0	yes	no	filtered out by DeepVariant, clear evidence of variant on one haplotype using CCS reads	yes	no
HG002.CCS_duplomap_011120_hg19.vcf.gz	CCS-Duplomap-DV	GRCh37	SNP	MHC	FN	6	32646955	G T GT:BD:BK:BI:BVT:BLT:QQ 0|1:FN:.:tv:SNP:het:. .:.:.:.:NOCALL:nocall:0	yes	no	Located in dense cluster of variants, confirmed by haplotype based POA graph	yes	no
HG002.CCS_duplomap_011120_hg19.vcf.gz	CCS-Duplomap-DV	GRCh37	SNP	MHC	FN	6	32627485	T C GT:BD:BK:BI:BVT:BLT:QQ 0|1:FN:lm:ti:SNP:het:. .:.:.:.:NOCALL:nocall:0	yes	no	Located in dense cluster of variants, confirmed by haplotype based POA graph	yes	no
HG002.CCS_duplomap_011120_hg19.vcf.gz	CCS-Duplomap-DV	GRCh37	SNP	MHC	FN	6	32631142	A G GT:BD:BK:BI:BVT:BLT:QQ 0|1:FN:lm:ti:SNP:het:. .:.:.:.:NOCALL:nocall:0	yes	no	Located in dense cluster of variants, confirmed by haplotype based POA graph	yes	no
HG002.CCS_duplomap_011120_hg19.vcf.gz	CCS-Duplomap-DV	GRCh37	INDEL	MHC	FN	6	32613360	C CA GT:BD:BK:BI:BVT:BLT:QQ 0|1:FN:.:i1_5:INDEL:het:. .:.:.:.:NOCALL:nocall:0	yes	no	filtered out by DeepVariant, clear evidence of variant on one haplotype using CCS reads	yes	no
HG002.CCS_duplomap_011120_hg19.vcf.gz	CCS-Duplomap-DV	GRCh37	INDEL	MHC	FN	6	32425167	GGCCT G GT:BD:BK:BI:BVT:BLT:QQ 1|0:FN:lm:d1_5:INDEL:het:. .:.:.:.:NOCALL:nocall:0	yes	no	Located in dense cluster of variants, confirmed by haplotype based POA graph	yes	no
HG002.CCS_duplomap_011120_hg19.vcf.gz	CCS-Duplomap-DV	GRCh37	INDEL	MHC	FN	6	32622315	T TTA GT:BD:BK:BI:BVT:BLT:QQ 0|1:FN:.:i1_5:INDEL:het:. .:.:.:.:NOCALL:nocall:0	yes	no	Located in dense cluster of variants, confirmed by haplotype based POA graph	yes	no
HG002.CCS_duplomap_011120_hg19.vcf.gz	CCS-Duplomap-DV	GRCh37	INDEL	MHC	FN	6	32642259	CT C GT:BD:BK:BI:BVT:BLT:QQ 0|1:FN:.:d1_5:INDEL:het:. .:.:.:.:NOCALL:nocall:0	yes	no	Located in dense cluster of variants, confirmed by haplotype based POA graph	yes	no
HG002.CCS_duplomap_011120_hg19.vcf.gz	CCS-Duplomap-DV	GRCh37	INDEL	MHC	FN	6	32612531	AT A GT:BD:BK:BI:BVT:BLT:QQ 0|1:FN:.:d1_5:INDEL:het:. .:.:.:.:NOCALL:nocall:0	yes	no	Located in dense cluster of variants, confirmed by haplotype based POA graph	yes	no
NA24385.hard-filtered.vcf (GRCh37)	Illumina Dragen	GRCh37	SNP	MHC	FP	6	32442576	A C GT:QQ:BD:BK:BI:BVT:BLT .:.:.:.:.:NOCALL:nocall 0/1:28.98:FP:.:tv:SNP:het	yes	no	Messy in selfchain. PacBio is relatively clean and allele fraction is not high enough to be confident in query in most alignments.	yes	no
NA24385.hard-filtered.vcf (GRCh37)	Illumina Dragen	GRCh37	SNP	MHC	FP	6	32440534	A G GT:QQ:BD:BK:BI:BVT:BLT .:.:.:.:.:NOCALL:nocall 0/1:50:FP:lm:ti:SNP:het	yes	no	Dragen and 10x agrees with query, but relatively uneven coverage in the larger region suggests benchmark	yes	no
NA24385.hard-filtered.vcf (GRCh37)	Illumina Dragen	GRCh37	SNP	MHC	FP	6	32440675	G C GT:QQ:BD:BK:BI:BVT:BLT .:.:.:.:.:NOCALL:nocall 0/1:36.78:FP:lm:tv:SNP:het	yes	no		yes	no
NA24385.hard-filtered.vcf (GRCh37)	Illumina Dragen	GRCh37	SNP	MHC	FP	6	32440366	G A GT:QQ:BD:BK:BI:BVT:BLT .:.:.:.:.:NOCALL:nocall 0/1:42.24:FP:lm:ti:SNP:het	yes	no		yes	no
NA24385.hard-filtered.vcf (GRCh37)	Illumina Dragen	GRCh37	SNP	MHC	FP	6	32440722	C T GT:QQ:BD:BK:BI:BVT:BLT .:.:.:.:.:NOCALL:nocall 0/1:24.24:FP:.:ti:SNP:het	yes	no		yes	no
NA24385.hard-filtered.vcf (GRCh37)	Illumina Dragen	GRCh37	INDEL	MHC	FP	6	30066860	GAAAGAAAGAAA G GT:QQ:BD:BK:BI:BVT:BLT .:.:.:.:.:NOCALL:nocall 0/1:28.6:FP:am:d6_15:INDEL:het	no	unsure	Coverage drop is observed in most alignemnts, but allele fraction is not high enough to be sure	no	yes	benchmark is mostly correct but calls a 20bp ins instead of a 16bp ins
NA24385.hard-filtered.vcf (GRCh37)	Illumina Dragen	GRCh37	INDEL	MHC	FP	6	30247700	GT G GT:QQ:BD:BK:BI:BVT:BLT .:.:.:.:.:NOCALL:nocall 0/1:40.95:FP:lm:d1_5:INDEL:het	no	unsure	Allele deletion is observed in most alignemnts to a varying degree, but it's not all consistent across alignments	no	yes	benchmark calls snp instead of del in homopolymers
NA24385.hard-filtered.vcf (GRCh37)	Illumina Dragen	GRCh37	INDEL	MHC	FP	6	32442572	C CA GT:QQ:BD:BK:BI:BVT:BLT .:.:.:.:.:NOCALL:nocall 0/1:29.19:FP:.:i1_5:INDEL:het	yes	no		yes	no
NA24385.hard-filtered.vcf (GRCh37)	Illumina Dragen	GRCh37	INDEL	MHC	FP	6	31620137	C CA GT:QQ:BD:BK:BI:BVT:BLT .:.:.:.:.:NOCALL:nocall 0/1:43.34:FP:am:i1_5:INDEL:het	unsure	unsure	Insertion is found in many alignments, but not confident in dup region	no	yes	benchmark calls it mostly correct, but calls 7bp ins instead of 8bp ins in TR in one haplotype
NA24385.hard-filtered.vcf (GRCh37)	Illumina Dragen	GRCh37	INDEL	MHC	FP	6	28496590	GTATATATATATATATATATATATATATATATA G GT:QQ:BD:BK:BI:BVT:BLT .:.:.:.:.:NOCALL:nocall 0/1:634.46:FP:lm:d16_plus:INDEL:het	unsure	unsure	It's very messy; benchmark and query seems to have called very similar calls. But long read alignments looks to suggest a homozygous deletion.	no	yes	benchmark calls it mostly correct, but calls 34bp del instead of 32bp del in TR in one haplotype
NA24385.hard-filtered.vcf (GRCh37)	Illumina Dragen	GRCh37	SNP	MHC	FN	6	32599643	T G GT:BD:BK:BI:BVT:BLT:QQ 1|0:FN:.:tv:SNP:het:. .:.:.:.:NOCALL:nocall:0	yes	no	Long reads are clean. Not sure why PCR free shows no evidence though.	yes	no
NA24385.hard-filtered.vcf (GRCh37)	Illumina Dragen	GRCh37	SNP	MHC	FN	6	29946834	A G GT:BD:BK:BI:BVT:BLT:QQ 0|1:FN:.:ti:SNP:het:. .:.:.:.:NOCALL:nocall:0	yes	no		yes	no
NA24385.hard-filtered.vcf (GRCh37)	Illumina Dragen	GRCh37	SNP	MHC	FN	6	32671930	C T GT:BD:BK:BI:BVT:BLT:QQ 1|1:FN:.:ti:SNP:homalt:. .:.:.:.:NOCALL:nocall:0	yes	no		yes	no
NA24385.hard-filtered.vcf (GRCh37)	Illumina Dragen	GRCh37	SNP	MHC	FN	6	32614343	G A GT:BD:BK:BI:BVT:BLT:QQ 0|1:FN:lm:ti:SNP:het:. .:.:.:.:NOCALL:nocall:0	unsure	unsure	Repeat. PacBio and PCR-free alignments suppport query. Dragen's bam supports benchmark but didn't call it probably after reassembly	yes	no	benchmark supported by ONT and by a smaller number of CCS and 10x reads due to high variant density
NA24385.hard-filtered.vcf (GRCh37)	Illumina Dragen	GRCh37	SNP	MHC	FN	6	31357972	A T GT:BD:BK:BI:BVT:BLT:QQ 1|1:FN:.:tv:SNP:homalt:. .:.:.:.:NOCALL:nocall:0	yes	no		yes	no
NA24385.hard-filtered.vcf (GRCh37)	Illumina Dragen	GRCh37	INDEL	MHC	FN	6	32614448	TACAAATGAAGCACTTCATGCACAG T GT:BD:BK:BI:BVT:BLT:QQ 0|1:FN:.:d16_plus:INDEL:het:. .:.:.:.:NOCALL:nocall:0	unsure	unsure	Repeat. Evidences are inconsistent across alignemnts. Dragen's bam supports benchmark but didn't call it probably after reassembly	yes	no	benchmark supported by ONT and by a smaller number of CCS and 10x reads due to high variant density
NA24385.hard-filtered.vcf (GRCh37)	Illumina Dragen	GRCh37	INDEL	MHC	FN	6	31308970	T TG GT:BD:BK:BI:BVT:BLT:QQ 0|1:FN:lm:i1_5:INDEL:het:. .:.:.:.:NOCALL:nocall:0	yes	no		yes	no
NA24385.hard-filtered.vcf (GRCh37)	Illumina Dragen	GRCh37	INDEL	MHC	FN	6	32613514	AAC A GT:BD:BK:BI:BVT:BLT:QQ 0|1:FN:lm:d1_5:INDEL:het:. .:.:.:.:NOCALL:nocall:0	unsure	unsure	Evidences are inconsistent across alignemnts including PacBio suggesting a large deletion of the region. Dragen's bam supports benchmark but didn't call it probably after reassembly	yes	no	benchmark supported by ONT and by a smaller number of 10x reads and no CCS reads due to high variant density
NA24385.hard-filtered.vcf (GRCh37)	Illumina Dragen	GRCh37	INDEL	MHC	FN	6	29623519	G GA GT:BD:BK:BI:BVT:BLT:QQ 1|0:FN:.:i1_5:INDEL:het:. .:.:.:.:NOCALL:nocall:0	unsure	unsure	Evidences are inconsistent across alignemnts. PacBio alignment is only one supporting benchmark well	no	yes	likely error in benchmark due to homopolymer since not supported by PCR-free or haplotype partitioned
NA24385.hard-filtered.vcf (GRCh37)	Illumina Dragen	GRCh37	INDEL	MHC	FN	6	29915963	CCGCCACACACACACA C GT:BD:BK:BI:BVT:BLT:QQ 0|1:FN:lm:d6_15:INDEL:het:. .:.:.:.:NOCALL:nocall:0	unsure	no	Evidences are inconsistent across alignemnts. It's difficult to assess correct alleles from the alignments.	unsure	unsure	complex variant with different representations that are also different from aligned reads
HG002.xAtlas_SNP.hs37d5.vcf	xAtlas Illumina	GRCh37	SNP	MHC	FP	6	31455545	T C GT:QQ:BD:BK:BI:BVT:BLT .:.:.:.:.:NOCALL:nocall 0/1:16:FP:lm:ti:SNP:het	Yes	No	No reads supporting the variant allele called by xAtlas in the PacBio CCS alignment, reads supporting the variant allele called by xAtlas overlap with an LTR and a LINE	Yes	No
HG002.xAtlas_SNP.hs37d5.vcf	xAtlas Illumina	GRCh37	SNP	MHC	FP	6	31782407	G C GT:QQ:BD:BK:BI:BVT:BLT .:.:.:.:.:NOCALL:nocall 0/1:6:FP:.:tv:SNP:het	Yes	No	No reads supporting the variant allele called by xAtlas in the PacBio CCS alignment, inside of a 16bp tandem repeat, variant site surrounded by other *->C mismatches in the Illumina 60x alignment	Yes	No
HG002.xAtlas_SNP.hs37d5.vcf	xAtlas Illumina	GRCh37	SNP	MHC	FP	6	28496612	A G GT:QQ:BD:BK:BI:BVT:BLT .:.:.:.:.:NOCALL:nocall 0/1:4:FP:lm:ti:SNP:het	Yes	No	Overlaps with benchmark indel at 6:28496590, inside of a simple (TA)n repeat	Yes	No
HG002.xAtlas_SNP.hs37d5.vcf	xAtlas Illumina	GRCh37	SNP	MHC	FP	6	31454505	G A GT:QQ:BD:BK:BI:BVT:BLT .:.:.:.:.:NOCALL:nocall 0/1:15:FP:.:ti:SNP:het	Yes	No	No reads supporting the variant allele called by xAtlas in the PacBio CCS alignment	Yes	No
HG002.xAtlas_SNP.hs37d5.vcf	xAtlas Illumina	GRCh37	SNP	MHC	FP	6	31455312	C T GT:QQ:BD:BK:BI:BVT:BLT .:.:.:.:.:NOCALL:nocall 0/1:37:FP:lm:ti:SNP:het	Yes	No	No reads supporting the variant allele called by xAtlas in the PacBio CCS alignment, inside of an LTR	Yes	No
HG002.xAtlas_SNP.hs37d5.vcf	xAtlas Illumina	GRCh37	SNP	MHC	FN	6	32645073	T C GT:BD:BK:BI:BVT:BLT:QQ 0|1:FN:.:ti:SNP:het:. .:.:.:.:NOCALL:nocall:0	Yes	No	Filtered as low confidence T->C SNP by xAtlas due to low count of reads supporting the variant allele in the Illumina 60x alignment	Yes	No
HG002.xAtlas_SNP.hs37d5.vcf	xAtlas Illumina	GRCh37	SNP	MHC	FN	6	31307765	C T GT:BD:BK:BI:BVT:BLT:QQ 0|1:FN:lm:ti:SNP:het:. .:.:.:.:NOCALL:nocall:0	Yes	No	Inside of a SINE, no reads supporting the variant allele in the Illumina 60x alignment, good support for the benchmark variant from the aligments using other technologies	Yes	No
HG002.xAtlas_SNP.hs37d5.vcf	xAtlas Illumina	GRCh37	SNP	MHC	FN	6	32643281	T A GT:BD:BK:BI:BVT:BLT:QQ 0|1:FN:lm:tv:SNP:het:. .:.:.:.:NOCALL:nocall:0	Yes	No	Filtered as low confidence T->A SNP by xAtlas due to low count of reads supporting the variant allele in the Illumina 60x alignment	Yes	No
HG002.xAtlas_SNP.hs37d5.vcf	xAtlas Illumina	GRCh37	SNP	MHC	FN	6	32613610	C T GT:BD:BK:BI:BVT:BLT:QQ 0|1:FN:.:ti:SNP:het:. .:.:.:.:NOCALL:nocall:0	Yes	No	Variant allele appears in the Illumina and ONT alignments. PacBio CCS alignment shows a coverage dropoff of approximately half starting at 6:32613448 (-162bp)	Yes	No
HG002.xAtlas_SNP.hs37d5.vcf	xAtlas Illumina	GRCh37	SNP	MHC	FN	6	32630452	C T GT:BD:BK:BI:BVT:BLT:QQ 1|0:FN:.:ti:SNP:het:. .:.:.:.:NOCALL:nocall:0	Yes	No	Low coverage of only 3 reads in the Illumina 60x alignment	Yes	No
HG002_VG_parent_aligned_dragen_genotyped.GRCH37.vcf	Illumina Dragen	GRCh37	SNP	MHC	FP	6	31975716	C T GT:QQ:BD:BK:BI:BVT:BLT .:.:.:.:.:NOCALL:nocall 0/1:10.3:FP:.:ti:SNP:het	yes	no	Looks like there's some alternative variant evidence in the illumina and 10x reads, but the long reads appear to side with the benchmark. IGV image: https://drive.google.com/open?id=1g047LNftktJjlQliQHOUAXZrHS6wBSZd	yes	no
HG002_VG_parent_aligned_dragen_genotyped.GRCH37.vcf	Illumina Dragen	GRCh37	SNP	MHC	FP	6	31823065	G A GT:QQ:BD:BK:BI:BVT:BLT .:.:.:.:.:NOCALL:nocall 0/1:48.19:FP:.:ti:SNP:het	unsure	unsure	The short read evidence looks like there is an allele here, but it does overlap a repeat region and the long reads don't support it. IGV: https://drive.google.com/open?id=1u2RHz1gbBW7Y8OxsA3VpC58S_unT8IfB	yes	no	Looks likely to be a mapping error from short reads since it's not in CCS or ONT and only in unphased 10x reads and illumina
HG002_VG_parent_aligned_dragen_genotyped.GRCH37.vcf	Illumina Dragen	GRCh37	SNP	MHC	FP	6	30672634	C G GT:QQ:BD:BK:BI:BVT:BLT .:.:.:.:.:NOCALL:nocall 0/1:10.11:FP:.:tv:SNP:het	yes	no	IGV: https://drive.google.com/open?id=1gfwT8MgdDNfPqDDczvKiuv4UnlvFf8Et	yes	no
HG002_VG_parent_aligned_dragen_genotyped.GRCH37.vcf	Illumina Dragen	GRCh37	SNP	MHC	FP	6	28840264	T A GT:QQ:BD:BK:BI:BVT:BLT .:.:.:.:.:NOCALL:nocall 0/1:3.22:FP:lm:tv:SNP:het	yes	no	IGV: https://drive.google.com/open?id=14zbBrVBOSkBxOcNhcnEyqTWZcUZIEaIM	yes	no
HG002_VG_parent_aligned_dragen_genotyped.GRCH37.vcf	Illumina Dragen	GRCh37	SNP	MHC	FP	6	31997600	C G GT:QQ:BD:BK:BI:BVT:BLT .:.:.:.:.:NOCALL:nocall 1/1:14.93:FP:.:tv:SNP:homalt	unsure	unsure	Short reads appear to support a heterozygous call. IGV: https://drive.google.com/open?id=1PVqvgdpQ3TVNGF24AB79HXG4DBXk05vh	yes	no	Looks likely to be a mapping error from short reads since it's in a segdup, not in CCS or ONT and only in unphased 10x reads and illumina
HG002_VG_parent_aligned_dragen_genotyped.GRCH37.vcf	Illumina Dragen	GRCh37	INDEL	MHC	FP	6	31551346	AGGG A GT:QQ:BD:BK:BI:BVT:BLT .:.:.:.:.:NOCALL:nocall 0/1:4.01:FP:.:d1_5:INDEL:het	yes	no	IGV: https://drive.google.com/open?id=1PENq7a4tFNs6mIgA05rAFw63G1h8TMi-	yes	no
HG002_VG_parent_aligned_dragen_genotyped.GRCH37.vcf	Illumina Dragen	GRCh37	INDEL	MHC	FP	6	32667698	AT A GT:QQ:BD:BK:BI:BVT:BLT .:.:.:.:.:NOCALL:nocall 0/1:23.61:FP:lm:d1_5:INDEL:het	yes	no	IGV: https://drive.google.com/open?id=1oW9GcKpuIpf0vvyQuIiMZbpc8bvm6vWd	yes	no
HG002_VG_parent_aligned_dragen_genotyped.GRCH37.vcf	Illumina Dragen	GRCh37	INDEL	MHC	FP	6	33103024	T TCCTTCCTTCCTTCCTTCCTTCCA GT:QQ:BD:BK:BI:BVT:BLT .:.:.:.:.:NOCALL:nocall 0/1:12.82:FP:lm:i16_plus:INDEL:het	yes	no	IGV: https://drive.google.com/open?id=1jAuoiCnQdLt1FMbG5jSRLf9tr7Yomw0v	yes	no
HG002_VG_parent_aligned_dragen_genotyped.GRCH37.vcf	Illumina Dragen	GRCh37	INDEL	MHC	FP	6	33103017	CA C GT:QQ:BD:BK:BI:BVT:BLT .:.:.:.:.:NOCALL:nocall 0/1:13.86:FP:lm:d1_5:INDEL:het	yes	no	IGV: https://drive.google.com/open?id=1jbRIuRdqYx1DDe3nI_ueJQzKS1rYVa0_	yes	no
HG002_VG_parent_aligned_dragen_genotyped.GRCH37.vcf	Illumina Dragen	GRCh37	INDEL	MHC	FP	6	32843934	T TTG GT:QQ:BD:BK:BI:BVT:BLT .:.:.:.:.:NOCALL:nocall 0/1:50:FP:lm:i1_5:INDEL:het	yes	no	IGV: https://drive.google.com/open?id=1VF4opTzfsThDTk3nlJFnW4QknpgGND44	yes	no
HG002_VG_parent_aligned_dragen_genotyped.GRCH37.vcf	Illumina Dragen	GRCh37	SNP	MHC	FN	6	32614392	G T GT:BD:BK:BI:BVT:BLT:QQ 0|1:FN:.:tv:SNP:het:. .:.:.:.:NOCALL:nocall:0	yes	no	A little unsure due to the CCS evidence. IGV: https://drive.google.com/open?id=15Hfa7kJJPNtAc6tla2A4kt4UNA_CLyPT	yes	no
HG002_VG_parent_aligned_dragen_genotyped.GRCH37.vcf	Illumina Dragen	GRCh37	SNP	MHC	FN	6	32622437	T C GT:BD:BK:BI:BVT:BLT:QQ 0|1:FN:.:ti:SNP:het:. .:.:.:.:NOCALL:nocall:0	yes	no	IGV: https://drive.google.com/open?id=1HUK0fV3m3C2wZ2VzJZrns4aELbRZL4ln	yes	no
HG002_VG_parent_aligned_dragen_genotyped.GRCH37.vcf	Illumina Dragen	GRCh37	SNP	MHC	FN	6	28608453	G C GT:BD:BK:BI:BVT:BLT:QQ 1|0:FN:.:tv:SNP:het:. .:.:.:.:NOCALL:nocall:0	yes	no	IGV: https://drive.google.com/open?id=1DYsbgaR1PIKGaz4-Cg5JIHwJ0NUpuyMV	yes	no
HG002_VG_parent_aligned_dragen_genotyped.GRCH37.vcf	Illumina Dragen	GRCh37	SNP	MHC	FN	6	32614205	A G GT:BD:BK:BI:BVT:BLT:QQ 0|1:FN:.:ti:SNP:het:. .:.:.:.:NOCALL:nocall:0	unsure	no	A little unsure due to the CCS evidence and lack of any illumina reads. IGV: https://drive.google.com/open?id=1gKhMyAyLkCp9tyV0PBsFa08ZZI1Pqz8X	yes	no	Low coverage on CCS, but likely due to chance and high variant density, since haplotype separated and supported by 10x and ONT
HG002_VG_parent_aligned_dragen_genotyped.GRCH37.vcf	Illumina Dragen	GRCh37	SNP	MHC	FN	6	32621460	A G GT:BD:BK:BI:BVT:BLT:QQ 0|1:FN:lm:ti:SNP:het:. .:.:.:.:NOCALL:nocall:0	yes	no	IGV: https://drive.google.com/open?id=1O4B2vFZ0kAs5YyNJN_k6jrssDhQHz8an	yes	no
HG002_VG_parent_aligned_dragen_genotyped.GRCH37.vcf	Illumina Dragen	GRCh37	INDEL	MHC	FN	6	32613702	CCA C GT:BD:BK:BI:BVT:BLT:QQ 0|1:FN:.:d1_5:INDEL:het:. .:.:.:.:NOCALL:nocall:0	yes	no	IGV: https://drive.google.com/open?id=1urek6kW2_WwbDlf0pUNxdU255WvdYozM	yes	no
HG002_VG_parent_aligned_dragen_genotyped.GRCH37.vcf	Illumina Dragen	GRCh37	INDEL	MHC	FN	6	32633356	T TG GT:BD:BK:BI:BVT:BLT:QQ 0|1:FN:lm:i1_5:INDEL:het:. .:.:.:.:NOCALL:nocall:0	yes	no	IGV: https://drive.google.com/open?id=189kzWxIrjKdzSz7DOYS_bxoCLKMgtvWx	yes	no
HG002_VG_parent_aligned_dragen_genotyped.GRCH37.vcf	Illumina Dragen	GRCh37	INDEL	MHC	FN	6	32843920	C CGCGGTAAATTGAG GT:BD:BK:BI:BVT:BLT:QQ 1|0:FN:lm:i6_15:INDEL:het:. .:.:.:.:NOCALL:nocall:0	unsure	no	There's a lot of variability of sequence between both long and short read evidence. IGV: https://drive.google.com/open?id=14DdEW8geEHk0grVIZIXMDO5RxaOD0keD	no	no	error in dipcall missing del next to ins
HG002_VG_parent_aligned_dragen_genotyped.GRCH37.vcf	Illumina Dragen	GRCh37	INDEL	MHC	FN	6	32614247	GTGCT G GT:BD:BK:BI:BVT:BLT:QQ 0|1:FN:.:d1_5:INDEL:het:. .:.:.:.:NOCALL:nocall:0	unsure	no	Only 10x reads show evidence. There's not a lot of agreement from the other read data. IGV: https://drive.google.com/open?id=1CRO-_w7OaRUSJkiuTvQoPyeXBl8bsIEc	yes	no	supported across techs, though most represent it differently
HG002_VG_parent_aligned_dragen_genotyped.GRCH37.vcf	Illumina Dragen	GRCh37	INDEL	MHC	FN	6	32630469	CT C GT:BD:BK:BI:BVT:BLT:QQ 0|1:FN:lm:d1_5:INDEL:het:. .:.:.:.:NOCALL:nocall:0	yes	no	IGV: https://drive.google.com/open?id=1Z2OL6hmmq65Q7xFDtdgRPrtcJ1DbuKm_	yes	no
Aquila_L5+L6_HG002_hg19_reformat_sorted.vcf	10x Aquila	GRCh37	SNP	MHC	FP	6	30775209	G A GT:QQ:BD:BK:BI:BVT:BLT .:.:.:.:.:NOCALL:nocall 0/1:0:FP:.:ti:SNP:het	yes	no		yes	no
Aquila_L5+L6_HG002_hg19_reformat_sorted.vcf	10x Aquila	GRCh37	SNP	MHC	FP	6	29851199	T A GT:QQ:BD:BK:BI:BVT:BLT .:.:.:.:.:NOCALL:nocall 0/1:0:FP:lm:tv:SNP:het	unsure	unsure	good contig assembly and its surrounding SNPs supported by this benchmarks	yes	no	likely error in 10x due to segdup since not supported by long reads
Aquila_L5+L6_HG002_hg19_reformat_sorted.vcf	10x Aquila	GRCh37	SNP	MHC	FP	6	29353968	C T GT:QQ:BD:BK:BI:BVT:BLT .:.:.:.:.:NOCALL:nocall 0/1:0:FP:.:ti:SNP:het	unsure	unsure	good contig assembly and its surrounding SNPs supported by this benchmarks	yes	no	no support across technologies
Aquila_L5+L6_HG002_hg19_reformat_sorted.vcf	10x Aquila	GRCh37	SNP	MHC	FP	6	31722493	A T GT:QQ:BD:BK:BI:BVT:BLT .:.:.:.:.:NOCALL:nocall 0/1:0:FP:.:tv:SNP:het	yes	no	supporting contig length is too short	yes	no
Aquila_L5+L6_HG002_hg19_reformat_sorted.vcf	10x Aquila	GRCh37	SNP	MHC	FP	6	32663822	T C GT:QQ:BD:BK:BI:BVT:BLT .:.:.:.:.:NOCALL:nocall 0/1:0:FP:lm:ti:SNP:het	yes	no	supporting contig length is too short	yes	no
Aquila_L5+L6_HG002_hg19_reformat_sorted.vcf	10x Aquila	GRCh37	INDEL	MHC	FP	6	29542356	A ACT GT:QQ:BD:BK:BI:BVT:BLT .:.:.:.:.:NOCALL:nocall 0/1:0:FP:.:i1_5:INDEL:het	unsure	unsure	supporting contig quality is good	yes	no	no support across technologies
Aquila_L5+L6_HG002_hg19_reformat_sorted.vcf	10x Aquila	GRCh37	INDEL	MHC	FP	6	31975827	C CG GT:QQ:BD:BK:BI:BVT:BLT .:.:.:.:.:NOCALL:nocall 0/1:0:FP:lm:i1_5:INDEL:het	yes	no		yes	no
Aquila_L5+L6_HG002_hg19_reformat_sorted.vcf	10x Aquila	GRCh37	INDEL	MHC	FP	6	32007585	CGTG C GT:QQ:BD:BK:BI:BVT:BLT .:.:.:.:.:NOCALL:nocall 0/1:0:FP:.:d1_5:INDEL:het	unsure	unsure	supporting contig quality is good	yes	no	likely error in 10x due to segdup since not supported by long reads
Aquila_L5+L6_HG002_hg19_reformat_sorted.vcf	10x Aquila	GRCh37	INDEL	MHC	FP	6	30247700	GT G GT:QQ:BD:BK:BI:BVT:BLT .:.:.:.:.:NOCALL:nocall 0/1:0:FP:lm:d1_5:INDEL:het	unsure	unsure	benchmarks show SNP at "30247701", Aquila is a one bp deletion	no	yes	likely benchmark error due to homopolymer since del supported by PCR-free illumina
Aquila_L5+L6_HG002_hg19_reformat_sorted.vcf	10x Aquila	GRCh37	INDEL	MHC	FP	6	31972368	AG A GT:QQ:BD:BK:BI:BVT:BLT .:.:.:.:.:NOCALL:nocall 0/1:0:FP:.:d1_5:INDEL:het	yes	no		yes	no
Aquila_L5+L6_HG002_hg19_reformat_sorted.vcf	10x Aquila	GRCh37	SNP	MHC	FN	6	32614415	T C GT:BD:BK:BI:BVT:BLT:QQ 0|1:FN:.:ti:SNP:het:. .:.:.:.:NOCALL:nocall:0	yes	no	Aquila contig has this SNP , somehow paftools missed it by variant calling	yes	no
Aquila_L5+L6_HG002_hg19_reformat_sorted.vcf	10x Aquila	GRCh37	SNP	MHC	FN	6	32647982	T C GT:BD:BK:BI:BVT:BLT:QQ 0|1:FN:.:ti:SNP:het:. .:.:.:.:NOCALL:nocall:0	yes	no	Aquila contig has this SNP , somehow paftools missed it by variant calling	yes	no
Aquila_L5+L6_HG002_hg19_reformat_sorted.vcf	10x Aquila	GRCh37	SNP	MHC	FN	6	31312967	A G GT:BD:BK:BI:BVT:BLT:QQ 0|1:FN:lm:ti:SNP:het:. .:.:.:.:NOCALL:nocall:0	yes	no	Aquila contig has this SNP , somehow paftools missed it by variant calling	yes	no
Aquila_L5+L6_HG002_hg19_reformat_sorted.vcf	10x Aquila	GRCh37	SNP	MHC	FN	6	32608983	T C GT:BD:BK:BI:BVT:BLT:QQ 0|1:FN:.:ti:SNP:het:. .:.:.:.:NOCALL:nocall:0	unsure	unsure	Aquila contig has a 2bp deletion here	yes	no	There are several different representations of the complex variant, but they are all the same and the benchmark is the same as the minimap2 CCS representation, and aquila vcf has no variants
Aquila_L5+L6_HG002_hg19_reformat_sorted.vcf	10x Aquila	GRCh37	SNP	MHC	FN	6	32579549	G A GT:BD:BK:BI:BVT:BLT:QQ 1|1:FN:.:ti:SNP:homalt:. .:.:.:.:NOCALL:nocall:0	yes	no	Aquila contig has this homozygous SNP , somehow paftools missed it by variant calling	yes	no
Aquila_L5+L6_HG002_hg19_reformat_sorted.vcf	10x Aquila	GRCh37	INDEL	MHC	FN	6	32629459	TA T GT:BD:BK:BI:BVT:BLT:QQ 0|1:FN:.:d1_5:INDEL:het:. .:.:.:.:NOCALL:nocall:0	yes	no	Aquila contig has this one bp deletion , somehow paftools missed it by variant calling	yes	no
Aquila_L5+L6_HG002_hg19_reformat_sorted.vcf	10x Aquila	GRCh37	INDEL	MHC	FN	6	32646408	G GGTAGTTTAGGGAAGTTCTC GT:BD:BK:BI:BVT:BLT:QQ 0|1:FN:.:i16_plus:INDEL:het:. .:.:.:.:NOCALL:nocall:0	yes	no	Aquila contig has the same 19bp insertion , somehow paftools missed it by variant calling	yes	no
Aquila_L5+L6_HG002_hg19_reformat_sorted.vcf	10x Aquila	GRCh37	INDEL	MHC	FN	6	31037323	AT A GT:BD:BK:BI:BVT:BLT:QQ 1|0:FN:.:d1_5:INDEL:het:. .:.:.:.:NOCALL:nocall:0	yes	no	Aquila contig has this one bp deletion , somehow paftools missed it by variant calling	yes	no
Aquila_L5+L6_HG002_hg19_reformat_sorted.vcf	10x Aquila	GRCh37	INDEL	MHC	FN	6	32592775	A G,T GT:BD:BK:BI:BVT:BLT:QQ 1|2:FN:.:ti,tv:SNP:hetalt:. .:.:.:.:NOCALL:nocall:0	yes	no	Aquila contig has this 1/2 SNP , somehow paftools missed it by variant calling	yes	no
Aquila_L5+L6_HG002_hg19_reformat_sorted.vcf	10x Aquila	GRCh37	INDEL	MHC	FN	6	30924118	C CAG GT:BD:BK:BI:BVT:BLT:QQ 1|1:FN:.:i1_5:INDEL:homalt:. .:.:.:.:NOCALL:nocall:0	yes	no	Aquila contig has the same 2bp homozygous insertion , somehow paftools missed it by variant calling	yes	no
90-fold_PacBio_CCS_hs37d5_GATK4HC.vcf	CCS GATK4	GRCh37	SNP	MHC	FP	6	32684639	A G GT:QQ:BD:BK:BI:BVT:BLT .:.:.:.:.:NOCALL:nocall 0/1:1929.77:FP:lm:ti:SNP:het	unsure	yes	benchmark oddly represents this as two variants, a deletion and an insertion with starting points two bases apart	yes	Partial	GATK is partialy correct since GATK calls a 7bp del instead of a 2bp del at the beginning of the tandem repeat. benchmark correctly calls expansion of one TR followed by contraction of another TR, though could be represented with SNPs instead
90-fold_PacBio_CCS_hs37d5_GATK4HC.vcf	CCS GATK4	GRCh37	SNP	MHC	FP	6	32684655	A G GT:QQ:BD:BK:BI:BVT:BLT .:.:.:.:.:NOCALL:nocall 0/1:1929.77:FP:lm:ti:SNP:het	unsure	yes	benchmark oddly represents this as two variants, a deletion and an insertion with starting points two bases apart	yes	Partial	GATK is partialy correct since GATK calls a 7bp del instead of a 2bp del at the beginning of the tandem repeat. benchmark correctly calls expansion of one TR followed by contraction of another TR, though could be represented with SNPs instead
90-fold_PacBio_CCS_hs37d5_GATK4HC.vcf	CCS GATK4	GRCh37	SNP	MHC	FP	6	32684657	A G GT:QQ:BD:BK:BI:BVT:BLT .:.:.:.:.:NOCALL:nocall 0/1:1929.77:FP:lm:ti:SNP:het	unsure	yes	benchmark oddly represents this as two variants, a deletion and an insertion with starting points two bases apart	yes	Partial	GATK is partialy correct since GATK calls a 7bp del instead of a 2bp del at the beginning of the tandem repeat. benchmark correctly calls expansion of one TR followed by contraction of another TR, though could be represented with SNPs instead
[truncated: 117 more rows]
